# Supplementary material for: Seasonal Breeding Alters Fecal Microbiota and Metabolome in the Male Captive Yangtze Finless Porpoise (Neophocaena asiaeorientalis asiaeorientalis)
Source: Ecol Evol. 2025 Jun 22;15(6):e71611. doi: 10.1002/ece3.71611 (PMC12182982; doi:10.1002/ece3.71611)
Supplement: Supplementary file 1 — Data S1 [file ECE3-15-e71611-s001.zip]

Archive with 5 entries (5 files):
- ece371611-sup-0001-Supinfo.docx
- ece371611-sup-0002-TableS1.xlsx
- ece371611-sup-0003-TableS3.csv
- ece371611-sup-0004-TableS4.xlsx
- ece371611-sup-0005-TableS5.xlsx
