# Supplementary material for: Seasonal Breeding Alters Fecal Microbiota and Metabolome in the Male Captive Yangtze Finless Porpoise (Neophocaena asiaeorientalis asiaeorientalis)
Source: Ecol Evol. 2025 Jun 22;15(6):e71611. doi: 10.1002/ece3.71611 (PMC12182982; doi:10.1002/ece3.71611)
Supplement: Supplementary file 1 — Data S1 [file ECE3-15-e71611-s001.zip › ece371611-sup-0002-TableS1.xlsx]

## Sheet: Sheet2
Table S1: Summary of fecal samples information during breeding seasons of captive Yangtze finless porpoises.
Seasons	Animals	Sex	Date of birth	Sample ID	Sample date
Breeding season	DD	Male	2008	B1	26/03/2023
"	DD	"	2008	B2	20/04/2023
"	DD	"	2008	B3	2023-01-05
"	TT	"	2005	B4	2021-12-03
"	TT	"	2005	B5	21/03/2021
"	DD	"	2008	B6	2023-12-07
"	DD	"	2008	B7	27/07/2023
"	DD	"	2008	B8	2023-07-08
"	DD	"	2008	B9	2022-05-08
"	TT	"	2005	B10	18/8/2022
Non-breeding season	DD	"	2008	NB1	2022-09-12
"	DD	"	2008	NB2	13/1/2023
"	DD	"	2008	NB3	2023-06-02
"	TT	"	2005	NB4	16/12/2022
"	TT	"	2005	NB5	2023-05-01
"	TT	"	2005	NB6	28/02/2023
"	DD	"	2008	NB7	2022-12-10
"	DD	"	2008	NB8	2022-04-11
"	TT	"	2005	NB9	2022-12-10
"	TT	"	2005	NB10	21/11/2022
