# Supplementary material for: Seasonal Breeding Alters Fecal Microbiota and Metabolome in the Male Captive Yangtze Finless Porpoise (Neophocaena asiaeorientalis asiaeorientalis)
Source: Ecol Evol. 2025 Jun 22;15(6):e71611. doi: 10.1002/ece3.71611 (PMC12182982; doi:10.1002/ece3.71611)
Supplement: Supplementary file 1 — Data S1 [file ECE3-15-e71611-s001.zip › ece371611-sup-0003-TableS3.csv]

Tablse S3: Fecal metabolome of male YFPs during the reproductive season, analyzed in both positive and negative ion modes.
Metab ID	Metabolite	Mode	Library ID	KEGG Compound ID	M/Z	Retention time	Fragmentation Score	Theoretical Fragmentation Score	Mass Error	NB1	NB2	NB3	NB4	NB5	NB6	NB7	NB8	NB9	NB10	B1	B2	B3	B4	B5	B6	B7	B8	B9	B10	QC01	QC02	QC03	QC04
metab_1	3-Oxocholic acid	pos	HMDB0000502;LMST04010443	-	813.550777	5.8352	0	72.1	-0.42831803	4.627	5.395	5.915	7.674	7.484	6.128	4.742	4.588	6.107	6.42	4.558	6.198	6.374	7.13	6.694	6.235	6.631	6.048	6.95	6.081	6.693	6.707	6.707	6.708
metab_25	Nemifitide	pos	HMDB0255508	-	348.1762516	1.8584	0	50	4.09457113	4.217	4.704	4.665	5.064	4.934	4.82	4.55	4.416	4.541	4.639	4.296	4.405	4.407	5.248	5.133	4.469	4.384	4.594	4.852	4.809	4.867	4.862	4.866	4.877
metab_29	3-Methylthymidine	pos	HMDB0245937	-	298.1395783	1.8584	0	84.7	-0.659426147	5.169	4.966	4.804	5.744	5.356	5.529	5.287	4.731	5.086	5.512	4.905	4.985	5.231	5.781	5.514	5.147	5.331	5.275	5.259	5.199	5.474	5.465	5.465	5.487
metab_31	Zidovudine	pos	PW_C008998;HMDB0014638;HMDB0246088	C07210	268.1038529	1.8584	0	45.8	-0.664500986	5.477	5.065	5.235	5.44	5.305	5.342	5.389	5.25	5.142	5.282	5.174	5.05	5.234	5.508	5.444	5.424	5.319	5.385	5.218	5.519	5.421	5.401	5.394	5.395
metab_37	(R)-2-(4-(Tert-butoxycarbonyl)morpholin-3-yl)acetic acid	pos	HMDB0247375	-	246.1335765	1.8584	0	47.9	-0.092580288	4.809	4.732	4.197	4.993	4.771	3.69	5.044	5.199	4.597	4.698	4.629	4.571	3.242	5.352	4.915	4.479	5.072	4.79	4.807	4.814	4.869	4.811	4.811	4.828
metab_38	13-Tetradecene-1,3-diyne-6,7-diol	pos	HMDB0039539;LMFA05000589	-	243.1338237	1.8584	0	39.1	-7.84407868	5.003	5.45	4.136	4.382	4.162	4.353	4.838	4.417	4.811	4.423	4.868	5.169	4.223	4.401	4.042	4.5	4.621	4.443	4.142	4.444	4.899	4.835	4.831	4.833
metab_43	Ile Gly	pos	-	-	189.1232772	1.8584	46.3	0	-0.487187737	5.439	5.649	5.148	5.468	5.38	5.102	5.615	5.566	5.547	5.037	5.39	5.152	4.981	5.12	5.067	5.119	4.83	4.99	5.246	5.112	5.381	5.355	5.35	5.352
metab_44	S-Allyl-L-cysteine	pos	-	C16759	162.0582862	1.8584	71.2	0	-0.247543381	3.217	2.2	2.143	5.022	4.668	2.884	3.31	2.418	3.905	3.96	2.21	2.355	4.491	4.554	4.242	3.604	4.99	4.554	4.438	4.752	4.401	4.318	4.396	4.389
metab_50	(23R)-Acetoxytomatine	pos	HMDB0034485	-	568.7607622	1.8506	0	45.1	-7.471034248	5.551	5.599	4.362	6.163	5.955	5.704	5.601	6.153	5.676	5.861	5.433	6.026	5.797	4.546	5.735	6.114	5.83	5.928	5.987	5.963	5.999	6.03	6.03	6.033
metab_51	CDP-DG(LTE4/i-14:0)	pos	HMDB0293501	-	555.2457025	1.8506	0	46.2	-4.649605814	5.302	6.207	5.536	3.741	3.91	5.534	5.468	4.72	5.253	5.423	5.287	5.066	5.319	3.868	4.604	5.366	5.76	5.585	5.222	5.308	5.531	5.466	5.527	5.522
metab_58	Doxercalciferol	pos	LMST03010069;HMDB0251601	C08211	457.3017854	1.8506	0	49.6	-8.512879367	3.841	3.805	5.167	4.919	3.914	5.22	3.805	3.761	4.735	3.854	4.119	3.849	3.782	6.284	6.064	4.357	4.4	4.167	3.99	4.53	5.278	5.274	5.281	5.297
metab_66	Lichenin	pos	HMDB0302349	C00478	366.1394894	1.8506	0	36.1	0.052489431	5.351	5.021	5.701	5.729	5.792	5.771	5.318	5.313	5.612	5.92	5.452	5.848	6.054	5.938	5.956	5.791	5.985	5.651	5.857	5.827	5.828	5.84	5.84	5.843
metab_83	Indole-3-Carbinol	pos	HMDB0005785	-	130.0651894	1.8506	50.3	0	0.433630644	4.387	4.134	3.93	4.283	4.015	4.469	4.678	4.515	4.078	4.068	4.054	4.582	4.088	4.296	4.23	3.944	4.285	4.195	4.195	4.486	4.467	4.462	4.481	4.483
metab_92	CDP-DG(i-14:0/PGD1)	pos	HMDB0293560	-	534.7329253	1.8428	0	46.2	3.930889263	4.776	4.67	4.411	1.54	1.519	4.913	5.392	4.403	4.771	4.698	4.225	4.533	4.892	1.664	1.536	5.034	5.327	5.697	5.136	5.401	4.563	4.539	4.574	4.62
metab_101	Tramadol	pos	HMDB0259401;PW_C008740;HMDB0014339	C07153	286.1759361	1.8428	0	37.1	-6.89109134	5.406	5.788	5.249	5.283	5.696	5.38	5.13	4.443	4.994	5.304	5.049	4.895	5.093	5.139	4.908	4.853	5.032	4.979	5.345	4.952	5.354	5.282	5.275	5.278
metab_102	N-[2-(3,4-Dihydroxyphenyl)ethyl]octanamide	pos	HMDB0255033	-	302.1708697	1.8428	0	44.1	-6.42807396	5.147	5.41	4.825	4.829	4.736	4.543	5.335	5.527	4.971	4.714	4.899	4.959	4.644	5.052	4.838	4.345	4.237	4.42	4.726	4.278	4.971	4.907	4.931	4.918
metab_106	Propionylcarnitine	pos	LMFA07070105;PW_C000658;HMDB0000824	C03017	218.1386739	1.8428	97	0	-0.048711899	6.683	6.551	6.476	3.844	6.617	6.534	5.278	4.425	6.265	6.78	6.581	6.527	6.698	4.964	4.983	6.59	6.736	6.623	6.577	3.339	6.403	6.372	6.374	6.374
metab_108	PGP(LTE4/i-22:0)	pos	HMDB0275857	-	557.7742289	2.9856	0	36.4	0.922126647	5.135	5.857	5.889	5.814	5.534	5.48	5.849	5.559	6.042	5.839	6.142	6.38	6.17	5.048	5.295	6.115	6.135	6.115	5.755	5.458	5.899	5.895	5.888	5.897
metab_111	Dihydrocubebin	pos	HMDB0030709	C10558	717.2867275	1.835	0	50.6	-5.341219277	4.573	3.839	2.442	2.436	2.414	4.147	5.659	4.591	4.839	4.992	4.369	4.428	2.999	2.562	2.431	3.81	3.036	4.097	5.153	3.506	5.008	5.006	5.004	5.073
metab_114	6S,9R-Dihydroxy-4,7E-megastigmadien-3-one 9-[apiosyl-(1->6)-glucoside]	pos	HMDB0029773	-	501.2303657	1.835	0	46.1	-5.157349216	5.875	6.424	5.296	5.26	5.293	5.339	6.191	6.28	5.954	5.708	5.864	5.769	4.947	4.272	4.159	5.663	5.602	5.671	5.583	4.794	5.781	5.757	5.758	5.76
metab_124	7-Methylinosine	pos	HMDB0003950	C05276	301.1392583	1.835	0	55.5	4.196842212	6.085	5.316	5.336	4.748	4.943	4.602	5.898	4.742	6.155	6.477	5.217	5.818	4.974	4.615	4.477	5.454	4.674	4.918	6.296	6.686	6.053	6.044	6.046	6.034
metab_125	Arginylthreonine	pos	HMDB0028719	-	276.1662685	1.835	0	31.1	-1.31606109	4.649	4.563	5.036	5.374	4.76	4.672	4.277	4.028	4.67	4.709	4.331	4.216	4.642	5.344	5.171	4.217	4.159	4.409	4.539	4.923	4.91	4.872	4.871	4.874
metab_132	Glaucarubol 15-O-beta-D-glucopyranoside	pos	HMDB0035909	-	600.2626654	1.8272	0	70.2	-4.301892009	6.339	6.595	5.684	5.435	5.17	6.016	6.515	6.56	6.366	5.99	6.333	6.534	5.739	3.888	5.336	6.203	5.784	5.944	6.266	5.664	6.156	6.128	6.147	6.154
metab_135	Paeoniflorin	pos	HMDB0256075;MJDBOTE0001653	C09959	513.1955767	1.8272	0	35.9	-2.241347683	5.828	5.82	4.445	4.3	4.706	4.634	5.492	5.755	5.623	5.191	5.722	5.609	3.981	5.398	5.051	4.35	3.671	3.65	5.374	4.939	5.069	5.067	5.039	4.818
metab_140	Ribostamycin	pos	HMDB0257216	C01759	419.2132801	1.8272	0	38.3	-0.79317654	5.715	5.902	5.541	5.16	5.742	5.767	5.735	5.887	5.653	5.643	5.732	5.929	5.314	5.345	5.008	5.628	5.615	5.331	5.607	4.936	5.612	5.585	5.607	5.606
metab_144	PA(22:6(4Z,7Z,11E,13Z,15E,19Z)-2OH(10S,17)/8:0)	pos	HMDB0266672	-	343.161095	1.8272	0	34.3	9.548256291	5.698	5.783	5.056	5.014	4.97	5.172	5.841	6.099	5.462	5.157	5.517	5.774	4.811	3.811	4.282	5.251	4.9	4.901	5.381	4.676	5.347	5.343	5.336	5.324
metab_147	2-Amino-4-oxo-6-(1',2',3'-trihydroxypropyl)-diquinoid-7,8-dihydroxypterin	pos	HMDB0012144	C05253	254.0882525	1.8272	0	77.4	-0.442095534	6.347	5.96	6.317	6.486	6.148	6.269	5.789	5.639	6.036	6.063	6.273	6.345	6.555	6.446	6.058	6.157	6.149	6.103	6.139	5.986	6.181	6.155	6.161	6.158
metab_173	D-Glucurono-6,3-lactone	pos	HMDB0006355	C02670	194.0672573	1.8194	0	39	7.63373732	5.626	5.248	5.633	5.842	5.488	5.566	5.134	4.957	5.419	5.4	5.554	5.673	5.836	5.757	5.381	5.476	5.446	5.432	5.449	5.311	5.493	5.467	5.49	5.488
metab_188	Arg Leu	pos	-	-	288.2027381	1.8115	67.2	0	-0.968001538	5.615	5.678	5.257	4.839	5.671	5.285	5.519	5.543	5.539	5.233	5.528	5.519	4.937	5.309	4.872	5.318	5.058	5.164	5.522	5.208	5.375	5.344	5.362	5.322
metab_189	8-Hydroxy-4(6)-lactarene-5,14-diol	pos	HMDB0035780	-	299.1598418	1.8115	0	61.8	1.897037459	5.029	5.124	5.166	5.791	5.113	5.093	5.051	4.814	5.139	5.139	5.154	5.142	5.347	5.501	5.384	5.019	5.105	5.023	5.058	5.284	5.229	5.218	5.193	5.228
metab_192	Balagyptin	pos	HMDB0041332	-	395.2161266	3.0326	0	39.4	-2.201369529	5.637	5.692	5.975	5.488	5.192	5.639	5.557	4.925	5.724	5.348	5.593	5.083	5.828	5.473	5.483	5.31	5.254	5.324	4.497	5.583	5.692	5.688	5.694	5.705
metab_215	Tyr Glu	pos	-	-	311.1236464	1.8037	42.4	0	-0.375069265	4.588	4.972	4.509	5.369	5.173	4.584	4.925	4.943	4.901	4.614	4.801	4.798	4.356	4.835	4.906	4.457	4.497	4.651	4.911	4.64	4.873	4.859	4.824	4.87
metab_218	Oxoadipic acid	pos	PW_C000150;LMFA01170121;HMDB0000225	C00322	202.0708202	1.8037	0	60.3	-1.116615971	5.563	4.509	4.225	5.017	4.582	5.314	5.505	4.448	5.245	5.277	3.435	3.863	4.219	6.264	5.781	3.23	3.789	3.272	4.964	4.8	5.195	5.126	5.155	5.151
metab_220	L-2-Amino-4-methylenepentanedioic acid	pos	HMDB0029433	C00651	201.0869658	1.8037	0	38	-0.109727119	5.487	5.204	5.208	4.142	4.252	5.128	5.248	5.256	5.164	5.04	5.428	5.504	4.094	3.983	4.098	4.287	4.653	4.986	3.743	4.537	5.04	5.017	5.028	5.019
metab_235	Blasticidin S	pos	HMDB0030452	C02010	387.1884982	1.7959	0	72.5	-0.627255519	5.674	6.246	5.426	4.911	5.568	5.718	5.877	5.98	5.456	5.465	5.824	5.76	5.331	4.874	4.885	5.656	5.607	5.7	5.549	5.13	5.685	5.67	5.657	5.661
metab_242	Piperdial	pos	HMDB0035798	C09711	314.1707628	3.056	0	46.1	-7.601478282	5.479	5.619	5.722	5.796	5.752	5.88	5.528	5.624	5.425	5.742	5.694	5.9	5.899	5.728	5.708	5.689	5.874	5.786	5.673	5.579	5.756	5.736	5.726	5.729
metab_243	6-Formylpterin	pos	HMDB0247066	-	192.0515166	1.7959	0	38.1	-0.441175675	5.217	4.814	5.311	5.681	5.2	5.477	4.333	4.549	4.708	5.141	5.478	5.515	5.761	5.357	4.876	5.41	5.336	5.31	5.543	5.427	5.319	5.31	5.303	5.31
metab_248	Capromorelin	pos	HMDB0249597	-	550.2362478	1.788	0	39.8	-7.563725414	5.731	5.437	4.876	5.141	4.463	5.283	5.679	5.219	5.824	5.61	5.337	5.69	5.149	4.59	5.233	5.72	5.918	5.872	5.716	5.783	5.592	5.601	5.606	5.603
metab_252	Maytansinoid DM4	pos	HMDB0254356	-	826.3688284	2.0389	0	58.9	-2.718216079	5.174	6.086	4.402	3.823	4.085	4.642	5.786	6.16	5.273	4.351	5.288	5.229	3.893	3.633	3.501	5.008	4.333	5.062	4.407	3.663	4.852	4.757	4.901	4.831
metab_257	3',5'-Cyclic AMP	pos	;MJDBOTE0000709	C00575	362.0857741	1.788	62.1	0	-0.7198266	4.183	4.266	4.938	5.298	4.598	4.874	4.226	4.083	4.85	4.421	4.313	4.74	5.204	4.686	5.325	4.755	4.597	4.767	4.672	5.194	5.009	5.014	5.037	5.008
metab_261	3-Thiacytidine	pos	HMDB0245986	-	261.0538669	1.788	0	44.3	-0.392265982	4.704	4.811	5.152	5.323	5.435	5.324	4.475	4.381	4.95	5.225	5.11	5.081	5.554	5.149	5.033	5.134	5.486	5.529	4.964	5.298	5.164	5.142	5.16	5.163
metab_267	Prolyl-phenylalanyl-arginine-4-nitroanilide	pos	HMDB0259666	-	602.2773519	1.7804	0	32.6	-6.751425713	5.344	5.882	3.848	3.843	3.82	4.911	5.559	5.634	5.671	5.161	5.286	5.882	3.882	3.969	3.838	5.352	4.523	4.275	5.299	3.828	5.261	5.246	5.315	5.248
metab_276	PA(18:4(6Z,9Z,12Z,15Z)/20:5(5Z,8Z,11Z,14Z,16E)-OH(18R))	pos	HMDB0264364	-	377.2106038	1.7804	0	47	5.1207588	3.953	4.15	3.45	3.81	4.446	4.111	3.98	3.453	3.588	4.195	3.866	3.838	3.916	3.561	3.43	5.286	5.746	5.446	5.028	5.625	4.441	4.665	4.643	4.619
metab_281	3-Hydroxypropyl methacrylate	pos	HMDB0245905	-	186.1124144	1.7804	0	48.9	-0.384059587	5.509	5.432	5.252	5.255	5.464	5.227	5.513	5.351	5.408	5.333	5.275	5.31	5.277	5.567	5.537	4.963	5.161	5.061	5.23	5.293	5.415	5.389	5.396	5.392
metab_288	AzII	pos	HMDB0034543	-	572.2482035	1.7729	0	51.9	-6.120247334	5.06	4.699	5.324	3.696	3.586	5.835	5.292	4.63	5.255	5.387	5.665	5.661	5.65	3.607	4.259	5.618	5.913	5.777	5.616	5.237	5.149	5.156	5.147	5.208
metab_301	N-Benzoyl-L-tyrosine ethyl ester	pos	HMDB0246185	-	668.2979757	1.765	0	34.4	2.130105004	2.775	2.74	2.682	6.312	2.654	2.67	2.74	2.696	2.729	2.688	4.19	2.783	2.716	6.082	4.751	4.185	2.709	4.113	2.678	2.605	5.216	5.189	5.196	5.176
metab_315	Cis-p-Coumaric acid sulfate	pos	HMDB0240710	-	262.0378347	1.765	0	44.2	-0.61405499	5.842	5.74	5.733	5.528	5.844	5.713	5.847	5.777	5.747	5.765	5.891	6.006	5.975	5.592	5.48	5.979	6.063	5.841	5.845	5.687	5.843	5.817	5.819	5.82
metab_321	Isopropyl-beta-D-thiogalactopyranoside	pos	HMDB0253575	-	518.2092589	1.7572	0	65	0.9325259	6.189	5.989	4.186	4.123	3.946	4.712	6.361	6.333	6.474	3.636	6.145	6.13	4.372	3.435	2.283	5.047	3.459	4.288	5.075	4.022	5.766	5.741	5.747	5.744
metab_326	Galactosylhydroxylysine	pos	HMDB0242167;HMDB0246151;HMDB0000600	C05547	289.1392307	1.7572	0	58.2	-0.561866157	0.04206	0.03888	0.03425	6.043	0.03219	0.4268	0.03888	0.03527	0.03799	0.03466	2.263	0.04282	0.03689	6.041	5.863	4.336	2.976	2.67	0.03393	2.287	5.251	5.252	5.236	5.254
metab_332	Asparaginylarginine	pos	HMDB0028725	-	330.1909502	3.0869	0	42	8.750627922	5.126	5.26	5.486	5.774	5.432	5.21	4.894	4.225	4.981	5.209	4.831	4.583	5.221	5.936	5.479	4.712	5.348	5.097	4.79	5.255	5.415	5.372	5.386	5.384
metab_333	2-Cyano-3-[3-ethoxy-4-hydroxy-5-[(phenylthio)methyl]phenyl]-2-propenamide	pos	HMDB0248195	-	418.1211068	1.7496	0	46.6	4.302554744	5.969	5.147	5.605	0.8168	0.798	2.033	5.434	4.804	5.553	5.571	5.017	5.338	5.064	0.9263	2.284	4.888	5.012	4.38	4.514	0.7572	5.214	5.196	5.183	5.163
metab_335	1-Pyrroline-4-hydroxy-2-carboxylate	pos	PW_C001512;HMDB0002234	C04282	259.0922787	1.7496	0	62.9	-0.712779085	5.796	5.442	5.818	4.691	5.558	5.576	5.478	5.523	5.824	5.616	5.545	6.026	5.473	4.691	5.352	5.499	5.622	5.688	5.361	5.588	5.534	5.503	5.503	5.505
metab_342	8-methylthiooctyldesulfoglucosinolate	pos	HMDB0304249	-	430.1931297	1.7419	0	58	0.903372932	5.931	6.134	5.655	5.7	5.816	6.038	5.794	6.208	5.706	5.759	6.276	6.326	6.145	4.168	4.966	6.194	6.026	6.075	6.067	5.798	5.958	5.959	5.95	5.953
metab_349	5-Hydroxylysine	pos	HMDB0000450;HMDB0245508	C16741	204.1342063	1.7419	0	53.7	-0.3798503	6.536	5.802	5.702	6.197	5.81	5.729	6.22	6.097	6.399	6.329	5.956	6.079	6.057	6.063	5.941	6.306	6.269	6.317	6.256	6.245	6.239	6.22	6.22	6.223
metab_353	Coelenterazine	pos	HMDB0250397	C15037	446.1514581	1.7341	0	39.9	9.324757669	5.149	4.727	4.768	5.355	4.991	4.444	4.648	3.75	5.039	4.737	3.805	3.838	4.517	4.783	3.727	3.781	3.764	3.743	4.504	4.837	4.679	4.603	4.625	4.605
metab_355	Micronomicin	pos	HMDB0254707	-	243.6495773	1.7341	0	47.2	4.443705092	5.128	5.042	5.122	4.293	5.126	5.196	4.918	4.488	4.996	5.238	4.968	5.245	5.34	3.46	4.489	4.861	5.214	5.133	5.124	5.086	4.999	5.007	5.007	4.925
metab_359	CDP-DG(a-13:0/PGF1alpha)	pos	HMDB0292835	-	528.7325377	1.7266	0	50.5	3.211178746	6.443	6.14	6.363	6.14	5.175	6.361	6.4	6.213	6.422	6.385	6.427	6.283	6.292	5.492	5.789	6.429	6.57	6.353	6.356	6.474	6.221	6.216	6.216	6.204
metab_364	Hexenoylcarnitine	pos	HMDB0253155	-	290.1960346	3.1109	0	32.7	-0.640692112	5.252	5.264	5.323	4.913	5.221	5.098	4.906	4.488	5.013	5.287	5.124	5.109	5.259	5.504	4.984	4.84	5.187	5.035	4.874	4.923	5.133	5.117	5.129	5.117
metab_375	2'-Carboxymethoxy-4,4'-bis(3-methyl-2-butenyloxy) chalcone	pos	HMDB0247789	-	433.204096	1.7114	0	50.7	6.987055847	5.934	5.703	5.757	4.9	5.795	5.87	6.149	5.676	6.03	5.972	6.08	6.14	6.01	5.616	5.552	6.171	5.965	5.887	5.945	5.923	5.966	5.972	5.975	5.978
metab_376	N-Acetyl-DL-phenylalanine	pos	HMDB0255056	-	415.1831594	1.7114	0	40.8	-7.734800917	4.881	5.844	4.386	1.748	3.52	4.085	5.418	5.217	5.145	4.265	4.911	4.977	3.98	1.872	1.743	4.202	4.156	4.101	4.087	4.017	4.608	4.56	4.414	4.488
metab_378	Cyclohexyladenosine	pos	HMDB0250660	-	350.1819919	1.7114	0	60	-0.826897321	1.693	5.155	5.877	5.501	5.249	6.569	4.799	5.19	5.309	4.088	5.252	5.67	6.012	4.061	3.92	5.245	6	6.064	5.864	5.883	5.744	5.739	5.742	5.738
metab_382	L-Leucine	pos	HMDB0000687;PW_C000540;MJDBOTE0001078	C00123	132.1018811	1.7114	74.5	0	-0.182966432	8.11	8.065	8.009	8.264	8.218	7.936	8.125	8.24	7.944	7.985	8.011	8.068	7.964	8.171	8.053	7.876	7.985	7.954	7.802	7.96	8.096	8.085	8.085	8.088
metab_397	N-Acetylaspartylglutamic Acid	pos	HMDB0001067	C12270	305.0977095	1.6961	83.5	0	-0.764158631	4.904	5.14	5.343	5.652	5.093	5.142	4.847	4.076	5.079	5.138	5.14	5.176	5.512	5.307	5.268	4.66	5.134	4.987	4.726	4.877	5.176	5.132	5.132	5.135
metab_408	N-Acetyl-4-O-acetylneuraminic acid	pos	HMDB0000796	C04015	352.1236237	1.2612	0	39.5	-0.5655591	5.559	5.106	6.122	6.232	4.938	5.807	5.808	5.516	6.092	5.891	5.54	6.265	5.938	5.964	5.931	5.839	6.06	5.018	5.39	5.408	5.879	5.881	5.874	5.878
metab_419	Betavulgaroside II	pos	HMDB0040771	-	408.1980631	1.6808	0	61.4	8.086609782	5.372	5.502	4.488	3.805	4.223	5.142	5.307	4.779	5.494	5.511	5.267	5.568	4.393	3.931	4.547	5.658	5.381	5.428	5.6	4.862	5.23	5.255	5.206	5.188
metab_425	L-Dopa	pos	HMDB0000181;PW_C000117	C00355	198.0760119	1.6808	65.1	0	-0.367393633	4.854	5.078	4.73	4.087	5.606	4.698	4.697	4.897	4.867	5.192	5.117	5.39	5.012	3.54	4.12	5.022	5.362	5.244	4.534	4.534	4.999	4.995	4.987	4.989
metab_431	Alpha-Trisaccharide	pos	HMDB0006595	-	579.2389569	1.6732	0	33.3	3.459128931	4.831	4.9	4.247	6.812	3.858	4.702	4.809	3.899	5.284	4.268	5.171	5	4.381	6.283	4.915	4.795	5.096	4.716	5.128	4.097	5.677	5.656	5.678	5.681
metab_442	Lys Leu	pos	-	-	260.1967022	1.6732	68.5	0	-0.64025234	5.419	5.671	4.212	3.185	5.636	4.902	5.397	5.553	5.358	4.789	5.364	5.34	3.445	3.311	3.634	5.104	4.686	4.68	5.445	4.979	4.973	4.937	4.968	4.865
metab_443	Rimiterol	pos	HMDB0257235	-	241.1544753	1.6732	0	33.9	-0.868024063	6.6	6.632	6.624	5.388	6.628	6.664	6.339	6.234	6.465	6.597	6.592	6.546	6.719	7.004	6.74	6.5	6.669	6.633	6.481	6.551	6.683	6.676	6.669	6.671
metab_453	Thr Pro Ile	pos	-	-	330.2020662	1.6654	33.6	0	-0.854332115	5.867	5.753	5.987	2.424	5.752	5.79	5.36	4.973	5.369	5.87	5.792	5.822	5.903	4.077	4.563	5.519	5.736	5.628	5.399	5.504	5.573	5.568	5.561	5.549
metab_456	Amphibine H	pos	HMDB0029333	-	606.3243835	3.1574	0	68.8	-6.983082724	5.855	5.274	5.797	4.057	5.71	5.421	5.62	5.647	5.445	5.312	5.804	5.463	5.372	5.026	5.657	5.25	4.979	5.158	5.202	5.19	5.472	5.472	5.434	5.475
metab_469	(2R,2'S)-Isobuteine	pos	HMDB0030411	-	208.0637721	1.6502	0	70.3	-0.160537619	4.203	4.38	4.243	4.51	3.564	4.027	3.763	3.472	3.937	4.12	3.95	4.71	4.815	3.579	3.448	5.207	4.855	4.943	5.202	4.626	4.586	4.446	4.554	4.586
metab_474	CDP-DG(PGJ2/i-13:0)	pos	HMDB0293396	-	506.7192589	1.6428	0	36.3	0.504905555	5.435	6.178	5.276	3.514	3.985	5.762	5.834	4.718	5.926	5.647	5.632	5.607	5.384	3.641	4.09	5.914	5.917	5.834	5.773	5.289	5.558	5.585	5.541	5.545
metab_479	N2-Acetylornithine	pos	HMDB0003357	C00437	175.1076517	1.6428	0	60.2	-0.384994636	5.867	6.159	5.759	5.807	5.816	5.802	6.139	6.265	5.892	5.699	5.979	5.869	5.577	5.673	5.521	5.756	5.713	5.747	5.759	5.748	5.899	5.88	5.876	5.879
metab_500	L-Tyrosine	pos	PW_C000103;HMDB0000158;MJDBOTE0000356	C00082	363.1544754	1.6275	93.3	0	-1.622082613	4.51	4.747	4.157	5.12	4.992	4.559	4.863	5.317	3.592	3.854	4.435	4.3	4.217	3.929	3.994	3.589	3.572	3.863	3.541	3.974	4.647	4.629	4.629	4.676
metab_508	PA(i-14:0/20:4(5Z,8Z,11Z,14Z)-OH(17))	pos	HMDB0267531	-	365.2090634	1.6199	0	39.8	4.478375523	5.533	5.586	4.704	3.42	5.412	5.021	5.058	5.449	4.603	5.375	5.461	5.582	4.965	3.546	3.791	5.218	5.101	5.052	4.747	3.349	5.147	5.12	5.093	5.094
metab_510	Quillaic acid 3-[galactosyl-(1->2)-[rhamnosyl-(1->3)]-glucuronoside] 28-[xylosyl-(1->3)-xylosyl-(1->4)-rhamnosyl-(1->2)-[rhamnosyl-(1->3)]-4-acetyl-fucosyl] ester	pos	HMDB0036278	-	579.9138834	1.6123	0	90.3	-4.826819993	5.791	5.852	5.366	3.193	4.122	5.755	5.915	4.827	5.931	5.702	5.898	5.802	5.569	3.319	4.15	5.815	6.029	5.832	5.883	5.102	5.47	5.466	5.451	5.465
metab_528	PIP(16:1(9Z)/PGD2)	pos	HMDB0278545	-	493.2375089	1.5973	0	35.2	-0.801002752	6.463	6.522	6.322	4.005	4.734	6.463	6.477	4.711	6.571	6.438	6.505	6.528	6.425	4.132	4.683	6.428	6.454	6.348	6.232	5.924	6.235	6.204	6.199	6.201
metab_531	Spermine	pos	HMDB0001256;PW_C000970	C00750	203.2230326	1.582	53.6	0	0.045898082	5.342	4.619	4.259	4.853	5.145	3.394	5.323	5.461	5.311	5.032	4.948	5.467	5.537	4.893	3.928	5.855	5.9	5.489	5.558	4.955	5.196	5.215	5.192	5.195
metab_562	N6-Acetyl-L-lysine	pos	HMDB0000206	C02727	189.1232713	1.535	0	49.7	-0.518406236	5.368	5.564	5.335	5.685	5.449	5.287	5.398	5.572	5.422	5.172	5.249	5.432	5.123	5.503	5.286	5.164	5.065	5.033	5.52	5.241	5.442	5.411	5.42	5.408
metab_579	3-Hydroxy-2-oxoindole	pos	HMDB0240741	C11130	132.0444294	1.5193	0	35.9	0.262555121	4.149	3.975	3.296	4.054	3.557	4.068	4.468	4.287	3.498	3.813	3.537	4.022	3.682	3.804	3.873	3.345	3.832	3.655	3.68	3.916	4.11	4.136	4.126	4.153
metab_586	Ilepatril	pos	HMDB0253398	-	446.1818229	1.488	0	41.8	-3.771886862	5.179	5.783	5.299	6.02	5.645	5.621	5.684	5.854	5.469	4.767	5.405	5.142	5.306	5.838	5.389	5.905	5.74	5.018	5.426	5.551	5.616	5.639	5.639	5.642
metab_587	Levofloxacin	pos	HMDB0001929;MJDBOTE0001687	C07660	362.1488743	1.8584	33	0	-6.054441405	5.289	5.138	5.418	5.1	5.122	5.31	5.198	5.342	5.251	5.29	5.465	5.785	5.731	4.957	4.058	5.724	5.842	5.635	5.36	5.25	5.351	5.319	5.326	5.322
metab_596	Sporol	pos	HMDB0037070	C09678	330.1658356	1.4567	0	49.6	-6.550174801	5.97	6.026	5.157	3.636	4.957	5.362	6.084	6.241	5.579	5.491	5.876	6.168	5.183	3.699	3.787	5.712	5.677	5.535	5.435	4.967	5.621	5.584	5.584	5.586
metab_597	Ala Val Ile	pos	-	-	302.207093	3.2197	54.2	0	-1.128132768	3.936	4.825	5.015	5.907	5.095	3.966	3.96	4.593	4.476	3.262	3.426	4.768	4.701	5.258	4.697	3.587	3.394	2.427	4.199	4.284	4.829	4.809	4.778	4.777
metab_603	His Leu	pos	-	-	269.1606667	1.4332	81.6	0	-0.560379327	5.911	5.659	5.535	5.309	5.841	5.309	5.686	5.664	5.72	5.167	5.625	5.594	5.446	5.201	5.043	5.244	5.169	5.18	5.411	5.221	5.524	5.504	5.502	5.504
metab_605	4,6-Dimethyl-1-nitro-4-(trifluoromethyl)cyclohexene	pos	HMDB0260288	-	447.1721909	1.4254	0	52.4	1.989997341	5.751	5.817	3.698	4.748	3.601	4.008	5.733	5.602	5.567	4.388	5.726	5.678	3.327	4.261	3.283	4.677	3.32	3.978	4.587	3.96	5.17	5.16	5.135	5.169
metab_607	N-Methylhydantoin	pos	HMDB0003646	C02565	115.0504165	1.4254	41	0	1.864371024	4.624	4.41	4.795	5.876	4.975	4.663	4.5	4.59	4.807	4.753	4.523	4.729	4.963	5.642	5.24	4.993	4.889	5.017	4.832	5.077	5.123	5.118	5.103	5.119
metab_608	Glu Thr Asp	pos	-	-	364.134707	1.3862	33	0	-0.960361547	5.403	6.185	6.34	5.8	5.42	5.874	5.846	5.942	5.821	5.484	6.135	6.208	6.024	5.755	5.695	5.139	4.875	4.889	4.585	4.433	5.946	5.942	5.936	5.939
metab_610	Isepamicine	pos	HMDB0253048	-	552.2874556	1.4175	0	34.3	-0.136975753	6.519	6.469	6.183	4.219	5.322	6.392	6.476	5.606	6.298	6.366	6.474	6.307	5.997	4.346	5.3	6.587	6.598	6.58	6.296	5.943	6.222	6.218	6.21	6.217
metab_616	Ile Ser	pos	-	-	219.1338263	1.4097	53	0	-0.491295095	5.296	5.579	5.465	5.848	5.502	5.294	5.315	5.424	5.245	5.286	5.24	5.087	5.173	5.635	5.513	5.179	5.097	5.108	5.422	5.348	5.515	5.507	5.5	5.495
metab_619	4-Imidazolone-5-propionic acid	pos	HMDB0001014;PW_C000802	C03680	121.039758	1.4019	0	39.3	0.761356938	5.027	4.868	5.014	5.202	4.762	4.851	4.948	4.788	4.835	4.855	4.994	4.875	5.071	4.843	4.738	4.978	4.861	4.847	4.811	4.806	5.009	5.005	5.001	5.008
metab_621	Ribothymidine	pos	HMDB0000884	-	291.1185222	1.3941	0	38.2	-0.601321493	5.094	5.038	5.058	4.661	5.116	4.985	4.901	4.344	4.913	4.849	5.014	4.976	5.38	4.375	4.936	4.931	5.086	4.916	4.87	4.484	5.009	5.005	4.992	4.995
metab_623	Valine, 3-mercapto-N-((5-oxo-2-(phenylmethyl)-4(5H)-oxazolylidene)methyl)-	pos	HMDB0246155	-	376.1347617	1.3862	0	33.5	6.60901017	5.085	5.454	5.381	5.851	5.533	5.62	5.23	4.738	5.258	5.119	5.541	5.301	5.663	5.858	5.033	5.294	5.573	5.634	5.099	5.045	5.477	5.454	5.448	5.451
metab_624	Tetrahydrodipicolinate	pos	HMDB0012289	C03972	360.1398308	1.3862	0	39.9	-0.906878238	5.296	5.389	5.349	5.618	5.327	5.29	5.132	5.248	5.148	5.414	5.231	5.252	5.507	5.564	5.313	5.293	5.434	5.427	5.215	5.303	5.434	5.429	5.409	5.428
metab_625	L-Aspartate-semialdehyde	pos	HMDB0012249	C00441	235.0921954	1.3862	0	54.6	-1.14147781	4.742	5.14	5.22	4.612	4.415	4.828	4.903	4.934	4.729	4.517	5.089	5.166	4.886	4.409	4.383	4.169	3.769	4.015	3.763	3.215	4.873	4.866	4.852	4.862
metab_629	Methylmalonylcarnitine	pos	LMFA07070081;HMDB0013133;HMDB0240781	-	262.1283756	1.3628	0	72.2	-0.529130083	6.195	6.234	6.31	6.368	6.405	6.005	5.881	5.695	5.874	6.016	5.961	6.072	6.247	6.446	6.205	5.76	5.843	5.855	5.703	5.862	6.158	6.139	6.13	6.133
metab_632	7-Hydroxy-6-methyl-8-ribityl lumazine	pos	HMDB0004256;PW_C002109	C05995	373.0731509	1.355	0	76.6	0.265451175	3.362	3.326	3.767	3.956	3.241	3.834	3.758	3.282	3.693	4.139	3.337	4.435	4.504	5.295	4.854	4.501	4.874	4.773	4.405	4.855	4.177	4.183	4.184	4.324
metab_634	4-Oxo-L-proline	pos	HMDB0246561;HMDB0304793	C01877	171.0763284	1.355	0	50.8	-0.698954335	5.103	5.428	5.26	4.727	5.177	5.363	5.095	5.361	5.043	5.249	5.299	5.494	5.111	4.574	4.801	4.756	4.936	4.865	4.774	4.505	5.123	5.129	5.113	5.124
metab_639	1,4-Dithiothreitol	pos	PW_C008509;HMDB0013593	C00265	196.0465167	1.3393	0	30.6	3.049196548	4.732	4.678	4.765	5.02	4.707	4.75	3.963	4.131	4.546	4.517	4.713	4.925	5.125	4.571	4.084	4.658	4.677	4.553	4.835	4.466	4.654	4.647	4.635	4.637
metab_643	Sarmentosin	pos	HMDB0030697	C08340	276.1075777	1.3236	0	62.5	-0.729277471	4.499	3.987	4.666	5.758	4.396	5.408	3.727	0.07506	4.785	4.89	0.01256	5.187	5.276	5.811	5.203	4.861	5.469	5.393	5.193	5.577	5.266	5.247	5.239	5.242
metab_647	(R)-3-hydroxybutyrylcarnitine	pos	HMDB0062735	-	248.149116	1.308	0	63	-0.538923633	7.278	7.392	7.328	7.319	7.458	7.489	7.024	6.977	6.993	7.581	7.427	7.41	7.702	7.38	7.061	7.012	7.185	7.189	7.074	7.219	7.303	7.287	7.278	7.28
metab_649	N-Acetyl-1-aspartylglutamic acid	pos	HMDB0001067;HMDB0255414	C12270	346.1242431	1.3002	0	77.8	-0.815146028	5.58	5.954	6.03	5.89	5.624	5.771	5.788	5.79	5.732	5.784	5.886	6.018	5.972	5.879	5.623	5.628	5.706	5.635	5.477	5.523	5.872	5.857	5.851	5.854
metab_672	Gamma-Glutamylphenylalanine	pos	HMDB0000594	-	312.1551832	1.2612	0	42	-0.727715645	4.561	5.729	5.401	3.897	5.487	5.12	4.754	3.448	4.694	4.648	4.976	3.713	4.706	3.861	4.262	5.173	5.764	5.766	3.277	4.369	5.132	5.097	5.097	5.099
metab_680	Acarbose	pos	HMDB0248185;HMDB0014429;MJDBOTE0001373	C06802	628.2488272	1.2457	0	92.9	6.357075578	4.796	5.195	4.707	3.955	5.715	4.94	4.232	5.263	4.52	5.228	4.817	4.475	5.401	4.081	4.861	5.043	5.18	5.371	4.915	5.133	5.136	5.131	5.131	5.175
metab_701	Cerivastatin lactone	pos	HMDB0249823	-	221.6238982	1.2301	0	37.7	3.868267722	4.839	5.633	4.568	3.437	4.409	5.288	5.11	4.965	4.99	5.263	5.284	5.247	4.886	3.563	3.971	5.26	5.396	5.249	5.274	4.716	5.198	5.168	5.159	5.182
metab_707	11-Epicortisol	pos	HMDB0244354;HMDB0000063	C00735	426.2233322	3.2508	0	72.3	-4.863650902	5.378	3.714	4.399	5.379	4.339	4.921	5.165	2.549	4.828	4.835	3.553	3.532	3.42	6.182	5.649	1.192	3.412	2.233	3.734	3.854	5.334	5.327	5.309	5.325
metab_711	L-Valine, N-(2-hydroxy-3-butenyl)-	pos	HMDB0253927	-	229.1545635	1.2224	0	41.1	-0.563604583	7.43	7.397	7.841	7.82	7.389	7.858	7.342	6.883	7.71	7.323	7.469	7.351	7.404	8.34	8.202	7.497	7.594	7.513	7.318	7.656	7.924	7.917	7.914	7.911
metab_719	Coniferin	pos	HMDB0013682	C00761	406.1453341	1.2146	0	65.9	-5.563326698	5.172	5.286	5.242	4.777	5.161	5.108	4.801	3.421	5.077	4.96	5.16	5.056	5.516	3.787	5.225	4.648	5.068	4.735	4.61	4.347	4.855	4.843	4.826	4.829
metab_733	Hetacillin	pos	HMDB0014877	C11729	431.1770835	1.199	0	46.2	5.989540011	5.597	5.025	4.545	5.317	4.85	5.488	5.689	5.086	5.635	5.188	5.304	5.235	5.11	5.537	5.036	5.276	5.326	5.381	5.023	5.299	5.417	5.412	5.436	5.422
metab_736	Hydroxyprolyl-Leucine	pos	HMDB0028867	-	245.1492616	1.199	0	30.6	-1.318842554	5.595	5.433	5.389	5.602	5.204	5.363	5.46	6.53	5.271	5.618	5.391	5.515	5.511	5.904	5.552	5.446	5.715	5.598	5.49	5.766	5.89	5.886	5.881	5.884
metab_747	2-[(2S)-2,6-Diaminohexanoyl]oxyacetic acid	pos	HMDB0257672	-	187.1075996	1.1912	0	61.3	-0.583792778	5.677	5.683	5.017	5.075	5.266	5.387	5.626	5.611	5.581	5.372	5.608	5.448	4.935	5.157	5.068	5.382	5.402	5.387	5.08	5.437	5.335	5.331	5.323	5.326
metab_748	N-Methyl-L-Threonine	pos	-	-	175.107698	1.1912	40.3	0	-0.155571065	5.399	5.858	5.082	5.369	5.37	5.175	5.891	5.789	5.634	5.051	5.571	5.342	4.911	4.937	5.055	5.311	4.91	5.169	5.414	5.126	5.484	5.48	5.471	5.466
metab_758	10,11-Dihydroxycarbamazepine	pos	HMDB0060568;PW_C040557	C07495	604.2207161	1.1756	0	36.1	7.51890359	5.916	3.211	1.928	1.922	1.9	1.916	5.46	5.489	5.425	4.573	5.272	4.814	1.961	2.048	1.918	4.285	1.955	2.039	4.185	1.852	4.603	4.628	4.561	4.491
metab_779	Dulcisisoflavone	pos	HMDB0304614	-	389.1767822	1.1599	0	67	5.038395948	5.554	5.483	5.165	5.189	5.267	5.49	5.532	5.698	5.409	5.516	5.793	5.881	5.324	5.251	5.172	5.542	5.367	5.429	5.594	5.304	5.529	5.524	5.518	5.505
metab_788	Tyrosyl-Glutamine	pos	HMDB0029103	-	342.1658234	1.1521	0	56.9	-0.447937415	5.509	5.665	5.695	5.249	5.652	5.554	5.419	5.072	5.617	5.768	5.668	5.526	5.955	4.545	4.904	5.696	5.945	5.953	5.489	5.683	5.628	5.623	5.589	5.617
metab_804	Dethiobiotin	pos	HMDB0003581	C01909	215.1389764	1.1443	0	59.9	-0.198153526	7.252	7.233	7.205	6.669	7.203	7.186	7.193	7.132	7.127	7.198	7.104	7.186	7.246	7.333	7.195	7.038	7.108	7.094	7.021	7.073	7.187	7.172	7.167	7.169
metab_805	N-alpha-Acetyl-L-lysine	pos	HMDB0000446	C12989	189.1232848	1.1443	0	44.4	-0.446550081	5.7	5.668	5.789	6.139	5.58	5.717	5.647	5.593	5.674	5.515	5.593	5.611	5.699	5.91	5.73	5.56	5.69	5.669	5.511	5.849	5.84	5.832	5.826	5.826
metab_816	Asp Val Glu	pos	-	-	362.1554686	1.1366	31.7	0	-0.892992128	5.774	5.693	4.918	3.544	4.941	5.052	5.808	5.759	5.641	5.145	5.673	5.79	4.889	3.671	4.143	5.301	4.966	5.176	5.071	4.667	5.311	5.307	5.307	5.283
metab_818	D-Octopine	pos	-	C04137	247.1397358	1.1366	49.7	0	-1.404535127	5.331	4.929	5.117	4.625	3.712	4.779	5.133	4.999	5.085	4.862	5.077	5.254	5.174	3.454	3.968	5.173	5.494	5.301	5.027	4.969	4.965	4.898	4.961	4.951
metab_858	Vedroprevir	pos	HMDB0259774	-	466.6943977	1.1054	0	33.2	6.733219834	5.903	6.325	5.121	2.766	2.744	5.87	6.41	5.823	6.246	5.224	6.218	5.38	4.532	2.892	2.761	5.727	2.799	5.536	5.989	5.012	5.898	5.921	5.883	5.885
metab_861	Saccharopine	pos	HMDB0000279;PW_C000189	C00449	241.1181036	1.1054	0	36.3	-0.651322123	5.182	5.388	5.438	5.779	5.219	5.221	5.225	5.024	5.422	5.326	5.526	5.381	5.749	5.251	5.336	5.751	5.829	5.747	5.148	5.387	5.492	5.451	5.447	5.45
metab_863	Carglumic acid	pos	HMDB0015673	C05829	191.0661037	1.1054	0	58.9	-0.758520883	4.826	4.083	4.116	4.577	3.446	3.462	4.92	4.507	4.965	4.759	4.496	4.388	4.537	3.595	4.699	5.143	5.147	5.273	5.192	5.243	4.91	4.898	4.898	4.936
metab_898	PA(10:0/20:4(6Z,8E,10E,14Z)-2OH(5S,12R))	pos	HMDB0262679	-	230.4534576	1.0663	0	57.4	8.877423217	3.743	5.48	4.045	5.201	5.969	5.065	5.138	5.9	5.366	5.749	3.546	5.851	5.459	4.954	5.715	5.986	5.384	5.771	5.543	5.701	5.865	5.861	5.845	5.86
metab_900	Dehydrosoyasaponin I	pos	HMDB0039331	C13837	493.2376409	1.0585	0	30.5	-6.725313133	6.205	6.029	6.046	3.446	4.324	6.187	6.229	4.399	6.276	6.162	6.335	6.129	6.062	3.905	4.651	6.17	6.412	6.242	6.159	5.692	5.947	5.948	5.946	5.945
metab_921	(+/-)-2-Methylthiazolidine	pos	HMDB0031682	-	104.0531858	1.0198	0	34.7	3.290935822	5.764	5.755	5.723	5.822	6.029	5.59	5.707	5.958	5.715	5.672	5.663	5.839	5.658	5.452	5.595	5.678	5.741	5.752	5.449	5.585	5.742	5.724	5.719	5.722
metab_932	Uracil	pos	HMDB0000300;PW_C000204;MJDBOTE0000838	C00106	113.0347862	0.9887	75.6	0	2.074117395	5.586	5.376	5.54	6.125	5.732	5.496	5.464	5.506	5.538	5.438	5.553	5.63	5.588	5.918	5.627	5.615	5.502	5.508	5.511	5.522	5.633	5.648	5.621	5.625
metab_939	(+)-Dehydrovomifoliol	pos	HMDB0302822	C02533	286.1399627	0.9732	0	44.2	-6.309600573	6.084	6.468	4.308	3.54	4.812	4.769	6.341	6.718	5.844	5.263	5.848	6.176	3.928	3.689	3.792	5.555	4.563	4.672	5.695	4.19	5.63	5.608	5.575	5.576
metab_943	Picraquassioside D	pos	-	-	627.1864846	0.9654	44.5	0	-5.082964697	5.089	4.273	5.611	5.612	5.434	5.346	5.267	5.133	5.804	4.36	5.157	5.12	6.077	6.206	6.134	5.181	4.753	4.971	5.596	5.524	5.286	5.289	5.305	5.329
metab_947	N2-gamma-L-Glutamyl-L-arginine	pos	HMDB0303468;HMDB0029143	-	304.161191	0.9654	0	66.2	-1.168352243	5.603	5.692	5.511	4.81	5.548	5.512	5.523	5.62	5.418	5.696	5.467	5.466	5.423	5.332	5.321	5.436	5.365	5.342	5.413	5.493	5.528	5.494	5.499	5.495
metab_950	Nalpha-Acetyl-L-arginine	pos	-	-	217.1294575	0.9654	80.5	0	-0.274396318	4.894	5.009	4.792	5.19	4.973	4.868	4.965	5.163	4.853	4.793	4.776	4.789	5.164	5.074	4.968	4.797	4.789	4.865	4.791	4.791	4.975	4.967	4.97	4.965
metab_953	2-(4-fluorophenyl)-5-(1-Benzyloxycarbonylpiperidin-4-yl)-3-(4-pyridinyl)pyrrole	pos	-	-	473.235229	0.9576	30.4	0	1.094426356	5.69	6.513	4.308	4.303	4.28	5.702	5.996	6.229	5.563	5.599	5.767	5.911	4.342	4.429	4.298	5.563	4.763	5.18	5.933	5.1	5.693	5.734	5.669	5.678
metab_959	Nepsilon-Acetyl-L-lysine	pos	HMDB0000206	C02727	189.1232992	0.9576	59.6	0	-0.37017592	5.614	5.54	4.811	6.256	5.163	4.74	5.688	5.685	5.056	4.977	5.438	5.764	4.929	5.018	4.711	5.521	5.363	5.093	4.888	4.859	5.497	5.493	5.475	5.486
metab_960	Adenine	pos	HMDB0000034;PW_C000024;MJDBOTE0000759	C00147	136.0617481	0.9576	90.8	0	-0.173905407	5.033	5.417	5.202	4.786	5.059	5.121	5.489	5.199	5.353	5.728	5.377	5.177	5.361	4.859	4.838	4.871	4.981	4.896	4.939	4.955	5.226	5.239	5.223	5.224
metab_961	Cytosine	pos	HMDB0000630;MJDBOTE0000458	C00380	112.0507754	0.9576	78.1	0	2.135988084	4.374	5.244	5.707	5.85	5.338	5.59	4.859	5.286	5.497	4.61	4.955	4.886	5.336	6.037	5.559	5.341	5.545	5.193	5.246	5.669	5.443	5.438	5.436	5.428
metab_965	Cytidine	pos	PW_C000061;HMDB0000089;HMDB0248553;MJDBOTE0000789	C00475	244.0926993	0.9498	49.2	0	-0.401930273	4.296	5.365	5.871	6.055	5.483	5.716	4.636	5.392	5.611	4.493	5.055	5.088	5.5	6.197	5.717	5.446	5.679	5.321	5.381	5.813	5.592	5.587	5.581	5.566
metab_969	Dhlnl	pos	HMDB0246853	-	290.1708266	0.9419	0	49.2	-0.718297713	7.1	7.216	7.02	4.288	6.989	7.206	7.11	7.049	6.999	7.123	7.099	7.111	6.972	6.366	6.371	7.05	7.067	6.994	7.086	6.758	6.998	6.993	6.988	6.991
metab_995	Gentisyl Alcohol	pos	-	C10792	141.0545512	0.9264	45.4	0	-0.495227364	5.738	5.516	5.619	5.765	5.589	5.556	5.473	5.41	5.663	5.754	5.648	5.672	5.778	5.598	5.533	5.905	5.907	5.887	5.75	5.829	5.708	5.718	5.704	5.711
metab_998	2,3,4,5-Tetrahydroxy-6-(1,2,3,4-tetrahydroxybutyl)oxane-2-carbaldehyde	pos	HMDB0255397	-	362.1077929	0.9187	0	33.1	6.797903745	3.723	4.108	1.487	5.61	4.882	1.475	4.538	5.342	4.433	1.492	1.553	4.048	4.814	5.2	5.276	6.394	3.641	5.374	3.949	6.14	5.488	5.508	5.519	5.522
metab_1005	3-Amino-3-methylbutanoic acid	pos	HMDB0245806	-	162.0501366	0.911	0	55.7	-0.058907626	3.544	3.508	5.018	5.754	5.036	4.574	3.508	3.464	4.462	3.456	3.519	3.552	4.96	5.047	5.228	3.495	3.477	4.077	3.446	4.862	4.491	4.509	4.518	4.521
metab_1012	METHACHOLINE	pos	HMDB0015654	C07471	160.1331148	0.9032	34.4	0	-0.56817578	5.453	5.449	5.183	5.327	5.476	5.245	5.16	5.075	5.347	5.365	5.216	5.274	5.425	5.324	5.181	5.361	5.459	5.664	5.329	5.489	5.452	5.458	5.458	5.461
metab_1014	Monocrotaline	pos	HMDB0034363	C10350	348.1399262	0.8953	0	51.2	-5.634021997	5.879	5.645	5.009	3.47	4.643	5.299	5.825	5.744	5.808	5.258	5.779	5.838	4.879	3.596	3.948	5.524	5.075	5.294	5.244	4.709	5.373	5.367	5.365	5.359
metab_1021	Alpha-[3-[(Hydroxymethyl)nitrosoamino]propyl]-3-pyridinemethanol	pos	HMDB0062444	C19580	258.1446497	0.8797	0	41	-0.812105304	6.429	6.244	6.262	4.67	5.677	6.366	6.29	6.267	6.165	6.4	6.316	6.434	6.064	5.553	5.753	6.238	6.28	6.366	6.194	6.2	6.225	6.229	6.216	6.219
metab_1028	Sulfoglycolithocholate(2-)	pos	HMDB0062801	-	496.2726151	5.6647	0	52.7	-0.234550845	7.228	7.294	7.124	6.798	7.364	7.503	7.349	7.091	7.178	7.236	7.169	6.739	6.995	6.84	7.464	7.207	6.238	7.225	6.917	7.397	7.244	7.24	7.243	7.254
metab_1039	N-methyl Leukotriene C4	pos	-	-	320.6684443	3.4195	31.6	0	5.293930208	3.734	4.378	5.464	6.177	5.335	4.577	2.61	2.953	3.845	4.756	4.054	4.206	5.093	5.45	5.151	4.051	4.6	4.652	3.257	4.659	5.048	5.046	5.022	4.954
metab_1105	(S)-a-Amino-2,5-dihydro-5-oxo-4-isoxazolepropanoic acid N2-glucoside	pos	HMDB0029404	-	299.0846387	0.6938	0	45	-8.196544823	4.934	4.784	5.453	5.05	5.57	5.191	4.828	3.78	5.337	4.787	5.311	5.083	5.591	4.699	5.535	4.006	4.182	4.441	4.996	4.802	4.985	4.912	4.928	4.914
metab_1110	Hyaluronan biosynthesis, precursor 1	pos	HMDB0060071	C04794	402.100605	0.6861	0	80.9	-0.200947056	5.251	4.086	4.514	6.075	4.846	4.016	4.086	4.042	4.075	5.754	4.097	4.13	4.919	4.149	4.925	5.465	4.055	4.515	4.024	5.823	5.058	4.936	5.052	5.035
metab_1112	Epoxiconazole	pos	HMDB0242676	C11229	362.1076194	0.6861	35.3	0	3.069972661	3.693	3.657	3.6	5.426	3.572	3.588	3.657	4.241	3.647	3.605	3.668	4.38	4.665	4.705	4.728	5.755	4.069	4.721	3.595	5.604	4.901	4.931	4.9	5.014
metab_1118	3-Hydroxymelatonin	pos	HMDB0060742	-	264.1439704	1.8428	0	39.7	2.670408301	5.063	5.111	4.713	5.195	5.082	4.412	5.211	5.431	4.89	4.971	4.994	4.924	4.477	4.093	4.934	4.792	5.294	4.985	5.056	5.057	4.993	4.967	4.951	4.953
metab_1124	Ectoine	pos	HMDB0240650;MJDBOTE0001351	C06231	175.1077	0.6861	0	39.9	-0.132134385	3.715	4.483	3.622	4.124	5.045	3.61	4.367	5.008	3.669	3.69	4.242	4.607	3.655	4.832	4.092	4.266	4.635	3.857	4.007	4.799	4.539	4.508	4.548	4.551
metab_1138	N2-Succinyl-L-glutamic acid 5-semialdehyde	pos	HMDB0001180	C05932	249.1079405	0.6782	0	61.8	-0.744890476	5.596	5.497	5.339	5.383	5.173	5.221	5.644	5.686	5.283	5.275	5.615	5.641	5.191	5.2	5.422	5.413	5.534	5.419	5.313	5.273	5.476	5.464	5.464	5.466
metab_1139	N-Acetyl-L-Histidine	pos	HMDB0032055	C02997	198.087294	0.6782	91.8	0	-0.120202219	6.976	6.838	6.818	6.953	6.892	6.785	6.72	6.657	6.855	7.063	6.896	6.853	7.305	6.751	6.738	6.862	6.883	7.031	6.734	6.502	6.859	6.853	6.851	6.849
metab_1141	Zalcitabine	pos	HMDB0015078;HMDB0255802;HMDB0037019;PW_C009386	C07207	212.1028749	0.6782	0	32.2	-0.439640941	5.564	5.154	5.217	5.236	5.01	5.274	5.25	5.336	5.383	5.65	5.294	5.131	5.406	5.149	5.118	5.457	5.281	5.144	4.857	4.842	5.315	5.31	5.249	5.304
metab_1145	3-Amino-4-hydroxybenzoic acid	pos	HMDB0304941	C12115	171.0763411	0.6782	0	34.2	-0.506735861	5.191	5.094	4.848	5.077	4.825	4.694	5.294	5.323	5.396	5.04	5.091	4.867	4.734	4.792	5.04	5.112	5.009	4.978	4.589	4.846	5.123	5.116	5.118	5.115
metab_1149	5-Hydroxypentanoic acid	pos	HMDB0061927	C02804	101.0600878	0.6782	0	41.6	3.234710678	5.47	6.221	6.465	6.655	6.617	6.653	5.701	5.554	6.268	6.163	5.703	6.341	6.304	6.859	6.504	6.603	6.116	6.138	6.502	6.663	6.598	6.601	6.598	6.6
metab_1156	Pro Asp	pos	-	-	231.0974213	0.6705	34.7	0	-0.550488519	5.353	5.361	4.995	4.851	4.841	5.179	5.413	5.378	5.131	5.164	5.462	5.367	5.045	4.706	4.893	5.152	5.065	5.177	4.985	4.798	5.144	5.124	5.136	5.142
metab_1158	(R)-1-Methylpiperidine-2-carboxylic acid	pos	HMDB0242107	-	144.1018305	0.6705	0	39.9	-0.52108225	6.011	5.893	5.903	6.634	6.037	6.003	5.747	5.731	5.887	5.969	6.041	6.048	6.085	5.932	5.797	6.079	6.002	5.978	5.876	5.803	6.071	6.069	6.056	6.067
metab_1173	N(epsilon)-(Carboxymethyl)hydroxylysine	pos	HMDB0250375	-	203.1025621	0.655	0	32.5	-0.323957883	6.316	6.467	5.336	4.257	5.157	5.529	6.463	6.421	6.279	5.702	6.239	6.202	5.215	4.905	5.095	5.89	5.536	5.745	5.583	5.409	6.01	6.004	5.996	5.999
metab_1176	Imidazole Lactic Acid	pos	HMDB0253418	C05568	157.0607179	0.655	57.1	0	-0.324719477	4.95	4.663	5.071	5.101	4.901	5.158	5.15	4.559	5.208	4.62	5.105	5.006	5.424	5.424	5.304	4.88	4.949	4.744	4.733	4.763	5.073	5.082	5.077	5.085
metab_1186	N,N-Dimethylarginine	pos	HMDB0001539	C03626	203.1502331	0.6473	46.4	0	-0.094623395	6.994	6.849	6.592	6.44	6.854	6.667	6.737	6.813	6.512	6.68	6.834	7	6.752	6.727	6.61	6.717	6.68	6.603	6.333	6.423	6.761	6.765	6.753	6.756
metab_1195	Pirbuterol	pos	HMDB0015407	C07807	304.1612454	0.6395	0	40	-7.981955291	5.282	5.285	5.519	5.094	5.366	5.342	5.457	5.442	5.233	5.081	5.401	5.227	5.516	5.302	5.531	5.315	5.303	5.247	5.077	5.233	5.326	5.321	5.321	5.289
metab_1208	Pro Lys	pos	-	-	244.1653813	0.6321	31.5	0	-0.76785069	5.273	5.468	3.881	3.875	4.665	5	5.32	5.708	4.881	5.096	5.351	5.292	3.914	4.001	3.87	5.053	5.261	5.395	4.699	5.128	4.889	4.899	4.85	4.861
metab_1211	16,17-Dihydro-16alpha,17-dihydroxygibberellin A7 17-glucoside	pos	HMDB0040649	-	544.2347616	0.6243	0	70.3	-7.773518368	6.98	6.775	6.987	5.607	4.998	7.07	6.918	4.964	7.052	6.772	7.119	6.457	6.797	4.494	4.945	6.854	7.109	7.131	6.942	6.662	6.673	6.714	6.692	6.701
metab_1214	N-(8-Amino-1-carboxyoctyl)-alanyl-proline	pos	HMDB0247737	-	340.2229338	0.6243	0	47	-0.417242144	6.381	6.415	6.354	4.558	6.393	6.41	6.314	5.806	6.153	6.547	6.385	6.386	6.503	4.685	4.553	6.44	6.569	6.52	6.472	6.391	6.26	6.266	6.264	6.269
metab_1215	1-Hydroxy-2,2,5,5-tetramethylpyrrolidine-3-carboxamide	pos	HMDB0243894	-	228.1705478	0.6243	0	35.9	-0.566845609	6.082	6.114	6.03	3.694	6.074	6.092	6.033	5.521	5.854	6.218	6.078	6.068	6.184	3.82	4.466	6.125	6.253	6.191	6.172	6.091	5.97	5.971	5.972	5.975
metab_1224	2-Amino-4-(phosphonomethyl)hept-3-enoic acid	pos	HMDB0243638	-	202.0644489	0.6167	0	61.8	7.139262968	4.295	3.906	4.587	4.222	3.744	4.175	3.83	3.785	4.267	4.873	3.84	4.355	4.719	4.711	3.762	4.531	4.588	3.778	4.432	4.366	4.316	4.21	4.343	4.345
metab_1227	Creatinine	pos	HMDB0000562;MJDBOTE0000819	C00791	114.0664274	0.6167	86.6	0	2.115265475	6.462	6.349	6.413	6.146	6.288	6.394	6.44	6.38	6.369	6.389	6.491	6.618	6.522	5.939	6.245	6.428	6.63	6.518	6.285	6.29	6.363	6.358	6.357	6.356
metab_1229	S-Adenosylmethionine	pos	HMDB0001185;PW_C000921;MJDBOTE0000477	C00019	399.14431	0.6092	69.2	0	-0.515474592	6.164	5.958	5.732	4.447	5.551	5.465	5.982	5.549	6.083	5.995	5.91	5.622	5.842	4.553	4.422	5.811	5.669	5.638	5.71	5.588	5.741	5.784	5.736	5.739
metab_1234	4a-Hydroxytetrahydrobiopterin	pos	PW_C001541;HMDB0002281;HMDB0304198	C15522	290.1456063	0.6015	0	33.9	-1.12341106	5.374	5.691	4.897	4.726	4.92	5.309	5.546	5.607	5.297	4.793	5.65	5.435	4.799	4.155	4.285	5.515	4.705	5.05	5.586	4.987	5.241	5.206	5.225	5.164
metab_1240	2-Aminomuconic acid semialdehyde	pos	HMDB0001280;LMFA01060191;PW_C000991	C03824	159.0763216	0.6015	0	48.3	-0.688123886	5.898	5.919	5.719	6.384	6.553	5.718	5.912	6.237	5.728	6.077	5.849	6.263	5.733	6.135	6.138	5.914	6.156	6	5.879	6.013	6.132	6.128	6.13	6.141
metab_1242	Gln Gly	pos	-	-	204.0978041	0.5939	36.1	0	-0.385084897	5.19	4.829	4.241	4.166	3.898	4.025	5.032	5.019	4.815	4.159	4.624	5.453	4.289	3.867	4.156	4.31	3.773	4.238	4.252	4.147	4.876	4.872	4.91	4.882
metab_1268	4-Hydroxy-L-Proline	pos	HMDB0000725;MJDBOTE0000547	C01157	132.0655768	0.5864	73.9	0	0.43671657	7.433	7.205	7	6.239	7.236	7.008	7.385	7.211	7.317	7.139	7.273	7.356	7.095	6.605	6.93	7.298	7.341	7.279	6.909	6.831	7.141	7.138	7.136	7.139
metab_1282	Hydroxyprolyl-Arginine	pos	HMDB0028857	-	288.1664051	0.5786	0	58.9	-0.785457899	5.961	6.066	5.264	3.841	4.012	5.098	6.126	6.148	5.853	5.249	6.009	6.046	5.099	3.776	4.513	5.808	5.546	5.463	4.997	4.762	5.754	5.746	5.758	5.749
metab_1285	Gamma-glutamyl-L-putrescine	pos	HMDB0012230	C15699	218.1498293	0.5786	0	48.6	-0.408049078	3.692	4.222	4.132	3.593	4.428	4.635	4.14	5.25	4.416	4.229	4.541	4.043	4.597	4.67	4.405	3.691	4.108	4.259	4.39	4.296	4.618	4.536	4.561	4.54
metab_1288	L-Histidine	pos	PW_C000116;HMDB0000177;MJDBOTE0000427	C00135	156.0767273	0.5786	98.8	0	-0.165430649	7.435	7.091	6.762	6.64	6.939	6.751	7.41	7.518	7.183	7.18	7.124	7.298	6.701	6.431	6.841	7.007	6.959	6.835	6.807	6.793	7.089	7.088	7.084	7.087
metab_1302	L-erythro-4-Hydroxyarginine	pos	HMDB0034326	C08284	232.1402795	0.571	0	53.8	-0.717067383	6.281	6.411	5.448	4.789	4.797	5.881	6.39	6.505	5.869	5.314	6.168	6.009	5.182	5.17	5.287	5.982	5.234	5.939	5.881	5.637	5.963	5.935	5.922	5.924
metab_1305	L-Formylkynurenine	pos	HMDB0060485	C02700	201.0635506	0.571	0	69.7	-9.756792561	3.35	4.552	3.763	4.822	4.635	3.838	4.053	3.943	3.567	4.123	3.028	4.477	4.378	4.599	4.317	4.149	4.086	2.966	4.075	4.13	4.432	4.427	4.427	4.386
metab_1310	N(6)-Methyllysine	pos	HMDB0002038	C02728	161.128392	0.571	0	43.5	-0.388175186	4.78	4.752	4.69	4.988	4.733	4.669	4.771	4.495	4.59	4.913	4.816	4.251	4.623	4.632	4.413	4.882	4.944	4.915	4.776	4.896	4.871	4.85	4.831	4.839
metab_1313	Cndac	pos	HMDB0250381	-	285.1191434	0.5864	0	34.8	-0.803767057	5.708	5.718	4.759	5.004	5.072	4.979	5.741	5.573	5.411	5.211	5.604	5.632	4.311	3.906	4.968	5.107	5.234	4.916	5.215	4.973	5.295	5.345	5.275	5.178
metab_1316	4-Oxo-2-azetidinecarboxylic acid	pos	HMDB0246560	-	133.0607492	0.571	0	32.9	-0.168408337	6.718	6.571	6.207	6.116	5.978	6.223	6.803	7.046	6.327	6.267	6.636	6.853	6.087	6.08	6.066	6.393	6.504	6.281	6.033	6.099	6.457	6.457	6.45	6.453
metab_1332	Creatinine aspartate	pos	HMDB0250526	-	265.0558567	0.5632	0	54.4	6.265010047	5.486	5.551	5.932	4.073	5.514	5.668	4.255	4.092	4.811	4.918	5.664	5.162	5.319	4.629	4.895	4.57	4.5	4.376	4.427	4.618	5.416	5.375	5.411	5.414
metab_1346	Valyllysine	pos	HMDB0029132	-	123.594361	0.5632	0	52.9	0.92833643	4.935	4.652	4.651	3.533	4.354	4.76	4.778	4.73	4.635	5.094	4.745	4.412	4.978	4.206	4.329	4.912	5.031	5.015	4.824	4.596	4.74	4.758	4.735	4.738
metab_1348	Prolyl-Lysine	pos	HMDB0029022	-	122.5865519	0.5632	0	44.2	1.066889049	4.929	4.75	3.66	2.757	2.735	3.935	4.951	5.179	4.08	4.416	5.057	4.862	2.812	2.883	2.752	4.589	4.403	4.871	3.635	4.042	4.447	4.436	4.443	4.364
metab_1360	N-Carbamoylputrescine	pos	HMDB0033458	C00436	114.102838	0.5555	0	82.5	2.014784624	3.698	3.926	3.293	2.732	2.71	3.331	4.863	4.214	4.332	3.574	3.829	4.602	3.632	4.049	3.732	4.168	4.543	3.239	4.371	3.752	4.088	4.114	4.121	4.107
metab_1369	L-Asparagine	pos	PW_C000110;HMDB0000168;HMDB0251512;MJDBOTE0000518	C00152	177.0245545	0.5555	0	51.7	-0.776494591	5.494	4.9	5.397	5.484	4.982	5.324	5.612	5.494	5.452	5.025	5.656	5.37	5.367	5.044	5.294	5.136	5.063	5.245	4.731	5.187	5.472	5.49	5.484	5.481
metab_1371	2,3-Dihydroxypropanamide	pos	HMDB0245395	-	150.0137035	0.5555	0	34.8	-0.518669215	5.216	4.688	5.02	5.25	4.37	4.732	5.227	5.139	4.91	4.759	5.336	5.017	4.885	5.108	5.102	4.438	4.229	4.55	4.16	4.906	5.174	5.18	5.16	5.177
metab_1387	Laminine	pos	-	-	189.1596974	0.5478	80.1	0	-0.302631224	7.492	7.435	7.132	6.428	7.263	7.264	7.499	7.66	7.185	7.305	7.365	7.538	7.115	6.921	6.829	7.379	7.366	7.286	7.229	6.977	7.333	7.328	7.324	7.327
metab_1406	5-Hydroxyindoleacetic acid	pos	PW_C000609;HMDB0000763	C05635	192.0654256	3.6525	92.8	0	-0.491787898	3.861	4.344	3.421	4.322	4.152	2.543	3.403	4.257	3.162	3.103	4.235	4.136	3.163	4.597	4.121	3.498	2.582	3.379	2.551	2.478	3.96	3.855	3.985	3.984
metab_1414	4-(Aminobutyl)guanidine	pos	HMDB0001432;HMDB0246298	C00179	131.1291599	0.54	0	37.1	0.284054911	4.368	4.686	3.702	2.734	2.805	3.751	5.842	5.083	5.273	4.53	4.714	5.578	4.418	4.921	4.752	5.148	5.541	3.917	5.35	4.767	4.947	4.948	4.942	4.966
metab_1416	L-Glutamic acid	pos	HMDB0060475;HMDB0000148;PW_C000095;HMDB0003339	C00025	148.0603137	0.5939	91.4	0	-0.819237022	8.366	8.351	8.244	7.799	8.287	8.288	8.244	8.345	8.259	8.275	8.357	8.475	8.228	8.205	8.206	8.195	8.234	8.105	8.36	8.151	8.176	8.169	8.167	8.17
metab_1419	L-2-Aminoethyl seryl phosphate	pos	HMDB0031950	C03872	251.0401726	0.54	0	58.1	-0.749240396	4.831	5.177	5.542	1.2	5.29	5.376	1.26	1.218	3.493	4.206	5.486	4.864	5.106	4.073	4.37	3.812	4.207	1.212	3.595	3.984	5.065	5.062	5.04	5.043
metab_1436	7-Acetamido-9-oxofluorene-4-carboxylic acid	pos	HMDB0256555	-	604.1726221	0.5321	0	35.7	2.100672219	6.12	5.674	5.975	3.711	3.688	5.95	6.057	3.956	6.263	5.744	6.162	5.628	5.732	3.837	3.706	5.84	5.98	6.093	5.637	5.444	5.675	5.671	5.626	5.674
metab_1517	Bisnoryangonin	pos	HMDB0303165	C12085	231.0651564	0.5086	0	42.7	-0.125432591	5.095	5.195	4.728	4.179	5.183	4.918	5.17	5.317	4.393	5.083	4.921	4.682	4.219	5.194	4.706	5.12	5.081	4.997	4.922	4.936	5.131	5.116	5.11	5.113
metab_1572	Thr Ile Lys Glu	pos	-	-	490.2871173	3.778	45.2	0	-0.045674034	5.751	6.014	6.368	6.727	6.27	5.906	5.634	5.321	5.793	5.865	5.665	5.707	6.11	6.587	6.303	5.569	5.782	5.734	5.526	6.019	6.222	6.203	6.203	6.21
metab_1583	Cimicifugoside	pos	HMDB0250252	C08935	692.4060071	3.7839	0	54.3	8.25822376	1.854	1.819	1.763	4.698	1.735	5.619	1.819	1.776	1.809	1.768	1.83	5.379	5.281	1.882	1.752	4.975	5.436	5.266	5.074	5.596	5.044	5.041	5.108	5.064
metab_1589	2,6-Diamino-5-hydroxyhexanoic acid	pos	HMDB0000450;HMDB0245508	C16741	204.1342662	0.4933	0	34.6	-0.010460712	5.772	6.061	5.129	4.613	5.144	5.542	6.045	6.202	5.482	5.474	5.691	5.716	4.851	5.22	4.968	5.631	5.577	5.692	5.522	5.4	5.638	5.632	5.62	5.608
metab_1603	Cadaverine	pos	HMDB0002322;MJDBOTE0000688	C01672	103.1233401	0.4933	42.7	0	3.576721894	5.098	5.411	4.417	4.259	4.351	4.58	5.844	6.146	5.351	4.533	5.048	6.405	5.37	4.599	5.297	5.315	5.824	5.157	5.364	5.882	5.441	5.437	5.429	5.437
metab_1605	Mikamycin B	pos	HMDB0256777	C11615	867.3976818	3.7397	0	42.7	-6.792004984	0.2774	0.2608	4.37	0.2334	4.323	3.918	0.2608	0.2415	0.2561	3.262	4.247	5.894	4.672	0.2906	0.2315	5.364	5.797	3.848	5.591	4.887	4.587	4.579	4.621	4.686
metab_1622	Furfural	pos	HMDB0032914	C14279	97.02884614	0.4855	37.4	0	4.585848549	4.279	4.159	4.494	4.084	4.033	4.387	4.313	4.121	4.583	4.209	4.471	4.268	4.454	4.173	4.197	4.302	4.303	4.491	4.352	4.309	4.33	4.325	4.288	4.322
metab_1657	25-Acetyl-6,7-didehydrofevicordin F 3-glucoside	pos	HMDB0036338	-	705.3451131	3.8346	0	49.8	-4.195423964	4.376	0.7234	0.6775	4.313	4.631	2.677	4.597	3.981	5.088	2.532	0.7323	6.052	5.543	0.7755	0.6693	5.268	5.465	5.39	4.976	5.001	4.534	4.565	4.529	4.547
metab_1669	(S,S)-Butane-2,3-diol	pos	-	C03046	73.06547517	0.4385	40.3	0	7.592689009	4.814	4.669	4.786	4.751	4.667	4.698	4.78	4.799	4.748	4.673	4.749	4.795	4.783	4.856	4.78	4.755	4.707	4.762	4.781	4.797	4.802	4.788	4.791	4.791
metab_1687	Vanillylmandelic acid	pos	HMDB0254548;HMDB0304531;HMDB0000291;PW_C000197	C05584	163.0388642	0.3757	0	42.9	-0.536827756	5.411	5.277	5.388	5.337	5.311	5.385	5.384	5.508	5.432	5.369	5.424	5.437	5.391	5.468	5.414	5.307	5.338	5.393	5.424	5.464	5.425	5.421	5.439	5.437
metab_1713	2-(Ethylamino)ethanol	pos	HMDB0244944	-	90.09184215	0.1631	50.4	0	5.632261561	5.187	5.021	5.085	5.105	4.995	5.072	5.096	5.11	5.107	5.034	5.126	5.149	5.085	5.218	5.127	5.119	5.05	5.076	5.109	5.096	5.093	5.082	5.08	5.083
metab_1723	Thr Ile Leu	pos	-	-	346.233396	3.871	77.6	0	-0.728719094	4.85	5.199	5.087	3.742	5.312	4.931	4.749	4.41	4.629	4.902	4.672	4.82	4.855	5.305	4.958	4.559	4.697	4.835	4.707	5.049	5.102	5.098	5.061	5.092
metab_1729	MJDBISSP00000009	pos	;MJDBISSP00000009	-	171.1175221	2.0466	98	0	-0.685867309	7.295	7.05	7.21	7.042	7.079	7.185	7.187	7.242	7.264	7.127	7.267	7.306	7.213	7.255	7.24	7.202	7.158	7.153	7.242	7.219	7.207	7.199	7.197	7.2
metab_1730	MJDBISSP00000001	pos	;MJDBISSP00000001	-	200.0472107	2.5973	99.5	0	-0.361903917	8.087	7.892	7.987	7.886	7.885	7.977	8.004	8.035	8.034	7.942	8.042	8.09	7.982	8.037	8.019	8.005	7.954	7.947	8.011	8.008	8.022	8.002	8.001	8.004
metab_1732	Hexyl benzoate	pos	HMDB0040431	C14716	171.1167131	5.7812	0	73.9	-0.551973482	5.376	5.296	5.339	5.48	5.15	5.368	5.424	5.232	5.231	5.331	5.223	4.991	5.033	5.694	5.477	4.967	4.904	5.168	5.156	5.361	5.376	5.378	5.371	5.39
metab_1735	MJDBISSP00000002	pos	;MJDBISSP00000002	-	403.3606824	5.8508	65.8	0	-0.703802162	5.626	5.702	5.701	5.661	5.2	5.617	5.735	5.711	6.182	5.686	5.734	5.907	5.543	5.596	5.554	5.872	5.663	5.893	5.661	5.972	5.76	5.797	5.733	5.751
metab_1739	(1-(5-Fluoropentyl)-1H-indol-3-yl)(4-methylnaphthalen-1-yl)methanone	pos	HMDB0242280	-	374.1919055	3.9674	0	37.8	1.169412063	4.64	5.946	6.022	6.133	5.13	5.419	5.265	4.894	5.24	5.542	6.122	6.052	6.091	3.76	4.112	5.608	5.442	5.477	3.975	4.715	5.613	5.572	5.556	5.558
metab_1743	(S)-Nerolidol 3-O-[a-L-rhamnopyranosyl-(1->2)-b-D-glucopyranoside]	pos	HMDB0040844	-	531.3135604	3.9905	0	31.4	-5.305872873	5.181	4.757	5.733	5.958	5.866	5.257	5.165	4.816	5.585	5.121	4.995	5.266	5.504	5.914	5.917	4.9	4.891	5.004	5.015	5.306	5.557	5.553	5.56	5.559
metab_1755	Dioxolane guanosine	pos	HMDB0251437	-	236.0776083	2.5511	0	65.7	-0.81909622	6.516	5.726	6.35	6.797	6.335	6.483	6.331	5.564	6.481	6.332	6.471	6.473	6.8	6.655	6.273	6.339	6.343	6.365	6.547	6.427	6.444	6.429	6.429	6.433
metab_1766	Cholic Acid	pos	HMDB0000619;PW_C000480;LMST04010001;MJDBDZS0000046	C00695	817.5820986	7.325	90.3	0	-0.400014555	3.645	5.293	6.173	6.839	6.955	6.074	5.538	5.36	6.329	6.585	5.354	5.41	6.479	6.8	6.739	6.509	6.696	6.598	6.828	6.454	6.495	6.492	6.509	6.507
metab_1768	PS(18:2(9Z,12Z)/20:4(6E,8Z,11Z,13E)-2OH(5S,15S))	pos	HMDB0281702	-	420.7522211	4.0692	0	72.3	-5.925227504	6.614	6.005	6.128	5.645	6.058	6.097	6.577	6.545	6.53	5.834	6.328	6.388	6.263	5.867	6.134	6.011	5.681	5.801	6.205	6.037	6.253	6.24	6.251	6.254
metab_1778	Indoleacrylic acid	pos	HMDB0000734	-	188.0704885	2.5205	0	39.6	-0.622614017	8.196	8.162	7.995	8.016	8.194	7.973	8.248	8.527	7.873	7.939	8.163	8.339	7.924	7.852	7.858	8.012	8.099	7.985	7.793	7.896	8.147	8.136	8.134	8.137
metab_1783	Lubiprostone	pos	HMDB0015180	C13707	404.2338611	4.2829	0	51.1	1.333822633	5.015	4.468	4.736	3.43	3.847	4.242	4.742	4.935	4.462	3.64	4.98	3.565	4.293	4.273	4.471	4.032	3.462	3.442	4.023	3.358	4.735	4.707	4.73	4.725
metab_1784	Ganoderic acid H	pos	HMDB0035987	-	573.3062116	4.2785	0	51.3	0.70279112	5.47	5.407	5.406	4.656	5.365	5.087	5.352	4.956	5.4	4.889	5.149	4.605	5.268	4.61	4.696	4.183	4.095	4.611	4.452	4.771	5.156	5.151	5.151	5.186
metab_1788	Imidafenacin	pos	HMDB0253413	-	358.1316027	4.3127	0	42.9	-0.055314971	4.755	4.882	5.344	5.394	4.512	4.128	4.409	4.189	4.43	4.649	4.194	4.943	4.803	5.554	5.649	3.333	4.414	3.295	3.284	3.958	4.932	4.97	4.97	4.973
metab_1799	Val Ile Ile	pos	-	-	344.2537677	4.3017	61.1	0	-1.792503305	5.079	5.727	5.378	5.342	5.524	4.985	4.883	5.101	5.059	5.015	4.625	5.219	4.836	5.679	5.232	4.549	5.022	4.655	4.765	4.56	5.324	5.311	5.311	5.317
metab_1800	3-[3-(3-methylphenyl)-1,2-oxazol-4-yl]propanoic acid	pos	-	-	249.1232198	2.6282	64.3	0	-0.644614391	4.271	4.235	4.178	6.201	4.15	4.166	4.235	4.191	4.225	4.183	4.246	4.279	4.212	5.92	5.573	4.331	4.205	5.536	4.174	4.27	5.374	5.333	5.325	5.328
metab_1811	N-Acetyl-L-methionine	pos	HMDB0011745	C02712	192.0687863	2.6583	0	44.3	-0.546606166	6.238	6.447	6.064	5.564	6.367	5.812	6.04	6.428	6.049	5.807	6.358	6.341	5.937	4.981	5.32	6.018	5.926	5.81	5.776	5.55	6.028	5.994	5.982	5.985
metab_1825	Lipoyllysine	pos	HMDB0012996	-	335.1455389	4.5851	0	74.7	-0.664988392	5.865	6.052	5.927	5.062	5.919	5.674	5.461	5.62	5.66	5.773	5.932	5.995	5.687	4.624	4.963	5.657	5.704	5.554	5.33	5.329	5.585	5.574	5.558	5.559
metab_1838	Met Ile Trp	pos	-	-	449.2179393	4.7161	71.1	0	-8.396948046	5.733	5.938	5.485	5.286	5.636	5.598	5.795	5.061	5.519	5.54	5.416	4.815	5.036	6.138	5.786	4.799	4.608	4.963	4.922	4.92	5.654	5.619	5.624	5.622
metab_1854	Diphenylhydantoic acid	pos	HMDB0251458	-	303.1337371	4.8306	0	59.3	-0.727004593	4.26	4.629	4.98	5.221	3.202	3.28	3.732	3.169	4.976	4.671	4.303	3.257	3.189	4.25	5.309	3.853	4.043	3.162	3.151	3.963	4.234	4.229	4.128	4.216
metab_1858	Nicaraven	pos	HMDB0255579	-	307.1150258	4.8837	0	52	-5.352016767	5.289	5.12	5.398	5.255	5.166	4.834	4.736	4.64	5.221	5.362	5.022	5.435	5.419	5.019	5.101	5.202	5.582	5.48	4.98	5.441	5.257	5.237	5.226	5.228
metab_1864	6-Fluoropyridoxol	pos	HMDB0247065	-	205.0970984	4.9146	0	31.2	-6.406977023	3.035	2.999	3.55	4.206	2.946	3.946	3.129	3.321	2.989	4.214	3.01	3.631	4.768	4.519	3.305	5.305	2.968	2.948	2.937	2.975	4.476	4.481	4.488	4.451
metab_1865	Citrulline	pos	PW_C000723;HMDB0000904;MJDBOTE0000481	C00327	176.1028687	0.6015	89.9	0	-0.565687482	6.351	6.419	6.287	7.094	7.112	6.226	6.398	6.694	6.25	6.547	6.323	6.773	6.321	6.696	6.709	6.373	6.6	6.485	6.288	6.548	6.677	6.666	6.673	6.676
metab_1867	4-Isopropyl-3-cyclohexene-1-carboxylic acid	pos	HMDB0037175	-	375.1911843	4.9532	0	34	-6.047196981	4.696	4.386	4.522	4.498	4.467	4.557	4.404	4.448	4.481	4.318	4.548	4.529	4.639	5.32	4.66	4.478	4.513	4.353	4.374	4.479	4.663	4.649	4.648	4.686
metab_1871	Trp Leu Lys Ser Asn	pos	-	-	669.3326719	5.0073	38.6	0	-0.633159122	5.758	5.135	4.898	5.727	5.554	5.961	5.308	5.458	5.017	5.771	6.07	6.149	6.071	4.984	4.837	6.029	5.95	5.893	6.022	5.781	5.753	5.759	5.759	5.752
metab_1877	Lys Pro Leu	pos	-	-	357.2494154	0.6243	37.3	0	-0.607992742	8.365	8.373	8.314	5.523	8.378	8.347	8.329	7.992	8.15	8.4	8.313	8.4	8.423	3.865	7.31	8.325	8.401	8.398	8.4	8.364	8.244	8.243	8.233	8.239
metab_1892	1-Stearoylglycerophosphoserine	pos	HMDB0061698	-	526.3127341	5.1842	0	66.1	-2.305486352	4.683	3.887	3.681	3.825	3.992	3.848	5.447	3.05	3.555	3.961	3.5	3.952	3.909	5.136	5.272	3.581	4.023	4.257	3.611	4.101	4.622	4.594	4.617	4.62
metab_1898	Mesobilirubinogen	pos	HMDB0001898	C05790	593.3318242	5.2464	0	42.6	-2.595572184	5.15	5.226	4.768	6.848	4.636	5.034	5.163	5.325	4.784	5.01	5.034	3.772	3.665	3.763	6.05	3.676	4.269	3.638	3.627	4.968	5.579	5.554	5.527	5.53
metab_1911	8-Butanoylneosolaniol	pos	HMDB0038560	-	491.168165	5.3706	0	45	0.827693177	1.54	4.23	4.154	4.55	4.542	4.591	1.505	4.304	4.293	4.54	4.329	4.946	4.871	1.567	4.133	4.65	4.885	4.953	4.823	4.909	4.422	4.322	4.353	4.327
metab_1922	Trimethylaminodiphenylhexatriene	pos	HMDB0259240	-	331.2168638	5.4248	0	31	-0.039594272	5.003	4.777	4.795	6.093	4.877	4.783	4.889	4.901	4.928	4.881	4.936	4.993	4.85	4.914	4.852	4.918	4.732	4.885	4.904	4.873	4.937	4.933	4.919	4.921
metab_1924	Cascarillin	pos	HMDB0036836	C09071	409.2198471	5.4248	0	44.8	-5.469351348	6.553	5.402	5.322	6.125	5.32	6.126	6.657	5.372	6.354	6.383	5.118	5.612	5.34	7.072	6.571	5.286	5.269	5.13	5.81	5.424	6.384	6.375	6.373	6.374
metab_1932	Prolylproline	pos	HMDB0011180	-	447.2213634	3.009	0	47.5	-0.099055978	6.839	6.485	6.794	6.7	6.765	6.6	6.509	6.643	6.395	6.691	6.451	6.773	6.824	6.657	6.77	6.427	6.629	6.54	6.355	6.385	6.612	6.603	6.593	6.601
metab_1974	9-[(3,5-dimethoxyphenyl)methyl]-4-ethyl-1-oxa-9-azaspiro[5.5]undecan-4-ol	pos	-	-	350.2321671	5.6414	49.6	0	-1.19637862	4.983	3.803	4.038	4.867	3.926	4.126	4.08	4.116	3.745	4.144	4.838	4.281	4.145	6.238	5.571	4.046	4.068	3.852	4.264	4.57	5.088	5.117	5.093	5.086
metab_1979	Undeca-7,9-dienoylcarnitine	pos	HMDB0241184	-	326.2323969	5.6569	0	33	-0.578027828	5.258	5.206	5.389	5.178	5.278	5.332	5.13	4.915	5.024	5.368	4.828	5.181	5.209	5.855	5.381	5.18	5.484	5.28	5.154	5.296	5.361	5.356	5.322	5.359
metab_1986	Glutamylglutamic acid	pos	HMDB0028818	C01425	277.1028275	0.9032	0	50.8	-0.723526355	7.114	7.062	6.941	6.273	6.966	6.878	7.024	6.902	7.03	6.786	7.101	7.093	7.057	6.469	6.893	6.756	6.813	6.695	6.86	6.51	6.807	6.795	6.786	6.789
metab_1990	Prostaglandin E2 ethanolamide	pos	HMDB0013038	-	437.3008014	5.7035	0	48.6	-0.499514197	4.293	2.901	2.843	5.592	4.535	3.215	2.901	3.773	4.545	4.415	2.912	4.35	4.155	6.223	6.425	4.508	4.889	3.308	4.315	3.209	5.697	5.718	5.718	5.716
metab_1992	8-Hydroxytrtradeca-10,12-dienoylcarnitine	pos	HMDB0241388	-	384.2742584	5.7503	0	51.6	-0.499268599	6.229	6.032	6.414	6.961	6.726	6.351	6.147	6.481	6.435	6.62	6.524	6.271	6.45	6.887	6.631	6.405	6.638	6.46	6.438	6.466	6.615	6.608	6.599	6.618
metab_1993	(9E)-Dodecenoylcarnitine	pos	HMDB0241209	-	342.2636264	5.7579	0	39.7	-0.757777571	6.48	6.305	6.659	6.886	6.786	6.663	6.471	6.597	6.681	6.886	6.51	6.666	6.767	7.234	6.875	6.832	7.073	6.79	6.896	6.838	6.778	6.773	6.766	6.776
metab_1995	Carboprost	pos	HMDB0249644	C06872	386.2898453	5.7656	0	39.1	-0.690982876	6.45	6.218	6.573	7.439	6.796	6.588	6.404	6.665	6.742	6.828	6.579	6.521	6.636	7.309	7.033	6.691	6.863	6.555	6.784	6.703	6.852	6.845	6.842	6.85
metab_1996	Lauryldiethanolamine	pos	-	-	274.2738149	5.7734	51.2	0	-0.881593665	6.994	6.76	6.749	6.955	7.052	6.726	6.876	7.055	6.978	6.801	6.973	7.193	6.952	6.906	6.835	7.067	7.004	6.831	7.151	6.813	6.861	6.837	6.82	6.823
metab_2001	Dimethylsphingosine	pos	HMDB0251406	-	356.2790095	5.7812	0	31.5	-1.479571986	5.598	5.636	5.912	6.445	6.252	6.063	5.433	5.839	6.039	6.358	5.369	5.938	5.997	6.533	6.2	6.104	6.343	6.024	6.274	6.129	6.114	6.089	6.08	6.061
metab_2004	Docosahexaenoic acid	pos	LMFA01030185;HMDB0002183;PW_C001472;LMFA01031176	C06429	351.2314724	5.7968	0	69.4	6.158430034	4.888	5.135	5.306	5.788	5.428	5.029	5.018	4.78	4.526	4.97	5.172	4.776	4.796	5.535	4.92	5.069	5.577	5.124	5.088	5.228	4.921	4.954	4.938	4.95
metab_2008	Cibaric acid	pos	LMFA02000289;HMDB0038580	-	307.1901041	5.8122	0	72.1	-0.868653135	6.417	4.837	1.727	6.11	3.431	5.983	6.361	3.975	6.271	6.044	3.6	4.346	1.76	7.209	6.433	4.308	3.358	4.107	5.854	5.549	6.348	6.332	6.331	6.334
metab_2019	Riboflavin (Vitamin B2)	pos	-	-	377.1454219	3.282	68.5	0	-0.369377176	5.394	5.704	6.208	7.139	5.491	7.193	5.41	5.774	5.783	5.281	5.079	7.161	6.872	5.696	5.355	6.33	7.15	6.986	6.952	7.334	6.691	6.678	6.67	6.673
metab_2020	4-Ethyl-2-hydroxy-3-methyl-2-cyclopenten-1-one	pos	HMDB0039673	-	163.0724536	5.8821	0	37.8	-3.545993966	5.589	5.35	5.453	5.378	5.337	5.404	5.606	5.567	5.503	5.433	5.523	5.612	5.498	5.497	5.454	5.488	5.405	5.474	5.556	5.463	5.468	5.49	5.467	5.475
metab_2025	Xi-4-Hydroxy-4-methyl-2-cyclohexen-1-one	pos	HMDB0033629	-	91.05471574	5.9054	0	51.2	3.879788607	6.293	6.122	6.201	6.258	6.081	6.196	6.278	6.199	6.244	6.19	6.179	6.225	6.18	6.513	6.33	6.177	6.154	6.139	6.223	6.232	6.249	6.247	6.249	6.251
metab_2027	Risbitin	pos	HMDB0302980	C09715	245.1533991	5.921	0	80.8	9.895683742	4.939	5.367	5.929	6.383	6.277	5.843	5.544	5.507	6.074	6.105	5.307	5.7	6.151	6.186	6.161	6.11	6.17	6.058	6.284	5.993	6.097	6.107	6.082	6.091
metab_2030	2,6-Diaminopurine 2',3'-dideoxyriboside	pos	HMDB0250896	-	233.1130339	0.6782	0	37	-6.003420501	5.622	5.816	4.814	5.716	4.096	4.759	5.866	5.788	5.625	4.83	5.667	5.567	4.226	5.726	4.999	5.279	4.839	5.024	4.705	4.046	5.424	5.423	5.43	5.42
metab_2031	Ruscogenin	pos	LMST01080038;HMDB0257364	C08909	413.3044455	5.9288	0	34.9	-1.338854717	6.336	6.242	6.395	6.778	5.992	6.458	6.548	6.548	6.776	6.443	6.526	6.672	6.598	6.776	6.59	6.565	6.544	6.434	6.337	6.626	6.43	6.45	6.433	6.428
metab_2034	12-Hydroxydodecanoic acid	pos	HMDB0002059;HMDB0304547	C08317	239.1612228	5.952	0	33.1	-2.509614177	5.835	5.727	5.75	5.723	5.561	5.885	5.883	5.858	5.882	5.708	5.882	5.976	5.885	5.921	5.769	5.848	5.832	5.824	5.715	5.757	5.788	5.787	5.787	5.786
metab_2039	PE(20:0/20:4(8Z,11Z,14Z,17Z)-2OH(5S,6R))	pos	HMDB0261892	-	810.5568418	5.9755	0	78.4	-9.068037339	6.923	6.766	6.865	6.867	6.729	6.811	6.884	6.932	6.908	6.797	6.897	6.965	6.87	6.783	6.843	6.861	6.833	6.809	6.841	6.826	6.821	6.809	6.812	6.82
metab_2040	Testosterone enanthate	pos	LMST02020075;HMDB0005814	C08157	383.2942903	5.9832	0	35.5	-0.416203869	4.39	3.167	4.349	6.191	5.531	4.685	4.698	3.898	5.18	5.129	4.317	4.526	5.446	5.984	5.592	5.53	5.877	5.536	5.748	5.498	5.567	5.591	5.57	5.565
metab_2043	11-(3,4-dimethyl-5-propylfuran-2-yl)undecanoylcarnitine	pos	HMDB0241805	-	466.3527317	5.9911	0	42.9	0.068091757	5.505	5.58	6.043	6.546	6.668	5.966	5.837	6.137	6.218	6.193	5.858	5.874	6.238	6.516	6.305	6.304	6.447	6.264	6.32	6.256	6.195	6.263	6.263	6.267
metab_2044	Stearidonic acid	pos	PW_C002804;LMFA01030357;HMDB0006547	C16300	277.2159789	5.9911	0	67.1	-0.824141577	6.912	5.879	5.292	6.938	5.062	6.562	6.566	5.949	6.147	6.144	5.578	5.532	5.317	7.406	7.066	5.369	4.825	5.09	6.254	6.484	6.798	6.79	6.787	6.784
metab_2047	4alpha-carboxy-5alpha-cholesta-8,24-dien-3beta-ol	pos	HMDB0304192;HMDB0062385;LMST01010152	C22112	411.3253565	6.0221	0	52.3	-0.935168664	5.314	5.31	5.649	6.48	5.788	5.675	5.424	5.428	5.783	6.002	5.438	5.653	5.817	6.377	6.091	6.107	6.285	5.836	5.767	6.223	6.033	6.072	6.066	6.075
metab_2049	Acetolein	pos	HMDB0303184	-	458.3473812	6.03	0	41.9	-0.530248572	6.432	6.294	6.413	6.339	6.342	6.357	6.376	6.472	6.469	6.349	6.427	6.473	6.464	6.392	6.378	6.487	6.408	6.374	6.431	6.407	6.403	6.396	6.396	6.41
metab_2050	Ciprostene	pos	HMDB0250270	-	746.5619386	6.03	0	72	7.403771393	5.808	5.628	5.746	5.707	5.601	5.769	5.817	5.939	5.765	5.741	5.776	5.853	5.765	5.807	5.802	5.772	5.688	5.646	5.725	5.725	5.731	5.717	5.704	5.729
metab_2058	Leukotriene B4 ethanolamide	pos	HMDB0002304	-	397.3094851	6.0143	0	55.9	8.967018121	5.62	5.525	5.847	6.134	5.877	5.413	5.622	5.586	5.862	5.822	5.411	5.784	5.847	6.117	5.929	5.863	5.992	5.65	5.777	5.745	5.83	5.82	5.791	5.828
metab_2063	Indole-3-acetyl-beta-6-D-glucose	pos	HMDB0304391	-	401.13012	1.788	0	46	-5.344684273	5.356	3.627	3.57	4.808	3.541	3.557	5.509	4.95	5.648	5.385	4.391	4.273	5.043	3.69	5.149	5.696	5.825	5.834	5.791	5.814	5.424	5.46	5.472	5.475
metab_2076	Menthyl ethylene glycol carbonate	pos	HMDB0036141	-	245.1745439	6.3635	0	33.1	-0.785347294	6.681	6.519	6.624	6.547	6.468	6.547	6.648	6.706	6.681	6.522	6.668	6.721	6.639	6.533	6.575	6.611	6.572	6.543	6.607	6.587	6.547	6.536	6.542	6.531
metab_2091	Tauroursodeoxycholic acid	pos	LMST05040015;HMDB0000874	C16868	464.2829885	6.3327	0	55.4	0.164877251	7.373	7.3	7.55	6.632	7.127	7.657	7.621	7.394	7.355	7.357	7.413	7.274	7.267	7.008	7.694	7.414	6.769	7.509	6.978	7.546	7.342	7.347	7.361	7.341
metab_2096	3-[[(2S)-2,4-Dihydroxy-3,3-dimethylbutanoyl]amino]propanoic acid	pos	HMDB0250782	-	220.1178774	2.1853	0	48.3	-0.327171451	6.403	6.351	6.184	6.35	6.264	6.371	6.114	6.124	6.13	6.005	6.19	6.655	6.268	6.315	5.981	6.186	6.46	5.998	6.142	6.416	6.247	6.226	6.226	6.228
metab_2099	5,6-Dihydroxyprostaglandin F1a	pos	HMDB0012109	C06475	389.2503371	7.2241	0	44.8	-7.837367721	5.782	5.657	5.698	5.758	5.725	5.708	5.754	5.827	5.834	5.715	5.796	5.82	5.757	5.843	5.783	5.746	5.752	5.688	5.823	5.767	5.72	5.715	5.719	5.723
metab_2105	Diethanolamine	pos	HMDB0004437	C06772	88.0762814	7.2785	75.5	0	5.624819717	5.478	5.301	5.372	5.4	5.329	5.362	5.386	5.443	5.458	5.341	5.451	5.511	5.432	5.492	5.418	5.403	5.395	5.339	5.434	5.388	5.411	5.402	5.401	5.406
metab_2119	SM(d15:0/2:0)	pos	-	-	467.3226692	3.5836	35.9	0	-3.819592503	5.739	5.477	5.617	5.547	5.611	5.547	5.643	5.715	5.702	5.514	5.713	5.767	5.618	5.512	5.646	5.682	5.6	5.604	5.639	5.647	5.613	5.608	5.597	5.608
metab_2143	3-Oxo-2-(2-entenyl)cyclopentaneoctanoic acid	pos	HMDB0301805	C04780	295.2265681	7.3327	0	86.5	-0.6905491	4.42	3.728	3.671	4.881	3.643	3.828	3.817	3.684	3.718	3.676	3.739	3.772	3.705	5.622	5.201	3.715	3.698	3.677	3.667	3.662	4.626	4.649	4.393	4.61
metab_2152	Glu Ile Leu	pos	-	-	374.2283469	4.0133	79	0	-0.576757995	3.421	4.735	4.803	6.049	4.79	3.359	3.591	3.329	4.094	3.783	3.588	4.716	4.296	4.767	4.193	3.359	3.565	3.559	3.534	3.243	4.833	4.77	4.803	4.717
metab_2176	Lucidone C	pos	HMDB0038152	-	443.2223363	7.2863	0	73.1	7.183463863	5.528	5.435	5.409	5.453	5.49	5.458	5.498	5.579	5.628	5.395	5.518	5.639	5.622	5.708	5.554	5.562	5.608	5.499	5.578	5.398	5.514	5.503	5.509	5.471
metab_2190	Methylglyoxal-bis-guanylhydrazone	pos	HMDB0258082	-	153.0881678	7.2707	0	31	-0.89910716	5.169	5.017	5.127	5.124	5.037	5.06	5.128	5.18	5.167	5.086	5.152	5.213	5.137	5.209	5.141	5.091	5.108	5.101	5.176	5.14	5.113	5.109	5.108	5.138
metab_2196	Isobutyryl carnitine	pos	-	-	214.1436443	3.9308	35.8	0	-0.543267696	3.136	3.244	3.752	3.712	3.015	3.664	3.26	3.32	3.09	3.114	3.111	4.112	3.26	5.921	5.035	3.551	3.493	3.571	3.675	3.932	4.761	4.737	4.708	4.725
metab_2198	4-Androstenediol	pos	LMST02020105;HMDB0005849	C14210	313.2157223	5.9132	0	66.1	6.62041937	3.678	5.092	5.696	6.076	6.005	5.643	5.195	5.228	5.866	5.899	4.953	5.488	5.978	5.889	5.925	5.907	6.015	5.854	6.074	5.782	5.883	5.882	5.874	5.871
metab_2199	Hexadeca-7,10,13-trienoic acid	pos	HMDB0302990	-	273.1846533	5.9132	0	62.2	8.603418743	5.344	5.098	5.64	6.053	5.949	5.602	5.622	5.122	5.883	5.825	4.941	5.437	5.866	6.186	5.965	5.831	5.888	5.818	6.009	5.741	5.88	5.882	5.882	5.851
metab_2201	(+/-)-2-Phenyl-4-methyl-2-hexenal	pos	HMDB0303268	-	171.1166809	5.9132	0	60.7	-0.776235825	5.584	5.093	5.458	5.948	5.723	5.462	5.653	5.195	5.671	5.633	4.997	5.218	5.619	6.206	5.949	5.604	5.599	5.538	5.807	5.544	5.754	5.786	5.753	5.746
metab_2202	Neocnidilide	pos	HMDB0034450	C17002	159.1166861	5.9132	53.2	0	-0.72537838	5.781	5.496	5.899	6.306	6.198	5.903	5.828	5.643	6.061	6.075	5.482	5.705	6.112	6.389	6.246	6.095	6.126	6.049	6.257	6.029	6.109	6.112	6.112	6.111
metab_2205	2-[Octahydro-4,7-dimethyl-1-oxocyclopenta[c]pyran-3-yl]nepetalactam	pos	HMDB0038596	-	332.2217936	5.9054	0	42.1	-0.684085116	4.763	3.646	4.1	4.493	4.381	4.207	3.646	3.602	4.272	3.594	3.734	3.69	4.411	6.106	5.195	4.359	4.544	4.115	4.641	3.982	4.341	4.469	4.473	4.468
metab_2207	L-Proline	pos	HMDB0000162;PW_C000106;HMDB0251528;MJDBOTE0000527	C00148	116.0708149	0.6473	83.6	0	1.824471955	7.716	7.53	7.44	7.539	7.533	7.305	7.682	7.636	7.572	7.49	7.55	7.641	7.478	7.44	7.514	7.35	7.48	7.502	7.123	7.288	7.546	7.546	7.54	7.544
metab_2212	Trans-EKODE-(E)-Ib	pos	-	-	311.2213249	5.8821	65.3	0	-1.163498742	6.841	5.673	5.616	6.728	5.408	6.417	6.624	5.473	6.327	6.22	5.132	5.383	5.576	7.503	6.924	5.173	5.58	5.155	6.222	6.217	6.751	6.738	6.734	6.737
metab_2218	12a-Hydroxy-3-oxocholadienic acid	pos	HMDB0000385	-	387.2526219	5.8742	0	59.4	-0.942572516	6.469	6.324	6.668	6.866	7.043	6.501	6.431	6.508	6.733	6.986	6.373	7.029	6.974	6.926	6.555	6.791	6.677	6.232	6.754	6.43	6.635	6.648	6.648	6.647
metab_2224	4-Propylphenol	pos	HMDB0032625	C14311	119.0856448	5.8742	0	40.2	0.867472612	6.194	6.077	6.148	6.277	6.105	6.125	6.226	6.196	6.234	6.154	6.166	6.336	6.153	6.412	6.266	6.237	6.197	6.099	6.311	6.173	6.185	6.188	6.188	6.186
metab_2231	Resolvin D2	pos	HMDB0002294;LMFA04030001	C18179	359.2212083	5.8508	0	45.6	-1.269255264	6.248	4.647	3.291	6.175	1.166	5.358	6.321	5.003	5.67	5.85	3.982	4.74	3.731	7.127	6.496	3.744	1.217	2.322	5.415	3.699	6.096	6.102	6.094	6.094
metab_2233	7-Ketodeoxycholic acid	pos	HMDB0000391	-	371.2575313	5.843	0	74.7	-1.329262617	5.114	5.836	6.485	7.483	7.229	6.369	5.792	5.84	6.684	6.866	5.714	6.733	6.818	7.342	7.032	6.738	7.056	6.633	7.05	6.469	6.867	6.87	6.87	6.869
metab_2250	10,11-dihydro-20-trihydroxy-leukotriene B4	pos	LMFA03020044;HMDB0012503	-	419.2609769	5.8197	0	32.8	-7.683646691	7.682	7.558	7.651	7.594	7.53	7.63	7.658	7.657	7.659	7.585	7.663	7.684	7.639	7.624	7.678	7.629	7.567	7.587	7.602	7.691	7.603	7.601	7.609	7.601
metab_2251	Secalciferol	pos	HMDB0006226;HMDB0060508	C07712	417.3359858	5.8197	0	65.9	-0.806896906	7.309	7.198	7.292	7.12	7.433	7.243	7.371	7.379	7.488	7.216	7.354	7.439	7.75	7.213	7.045	7.508	7.72	7.448	7.697	7.366	7.325	7.353	7.353	7.356
metab_2252	N-Acetyl-DL-tryptophan	pos	-	-	247.1075696	4.3715	96.7	0	-0.605990452	3.202	4.176	4.907	5.408	3.343	5.08	4.76	4.017	3.155	5.478	3.262	4.155	5.83	5.668	5.009	6.218	3.654	3.416	3.735	4.594	5.582	5.578	5.571	5.579
metab_2254	(9Z,12Z,15Z)-17-Hydroxyoctadeca-9,12,15-trienoylcarnitine	pos	HMDB0241554	-	438.3212522	5.8046	0	49	-0.337723715	4.059	5.032	5.534	6.176	5.66	4.953	5.14	5.092	5.846	5.77	4.034	5.128	5.344	5.848	5.618	5.373	5.725	5.362	5.624	5.472	5.47	5.486	5.46	5.463
metab_2257	N-Oleoyl Glutamic acid	pos	HMDB0241959;LMFA08020088	-	412.3053739	5.7968	0	35.9	-0.91414332	6.046	5.897	6.365	6.653	6.371	6.058	6.083	6.013	6.452	6.421	5.976	6.248	6.237	6.878	6.574	6.205	6.47	5.996	6.354	6.251	6.332	6.326	6.32	6.335
metab_2273	5a-Cholestane-3a,7a,12a,23,25-pentol	pos	LMST01010238;HMDB0000558	-	470.383935	5.7734	0	59.2	-0.144106332	4.151	3.511	3.169	4.011	4.641	3.529	3.954	4.171	3.216	3.733	4.22	4.468	4.571	3.693	3.884	5.186	4.811	4.744	5.442	4.121	4.219	4.25	4.215	4.252
metab_2297	Geranyl Acetate	pos	HMDB0035157;MJDBOTE0001728	C09861	214.1800374	5.7425	34.4	0	-0.601482182	5.254	4.658	4.814	5.015	4.826	4.654	5.097	4.86	4.965	4.743	4.998	5.069	5.033	5.51	5.139	4.947	4.802	4.648	4.877	4.385	5.009	4.973	4.98	4.975
metab_2299	Theasapogenol E	pos	HMDB0034518	-	549.3205127	5.7347	0	33.3	8.443569178	5.732	5.708	6.043	5.936	5.865	5.685	5.921	5.8	6.084	5.99	5.847	5.9	6.038	6.082	5.969	6.023	6.216	6.172	6.007	6.033	5.971	5.967	5.975	5.981
metab_2303	Cholylalanine	pos	HMDB0242370	-	512.3576533	5.7268	0	55.3	-1.097453497	5.195	5.144	5.444	5.659	5.181	4.556	5.055	5.041	4.736	5.073	5.387	5.57	5.486	5.439	5.089	5.312	5.641	5.39	4.848	4.656	5.283	5.272	5.275	5.263
metab_2308	(10Z)-12-Hydroxyhexadecenoylcarnitine	pos	HMDB0241477	-	414.3212004	5.719	0	46	-0.48270238	6.187	5.803	5.878	6.197	5.821	5.821	5.957	5.41	6.069	6.066	5.527	5.573	5.922	7.188	6.771	5.572	5.699	5.565	5.854	5.747	6.448	6.43	6.448	6.451
metab_2314	PC(20:3/0:0)	pos	-	-	546.3534762	5.6803	64.8	0	-3.557058009	3.305	4.982	5.088	5.622	6.326	5.302	4.972	5.804	5.352	5.282	5.011	4.837	5.191	5.126	4.783	5.569	5.571	5.355	5.451	5.174	5.444	5.448	5.43	5.504
metab_2325	Triacsin c	pos	HMDB0259140	-	437.2649794	5.6569	0	70.4	3.462296609	4.613	4.081	3.845	4.4	3.931	4.129	4.06	3.837	4.031	4.216	3.981	4.051	3.436	5.308	4.589	4.483	4.348	4.06	4.276	4.259	4.492	4.489	4.593	4.483
metab_2332	N-[(3a,5b,7a)-3-hydroxy-24-oxo-7-(sulfooxy)cholan-24-yl]-Glycine	pos	HMDB0002496	C01324	552.2598212	5.6414	0	95.5	-0.638221038	5.174	5.156	5.022	2.074	4.167	5.029	5.033	4.996	4.728	5.096	5.145	5.187	4.459	4.202	2.069	4.933	2.106	4.994	2.075	4.954	4.59	4.586	4.659	4.588
metab_2333	1-(3-hydroxy-7-azaspiro[3.5]nonan-7-yl)-2-methoxyethanone	pos	-	-	490.2909746	5.6259	45.1	0	5.202889614	5.886	5.01	4.259	5.341	4.303	4.4	6.258	4.643	4.862	5.215	3.596	4.271	4.494	5.808	5.856	3.64	4.056	3.82	4.915	4.258	5.487	5.528	5.54	5.545
metab_2340	1-Heptadecanoylglycerophosphoethanolamine	pos	HMDB0061691	-	468.3062567	5.5949	0	35.6	-4.727534565	6.023	4.348	4.407	5.799	4.761	5.032	5.926	4.431	5.139	5.499	4.616	4.817	4.701	6.657	6.502	4.597	5.256	4.732	4.925	5.237	6.316	6.315	6.323	6.322
metab_2342	PA(2:0/20:3(6,8,11)-OH(5))	pos	HMDB0266581	-	519.2735715	5.5485	0	51.5	3.522207584	5.833	6.089	6.234	5.946	6.062	6.106	5.98	5.939	6.076	6.181	5.972	6.051	6.122	6.219	6.173	6.196	6.331	6.238	6.035	6.186	6.125	6.124	6.13	6.118
metab_2345	Conidendrin	pos	HMDB0301742	-	374.1629966	5.5019	0	32.4	8.937035386	3.896	4.67	4.822	5.591	4.58	4.581	3.766	4.296	4.266	4.815	4.612	4.714	5.002	4.66	4.727	4.5	4.898	4.676	4.363	4.936	4.763	4.793	4.747	4.749
metab_2359	Gambogic acid	pos	HMDB0034095	C10062	629.3169376	4.6158	0	44	9.617632219	4.649	4.948	4.581	3.478	4.717	4.126	4.555	5.807	4.205	4.908	4.115	4.262	4.257	4.43	4.647	4.695	5.523	4.758	4.285	5.114	4.259	4.316	4.201	4.162
metab_2361	N-Decanoylglycine	pos	HMDB0013267	-	230.1749524	4.5619	0	57.9	-0.513464241	4.376	2.921	2.836	2.831	2.808	3.64	4.346	2.85	2.883	4.009	2.905	2.938	2.87	4.889	4.565	2.881	3.382	3.235	3.537	2.989	4.093	4.101	4.101	4.026
metab_2363	Indole-3-Acetyl-L-Valine	pos	-	-	275.1388117	5.4634	53	0	-0.755604138	3.256	3.22	5.154	5.432	3.135	5.295	4.491	3.642	3.21	5.479	3.231	4.369	5.935	5.97	5.329	6.049	3.189	3.169	3.232	4.206	5.785	5.778	5.777	5.78
metab_2367	Ser Pro Met	pos	-	-	334.1431172	1.835	35.6	0	-0.003266911	5.543	5.343	5.578	5.4	5.18	5.478	5.437	5.631	5.556	5.384	5.666	5.953	5.887	3.848	3.868	5.91	5.991	5.816	5.48	5.411	5.519	5.511	5.526	5.514
metab_2371	Galactosyl 4-hydroxyproline	pos	HMDB0029353	-	276.1076263	1.8115	0	50.2	-0.518802228	3.156	4.582	5.113	6.131	4.009	3.947	3.938	3.568	4.361	4.522	3.79	3.928	4.624	6.218	5.46	4.474	3.886	3.453	3.67	4.499	5.372	5.328	5.347	5.342
metab_2379	Physagulin G	pos	HMDB0039694	-	687.2943519	1.7959	0	46.3	-9.367128146	6.562	6.205	6.252	6.187	6.029	6.28	6.224	6.013	6.459	6.44	6.428	6.418	6.419	5.208	6.052	6.35	6.344	6.397	6.239	6.273	6.259	6.254	6.275	6.264
metab_2401	Asparaginylhydroxyproline	pos	HMDB0028732	-	268.0902924	0.6473	0	49.3	-0.403350192	5.956	5.704	5.269	4.491	5.159	5.066	6.035	5.861	6.055	4.915	5.992	5.817	5.205	3.631	4.827	5.045	5.235	5.573	4.725	4.842	5.556	5.56	5.548	5.551
metab_2402	Sucrose	pos	PW_C000177;HMDB0000258	C00089	365.1052013	0.6627	83.6	0	-0.674905061	6.474	3.985	5.39	6.57	4.926	7.209	4.858	3.954	5.229	3.933	4.38	6.829	4.655	5.663	5.377	5.347	3.954	3.934	4.215	4.951	6.017	6.014	6.007	6.014
metab_2412	Lacto-N-tetraose	pos	HMDB0006566	C06371	730.2374347	0.6627	0	58.5	-0.273535343	4.75	5.198	5.758	7.202	4.491	5.085	5.128	4.532	5.346	4.524	5.105	4.794	5.615	6.834	5.415	5.078	4.809	4.699	4.515	4.442	5.934	5.95	5.887	5.92
metab_2413	3-Hydroxyibuprofen	pos	PW_C040564;HMDB0060921	-	245.1130444	0.6782	0	38.1	-7.971515071	6.736	6.507	6.347	5.971	6.175	6.84	6.781	6.672	6.694	6.985	6.651	6.888	6.247	5.92	6.043	6.55	6.422	6.482	6.7	6.601	6.558	6.554	6.545	6.554
metab_2415	N-(2-hydroxy-3-methoxy-2-methylpropyl)-3-methoxy-1-methylpyrazole-4-carboxamide	pos	-	-	290.1708108	0.6782	37.4	0	-0.919702525	6.753	6.76	6.633	4.628	6.465	6.832	6.754	6.695	6.634	6.799	6.754	6.741	6.55	5.936	6.045	6.672	6.726	6.685	6.712	6.427	6.616	6.612	6.611	6.609
metab_2421	5-Ethyluracil	pos	HMDB0246786	-	173.0920686	0.6861	0	30.4	-0.000524381	5.817	6.003	4.887	6.296	5.014	5.077	6.115	6.201	5.868	5.308	5.931	5.681	4.96	5.627	5.605	5.55	5.395	5.588	5.088	5.14	5.693	5.689	5.681	5.668
metab_2445	Linatine	pos	HMDB0038516	C05939	260.1239246	0.6705	0	56.3	-0.665620705	6.233	6.415	5.232	4.594	5.284	5.469	6.391	6.479	6.2	5.692	6.225	6.219	5.548	4.72	5.351	5.82	5.492	5.718	5.506	5.429	5.925	5.918	5.908	5.913
metab_2446	Laricitrin	pos	LMPK12112482;HMDB0126497	C12633	333.0602972	0.7168	0	42.9	-0.592039722	6.293	6.591	6.265	3.694	6.483	6.412	6.241	6.397	6.003	6.303	6.385	6.609	6.059	6.318	6.202	6.073	6.151	5.986	6.499	6.171	6.119	6.137	6.106	6.09
metab_2458	Isodeoxycholic acid	pos	HMDB0000438;LMST04010042;HMDB0002536	C17661	785.5915936	6.0143	0	42	-1.277532512	3.379	3.399	5.919	6.063	5.294	5.763	4.197	4.553	5.539	5.116	3.833	4.948	5.456	5.978	5.465	5.45	5.083	5.112	5.38	4.906	5.697	5.693	5.719	5.737
metab_2468	Mabioside C	pos	HMDB0040653	-	419.2006964	0.7788	0	72.6	-8.398621994	6.254	5.682	5.178	4.96	3.885	5.323	6.272	3.926	6.407	5.703	6.297	5.781	4.99	4.033	3.902	6.136	6.137	6.094	6.338	5.026	5.774	5.788	5.78	5.772
metab_2469	9-Hydroxylinoleic acid	pos	HMDB0247599;HMDB0062652;HMDB0004670	C14767	279.23162	6.0143	0	46.9	-0.798825141	6.215	5.416	5.153	5.934	4.502	5.77	5.871	5.525	5.574	5.708	5.331	5.339	5.058	7.007	6.567	5.407	4.798	4.96	5.569	5.887	6.22	6.215	6.231	6.218
metab_2470	1-[(2S,5S)-3,4-Dihydroxy-5-(hydroxymethyl)oxolan-2-yl]-1,3-diazinane-2,4-dione	pos	HMDB0257954	-	264.1188071	0.6473	0	45.3	-0.831336538	6.002	6.018	5.915	6.031	5.949	5.96	6.123	5.739	6.263	6.066	5.837	5.869	6.07	6.147	5.995	6.18	6.112	6.089	6.155	6.239	6.097	6.093	6.099	6.095
metab_2490	3a,7a,12a-Trihydroxy-5b-cholestan-26-al	pos	HMDB0003533;PW_C001913	C01301	417.3360027	6.3092	0	67.8	-0.734462659	7.087	7.052	7.098	7.756	7.362	7.078	7.185	7.168	7.27	7.083	7.183	7.157	7.452	7.324	7.171	7.497	7.433	7.3	7.465	7.367	7.298	7.294	7.305	7.296
metab_2499	5-S-Cysteinyl-D-dopa	pos	HMDB0244850	-	317.0828459	0.5939	0	59.1	8.422933857	6.317	6.273	5.873	3.633	5.921	6.161	5.959	5.963	5.616	6.079	6.158	6.272	5.631	6.095	5.476	6.003	5.958	5.776	6.14	5.925	5.883	5.871	5.878	5.847
metab_2501	GPCho(2:0/14:1)	pos	-	-	1015.595105	6.4026	30.5	0	-4.317067337	6.989	7.029	7.188	4.522	6.101	7.361	7.243	6.982	6.726	6.927	7.096	6.461	6.355	6.027	7.17	6.599	5.897	7.021	6.353	7.217	6.829	6.843	6.844	6.84
metab_2512	Asp Val Lys	pos	-	-	361.2078604	0.9419	43.5	0	-0.834648007	5.843	6.755	5.026	4.685	4.414	6.054	6.164	6.409	5.48	5.847	6.209	6.026	4.378	4.792	4.685	5.708	5.098	5.466	6.245	5.656	5.96	5.957	5.937	5.94
metab_2515	Arabinofuranosylcytosine	pos	HMDB0015122;HMDB0248553	C02961	266.0745558	0.9498	0	33.2	-0.762758733	3.862	3.97	5.224	5.796	4.95	4.802	3.826	4.279	4.791	3.774	3.837	3.87	4.628	5.598	5.09	4.236	4.442	4.112	4.058	5.133	4.763	4.784	4.655	4.778
metab_2516	Gamma-Glutamylalanine	pos	HMDB0036301;HMDB0006248	C03740	219.0974437	0.9419	0	65	-0.478031164	5.922	5.8	5.469	5.505	5.481	5.353	5.967	5.93	5.643	5.387	5.76	5.94	5.516	5.437	5.597	5.611	5.617	5.541	5.37	5.306	5.696	5.691	5.685	5.678
metab_2524	Valylthreonine	pos	HMDB0029137	-	219.1337873	0.9654	0	41	-0.670060905	5.564	5.771	5.602	5.953	5.563	5.616	5.69	5.696	5.613	5.629	5.525	5.511	5.355	6.013	5.787	5.62	5.317	5.432	5.659	5.522	5.724	5.72	5.697	5.718
metab_2525	Glycyl-Gamma-glutamate	pos	HMDB0028855	-	226.0796569	0.5864	0	35.5	-0.835690902	5.269	4.879	4.376	5.046	4.157	3.981	5.03	4.714	5.061	3.673	4.622	5.685	4.51	3.432	4.6	4.317	3.338	4.482	3.307	4.548	5.11	5.106	5.106	5.073
metab_2531	O-Acetylcarnitine	pos	HMDB0000201;HMDB0240773	C02571	204.1230013	0.9809	87.4	0	-0.163424138	8.114	8.015	7.969	5.888	8.061	8.097	6.943	6.094	7.813	8.054	8.143	8.073	8.159	5.831	6.559	7.86	8.018	8.021	7.776	5.071	7.873	7.859	7.853	7.856
metab_2534	25-Hydroxy-24-oxocholecalciferol	pos	HMDB0245686	-	397.3097212	7.2551	0	54.9	-0.93115236	5.1	4.971	5.205	5.114	5.325	4.253	4.952	3.578	5.146	5.382	3.814	4.348	4.671	5.724	5.575	4.372	4.78	3.582	3.92	3.26	4.888	4.93	4.967	4.956
metab_2546	D-Alanyl glycine	pos	HMDB0302832	-	169.0582801	0.571	0	30.4	-0.566317403	6.597	6.383	6.292	6.019	6.133	6.244	6.582	6.725	6.321	6.101	6.492	6.819	6.221	6.051	6.155	6.263	6.221	6.221	5.974	6.231	6.382	6.366	6.366	6.369
metab_2551	CDP-DG(22:6(4Z,7Z,10Z,13E,15E,19Z)-OH(17)/i-17:0)	pos	HMDB0293861	-	550.7550543	1.0585	0	73.9	6.452213609	5.88	6.293	5.592	6.142	6.081	6.349	5.716	5.406	6.13	6.446	6.215	6.465	6.277	5.999	6.07	6.364	6.49	6.359	6.371	6.09	6.197	6.193	6.176	6.195
metab_2562	Urocanic acid	pos	HMDB0000301;HMDB0062562;PW_C000205	C00785	139.050143	1.0898	93.1	0	-0.441229786	6.099	5.968	6.623	6.814	6.317	6.496	6.275	6.292	6.221	6.443	6.302	6.354	6.857	6.78	6.633	6.469	6.037	5.632	5.96	6.233	6.664	6.668	6.666	6.671
metab_2567	Setariol	pos	HMDB0041583	-	397.3100173	7.3327	0	31.6	-0.216510814	5.283	5.349	5.691	4.973	5.316	4.592	5.068	3.694	4.863	5.496	3.749	3.782	4.597	5.525	5.607	4.173	4.554	3.687	3.677	4.055	4.967	5.027	4.961	4.978
metab_2572	L-Serine	pos	PW_C000120;HMDB0000187;MJDBOTE0001776	C00065	147.0764132	0.5632	88.4	0	-0.051425639	7.073	6.904	6.527	5.976	6.382	6.579	7.044	7.348	6.61	6.62	6.895	7.29	6.382	6.381	6.318	6.813	6.834	6.602	6.539	6.541	6.71	6.706	6.704	6.7
metab_2574	2,4,5-Trihydroxyphenylalanine	pos	HMDB0247070	-	231.0973588	1.1132	0	31	-0.888055744	6.566	6.557	6.336	6.208	6.084	6.154	6.66	6.63	6.431	6.003	6.651	6.39	6.273	6.036	6.12	6.206	5.91	6.16	5.838	5.973	6.43	6.419	6.41	6.416
metab_2577	PG(i-13:0/LTE4)	pos	HMDB0271187	-	454.7175351	1.1132	0	40.1	-6.045643955	5.192	5.689	4.901	3.899	5.582	5.237	5.426	5.889	5.447	5.503	5.299	5.636	5.308	4.025	3.894	5.751	5.892	5.802	5.408	5.242	5.543	5.591	5.54	5.53
metab_2588	Penciclovir	pos	HMDB0014444	C07417	286.1506145	1.1288	0	34.8	-1.446052252	6.481	6.373	6.359	5.615	5.669	6.379	6.322	6.326	6.305	6.382	6.355	6.557	6.063	5.662	5.735	6.362	6.324	6.461	6.174	6.25	6.296	6.291	6.271	6.289
metab_2593	Ile Arg	pos	-	-	288.2027632	1.1366	80.9	0	-0.88071989	5.716	5.964	5.543	5.665	5.648	5.469	5.921	6.105	5.696	5.352	5.664	5.602	5.333	5.456	5.504	5.524	5.118	5.305	5.939	5.475	5.752	5.748	5.735	5.737
metab_2611	Pyridoxine	pos	PW_C000161;HMDB0000239;HMDB0301760;MJDBOTE0000424	C00314	170.0810512	7.977	55	0	-0.700408811	5.408	5.272	5.347	5.36	5.279	5.32	5.327	5.434	5.413	5.324	5.399	5.439	5.374	5.468	5.401	5.396	5.392	5.322	5.349	5.349	5.365	5.364	5.357	5.371
metab_2613	PIP(22:3(10Z,13Z,16Z)/PGD2)	pos	HMDB0280309	-	562.2586	1.1521	0	42.8	-0.691010163	4.818	5.136	4.717	5.752	6.246	4.86	5.086	5.476	5.134	5.582	4.893	5.507	5.671	5.382	5.772	5.297	5.34	5.259	4.879	5.439	5.584	5.579	5.585	5.608
metab_2620	Valine lactate	pos	HMDB0259749	-	247.1287648	1.1678	0	33.6	-0.406427007	5.763	5.954	5.616	6.261	6.157	5.824	5.994	5.886	5.839	5.707	5.785	5.766	5.764	6.095	5.937	5.815	5.738	5.848	5.913	5.904	5.961	5.947	5.947	5.953
metab_2621	1-[(2R,4R,5R)-5-(Aminomethyl)-4-hydroxyoxolan-2-yl]-5-methylpyrimidine-2,4-dione	pos	HMDB0246877	-	274.1395809	1.1678	0	66.9	-0.689655033	5.006	5.29	4.161	4.72	4.286	4.359	5.187	5.58	4.611	4.597	4.846	4.946	4.542	4.543	4.094	4.721	4.768	4.597	4.673	4.652	4.818	4.815	4.773	4.795
metab_2626	CDP-DG(18:0/20:5(5Z,8Z,11Z,14Z,16E)-OH(18))	pos	HMDB0291033	-	544.7519709	1.1756	0	71.5	0.616677053	6.525	6.816	5.624	4.97	5.967	6.689	6.195	6.013	6.588	6.764	6.433	7.133	5.705	4.772	5.53	6.617	6.662	6.546	6.732	6.097	6.412	6.398	6.393	6.374
metab_2643	His Ala Ser Leu Asp	pos	-	-	271.6318157	1.2068	46.2	0	-1.01111837	4.708	4.685	5.233	5.977	5.323	5.609	4.513	4.399	5.109	5.865	4.557	5.238	5.591	5.903	5.605	5.328	6.015	5.798	5.488	6.133	5.641	5.634	5.642	5.643
metab_2644	N-Acetyl-a-neuraminic acid	pos	HMDB0000773	C19909	332.0948987	0.6321	0	52.6	-0.980651027	6.072	5.232	6.712	6.926	5.697	6.073	6.176	5.919	6.715	6.453	6.222	6.448	6.873	6.552	6.961	6.28	6.676	5.942	5.916	6.211	6.438	6.464	6.464	6.467
metab_2663	2-Furoic acid	pos	HMDB0000617	C01546	130.0499113	1.2457	0	45.3	0.373002991	6.633	6.623	6.523	6.963	6.98	6.618	6.585	6.674	6.647	6.649	6.499	6.784	6.871	6.879	6.867	6.785	6.907	6.818	6.75	6.714	6.732	6.728	6.724	6.731
metab_2668	4-hydroxy Nonenal	pos	-	-	139.1116532	6.3635	45	0	-0.565825254	6.703	6.539	6.643	6.604	6.509	6.577	6.719	6.768	6.744	6.604	6.705	6.759	6.683	6.66	6.656	6.664	6.632	6.603	6.676	6.659	6.607	6.617	6.623	6.612
metab_2679	Sebacic acid	pos	HMDB0000792;LMFA01170006	C08277	185.1170355	6.3559	88.6	0	-0.916835861	6.016	5.835	5.922	5.817	5.735	5.832	5.994	6.049	6.008	5.853	5.992	6.046	5.952	5.876	5.9	5.925	5.894	5.897	5.939	5.928	5.858	5.854	5.888	5.856
metab_2688	[(2S,3R)-2-Amino-3-hydroxybutanoyl] (2S)-pyrrolidine-2-carboxylate	pos	HMDB0257877	-	217.1182181	1.355	0	61	-0.302525971	5.599	5.722	5.285	5.408	5.237	5.286	5.624	5.549	5.625	5.2	5.655	5.41	5.211	5.3	5.207	5.276	5.391	5.319	4.815	5.282	5.485	5.481	5.477	5.468
metab_2689	TETRAHYDROURIDINE	pos	HMDB0258911	-	213.0868788	1.3628	0	38.9	-0.421217606	6.206	6.396	6.166	4.923	6.018	6.372	6.227	6.197	5.883	6.157	6.217	6.393	5.886	4.885	5.465	5.242	5.675	5.596	5.318	5.051	6.084	6.073	6.064	6.067
metab_2690	Diosgenin	pos	LMST01080037;HMDB0242671	C08898	397.3097109	6.2318	0	49.2	-0.956019095	6.728	6.514	6.896	6.295	6.696	5.662	6.744	5.16	6.864	6.888	5.596	6.297	6.497	7.161	7.004	6.025	6.552	5.612	6.174	5.897	6.589	6.592	6.592	6.555
metab_2704	Gln Val His	pos	-	-	383.2034699	1.4332	66	0	-0.718164288	4.78	5.225	5.57	6.212	5.332	5.342	4.624	4.076	4.598	5.228	4.666	4.293	5.397	5.903	5.597	4.93	5.388	5.283	4.618	5.59	5.554	5.55	5.55	5.575
metab_2712	Farnesyl acetone	pos	-	-	280.2632546	6.1076	79.7	0	-0.901748915	6.307	6.408	6.239	5.572	5.629	6.401	6.426	6.529	6.225	6.351	6.326	6.287	5.925	5.974	6.14	6.497	6.131	6.337	6.223	6.565	6.301	6.291	6.301	6.279
metab_2723	2-[2-(4-Hydroxy-3-methoxyphenyl)ethyl]-5-octylfuran	pos	HMDB0040928	-	678.4785032	5.9988	0	40.6	8.612443288	7.461	7.322	7.428	7.379	7.313	7.363	7.443	7.492	7.477	7.362	7.45	7.504	7.442	7.398	7.422	7.428	7.384	7.372	7.418	7.397	7.388	7.386	7.386	7.393
metab_2734	15(S)-Hydroxyeicosatrienoic acid	pos	HMDB0005045	-	323.2578343	5.9599	0	65.5	-0.735847909	5.799	4.278	3.662	5.046	3.511	4.869	5.35	3.553	3.723	4.485	3.608	3.641	3.573	6.56	6.037	3.584	3.566	3.546	3.768	4.668	5.525	5.521	5.541	5.524
metab_2737	L-Lysine	pos	HMDB0301757;HMDB0000182;PW_C000118;MJDBOTE0000528	C00047	147.1127121	0.501	69.9	0	-0.629584334	6.565	6.512	6.43	6.538	6.625	6.408	6.627	6.659	6.342	6.445	6.471	6.132	6.277	6.417	6.341	6.421	6.335	6.37	6.259	6.307	6.501	6.501	6.495	6.497
metab_2743	Penta-1,3-diene	pos	HMDB0256243	-	86.09696652	1.6048	0	31.4	7.944673499	7.018	6.982	6.901	7.156	7.114	6.834	7.007	7.118	6.84	6.886	6.901	6.969	6.885	7.076	6.943	6.79	6.878	6.859	6.723	6.857	6.996	6.983	6.987	6.982
metab_2749	Gln Val	pos	-	-	246.1446266	1.6123	76.2	0	-0.840107394	5.329	5.359	5.111	4.727	5.161	5.148	5.089	4.923	5.203	5.087	5.111	5.418	5.012	5.132	4.765	4.97	5.013	4.9	5.239	5.22	5.173	5.169	5.16	5.12
metab_2757	Cholylphenylalanine	pos	HMDB0242371	-	556.3630268	5.9132	0	60.1	-0.428400025	4.651	5.349	5.432	5.873	6.966	5.749	5.708	6.121	5.818	6.175	5.041	4.789	6.127	5.549	5.633	6.165	6.534	6.5	6.169	6.015	6.2	6.247	6.246	6.249
metab_2763	Ganolucidic acid A	pos	HMDB0035302	-	251.1661336	1.635	0	46.4	7.84559473	5.682	5.363	4.945	4.031	4.709	5.15	5.54	5.831	5.343	5.549	5.462	5.495	4.918	4.141	4.881	5.266	5.306	5.192	5.769	4.959	5.351	5.328	5.325	5.339
metab_2768	13(S)-HpODE	pos	HMDB0003871	C04717	295.2264918	5.8897	71.4	0	-0.895182057	6.925	5.694	5.623	6.823	5.403	6.508	6.456	5.68	6.049	6.108	5.296	5.513	5.336	7.469	6.99	5.201	5.483	5.174	6.133	6.347	6.786	6.782	6.777	6.764
metab_2771	P-cresol	pos	HMDB0001858	C01468	91.05473158	1.6428	65.2	0	4.673029953	6.054	6.08	6.025	6.214	6.153	5.97	6.135	6.301	5.946	5.995	6.032	6.102	5.934	6.097	6	5.89	5.947	5.916	5.813	5.952	6.083	6.079	6.081	6.087
metab_2772	4-Hydroxybenzaldehyde	pos	HMDB0011718;MJDBOTE0000554	C00633	123.0441707	1.6428	88.4	0	0.941364571	6.537	6.575	6.527	6.74	6.636	6.474	6.622	6.788	6.436	6.479	6.512	6.58	6.454	6.636	6.516	6.411	6.441	6.416	6.31	6.464	6.583	6.579	6.58	6.583
metab_2774	Benzyl formate	pos	HMDB0041485	C05613	119.0492919	1.6428	0	34.3	1.107543117	6.249	6.296	6.227	6.441	6.363	6.177	6.35	6.516	6.136	6.2	6.242	6.299	6.139	6.305	6.19	6.088	6.146	6.128	5.997	6.157	6.289	6.285	6.289	6.29
metab_2780	Oleamide	pos	HMDB0247607;LMFA08010004;HMDB0002117	C19670	282.2789475	0.0456	50	0	-0.688708604	5.906	5.561	5.585	5.594	5.47	5.47	5.449	5.395	5.386	5.3	5.484	5.493	5.449	5.551	5.461	5.48	5.477	5.46	5.378	5.398	5.592	5.552	5.533	5.538
metab_2796	Trans-2-Hexenal	pos	HMDB0031496	C08497	99.0808463	0.3835	35.9	0	4.128866113	4.783	4.611	4.747	4.72	4.626	4.672	4.732	4.719	4.699	4.596	4.723	4.721	4.733	4.835	4.794	4.697	4.643	4.683	4.678	4.707	4.72	4.718	4.715	4.721
metab_2798	4-Methylstyrene	pos	HMDB0246518	-	119.0857151	0.4228	48.2	0	1.594853273	4.821	4.687	4.831	4.77	4.744	4.748	4.815	4.93	4.798	4.774	4.812	4.852	4.846	4.918	4.892	4.807	4.745	4.777	4.773	4.877	4.847	4.836	4.838	4.858
metab_2801	Dhv-PGE2	pos	HMDB0251112	-	343.2263789	5.8821	0	62.8	-1.037208314	6.231	5.467	4.471	6.196	3.727	5.647	6.248	5.055	5.452	5.694	1.103	3.843	1.071	6.778	6.382	1.08	4.167	1.046	5.314	0.9707	5.921	5.889	5.885	5.876
metab_2823	Deoxycholyl-L-dopa	pos	HMDB0242439	-	554.34823	5.843	0	56.7	1.076901194	5.125	5.24	5.028	6.103	6.858	5.374	4.83	4.853	5.265	5.923	4.879	4.779	5.623	5.071	5.613	5.639	6.148	5.739	6.01	5.444	5.761	5.818	5.8	5.82
metab_2825	D-Ornithine	pos	PW_C001864;HMDB0003374	C00515	133.0971262	0.4933	0	38.5	-0.210708081	4.608	3.908	4.824	5.331	6.064	4.663	4.551	4.625	4.707	5.432	4.26	4.72	4.941	5.239	5.189	4.653	4.768	5.347	5.315	5.454	5.271	5.267	5.268	5.288
metab_2834	3a,7b,12a-Trihydroxy-5a-Cholanoic acid	pos	HMDB0000432	C02373	391.2841273	5.7812	0	49.5	-0.38905174	4.923	4.829	5.982	6.863	5.669	5.249	5.224	4.833	5.885	5.895	5.035	5.327	5.683	6.302	6.01	5.568	5.86	5.182	6.283	5.683	5.772	5.739	5.768	5.77
metab_2841	Pipecolic Acid	pos	HMDB0000070;HMDB0000716;MJDBOTE0000664	C00408	130.0862882	0.501	46.6	0	0.256970981	6.506	6.457	6.369	6.417	6.539	6.392	6.533	6.596	6.331	6.399	6.431	6.301	6.288	6.409	6.333	6.402	6.352	6.362	6.309	6.301	6.444	6.441	6.439	6.444
metab_2853	Momilactone A	pos	HMDB0036748;LMPR0104080002	C18015	646.4157578	5.8352	0	47.4	8.820914121	6.962	6.79	6.876	6.653	7.093	6.784	6.935	7.091	7.205	6.693	7.051	7.276	7.498	6.795	6.422	7.211	7.464	7.048	7.412	6.753	6.902	6.906	6.898	6.902
metab_2870	N-carbamoylglycine	pos	HMDB0304424	-	259.0639911	0.5321	0	53.9	-3.870478367	4.299	3.273	4.908	5.37	4.938	4.698	4.462	3.799	4.743	4.366	4.576	3.317	4.847	4.499	4.969	4.139	4.254	4.417	4.261	4.597	4.629	4.662	4.631	4.627
metab_2892	5-phosphonooxy-L-lysine	pos	HMDB0059600	C03366	287.0378034	0.5478	0	54.5	-0.555279609	4.941	4.721	5.384	3.332	4.951	5.143	3.564	3.351	3.932	4.246	5.032	4.345	4.794	4.176	4.49	3.998	3.594	3.344	3.846	3.981	4.832	4.831	4.819	4.789
metab_2910	Cyclopentanol	pos	HMDB0302463	C02020	104.1073428	0.571	0	51.2	4.092994302	6.616	6.351	6.791	6.641	6.332	6.417	6.626	6.636	6.835	6.72	6.466	6.769	6.663	6.821	6.537	6.57	6.603	6.518	6.567	6.693	6.666	6.665	6.665	6.667
metab_2911	4-Methylpyrimidine	pos	-	-	112.0871794	0.571	43.9	0	2.718687894	4.59	4.053	2.974	2.839	3.459	3.48	4.585	4.311	3.951	3.868	4.118	3.871	3.069	2.886	3.275	4.022	3.915	3.335	3.46	3.509	4.008	4.055	4.025	4.045
metab_2917	L-Alanine	pos	HMDB0062251;HMDB0000161;PW_C000105;MJDBAA00000185	C00041	90.05547654	0.5786	45.3	0	5.857929706	6.644	6.491	6.341	6.482	6.284	6.309	6.705	6.851	6.417	6.324	6.529	6.714	6.244	6.539	6.403	6.484	6.458	6.339	6.275	6.368	6.547	6.542	6.539	6.535
metab_2918	3-Methylpyrazole	pos	-	-	124.0870208	0.5786	45.1	0	1.182699349	5.248	5.223	4.754	3.825	4.521	4.545	5.566	5.554	4.953	4.555	5.338	5.492	4.971	4.121	4.253	5.278	5.415	5.103	4.751	4.388	5.124	5.128	5.128	5.129
metab_2919	Gln Leu	pos	-	-	260.1603984	0.5786	43.3	0	-0.324876644	5.275	5.652	4.179	3.236	3.376	4.433	5.593	5.559	5.24	4.749	5.368	5.198	4.098	3.363	3.562	5.215	4.732	4.818	4.948	3.917	5.154	5.075	5.073	5.103
metab_2920	Deoxycytidine	pos	HMDB0250725;HMDB0000014;PW_C000008	C00881	269.1242329	0.5786	0	71.7	-0.874444721	5.485	5.854	4.914	3.826	4.479	4.886	5.658	5.403	5.526	5.337	5.659	5.219	4.483	3.952	4.525	5.289	4.539	4.923	4.656	4.495	5.381	5.377	5.341	5.377
metab_2921	Threonylarginine	pos	HMDB0029055	-	276.1660393	0.5786	0	65.6	-2.14904268	4.995	5.104	4.539	4.978	4.793	4.488	5.101	5.221	4.952	4.166	4.972	4.524	4.515	4.699	4.873	4.634	3.781	4.157	5.102	4.415	5.007	5.088	4.999	5.001
metab_2922	(R)-beta-Aminoisobutyric acid	pos	HMDB0002299	C01205	86.06060229	0.5864	0	63.3	5.452994719	5.789	5.531	5.374	4.927	5.531	5.411	5.736	5.537	5.672	5.502	5.638	5.668	5.445	5.217	5.351	5.678	5.717	5.672	5.375	5.254	5.522	5.521	5.535	5.521
metab_2925	Beta-Micropteroxanthin	pos	HMDB0038505	-	397.3099221	5.7891	0	61	-0.466357309	6.796	6.749	6.953	6.448	6.983	6.117	6.586	5.77	6.69	6.891	6.086	6.743	6.729	6.852	6.703	6.149	6.75	5.966	6.213	6.022	6.581	6.58	6.587	6.58
metab_2929	Ethyl 3-(methylthio)propanoate	pos	HMDB0040413	-	149.063671	0.5939	0	39.9	4.011874037	7.052	7.046	6.947	6.466	6.984	6.993	6.921	7.016	6.96	6.971	7.054	7.156	6.928	6.908	6.913	6.896	6.923	6.792	7.073	6.853	6.862	6.855	6.852	6.855
metab_2933	Methylgingerol	pos	HMDB0029852	-	309.205663	5.7968	54.2	0	-1.209706057	6.747	6.177	6.162	6.397	5.588	6.436	6.714	6.028	6.469	6.305	6.103	5.097	5.661	7.335	6.761	5.56	5.276	6.082	5.967	6.416	6.613	6.604	6.603	6.607
metab_2937	Norbixin	pos	HMDB0035832;LMPR01070209	C08608	345.1879392	0.6167	0	33.6	7.976859408	5.303	5.418	4.121	2.941	4.596	4.871	5.446	5.638	5.109	5.085	5.303	5.382	3.202	3.067	2.936	5.414	5.17	5.137	5.093	4.232	5.112	5.099	5.125	5.102
metab_2943	(3R)-3-Hydroxy-N-[(3S)-2-oxooxolan-3-yl]butanamide	pos	HMDB0243607	-	152.0705078	0.6321	0	53.2	-0.519157626	5.346	5.368	5.287	4.253	5.26	5.32	5.271	4.672	5.1	5.428	5.296	5.313	5.407	4.193	4.428	5.411	5.477	5.425	5.455	5.359	5.196	5.215	5.215	5.215
metab_2946	L-alpha-Aminobutyric acid	pos	HMDB0000452	C02356	104.0709591	0.6395	0	58	3.436248861	5.447	5.657	5.783	6.248	6.124	6.198	5.444	5.511	5.582	5.524	5.439	5.937	5.863	6.268	5.814	6.254	5.694	5.67	5.768	5.752	6.005	6.002	6	6.004
metab_2948	4-Trimethylammoniobutanoic Acid	pos	PW_C000899;HMDB0001161	C01181	146.1175078	0.6395	54.3	0	-0.326613512	7.074	6.746	6.983	6.422	6.725	6.427	7.049	6.691	7.009	6.606	6.606	6.643	6.512	6.562	6.416	6.767	6.837	6.671	6.279	6.311	6.691	6.688	6.681	6.686
metab_2954	Pyrroline	pos	HMDB0035924;HMDB0245392	C19907	70.06580427	0.655	0	33.3	9.82666643	6.082	5.906	5.787	5.872	5.88	5.643	6.04	5.988	5.919	5.83	5.887	5.986	5.817	5.762	5.852	5.694	5.824	5.851	5.469	5.608	5.9	5.895	5.89	5.893
metab_2961	N-Undecanoylglycine	pos	HMDB0013286	-	266.1748258	5.7734	0	52	8.888197424	5.877	5.508	5.605	5.735	5.771	5.537	5.681	5.862	5.828	5.636	5.854	6.014	5.868	5.952	5.761	5.864	5.799	5.685	5.835	5.595	5.757	5.707	5.706	5.709
metab_2965	5-Aminopentanoic acid	pos	HMDB0003355;LMFA01100040	C00431	118.0864199	0.6782	82.8	0	1.408085737	7.507	7.573	7.63	7.863	7.807	7.702	7.563	7.667	7.489	7.501	7.439	7.614	7.525	7.905	7.668	7.641	7.485	7.489	7.538	7.712	7.748	7.747	7.742	7.745
metab_2972	L-2-Amino-6-oxohexanoic acid	pos	HMDB0303320	-	128.0706371	0.6861	0	46.6	0.221391412	5.891	5.988	5.923	5.754	5.864	5.81	5.876	5.923	5.933	5.921	6.058	5.957	6.058	5.777	5.694	6.068	6.142	6.066	5.794	5.801	5.879	5.878	5.875	5.879
metab_2991	Resolvin E1	pos	HMDB0010410;LMFA03140003	C18171	351.2162917	5.7503	0	44.5	-0.88165951	6.624	5.419	5.202	6.346	5.242	6.031	6.621	5.002	6.293	6.285	4.76	5.232	4.944	7.471	6.84	4.904	4.952	4.892	6.022	5.612	6.549	6.543	6.539	6.548
metab_3027	6alpha-methylprednisolone	pos	LMST02030178;HMDB0015094	-	375.2163243	5.7425	31.1	0	-0.738128291	6.265	4.972	4.765	6.312	4.752	5.873	6.399	5.367	5.824	6.158	4.638	5.232	4.437	7.149	6.469	4.665	4.709	4.685	5.763	4.717	6.186	6.182	6.182	6.207
metab_3028	Asparaginyl-Proline	pos	HMDB0028739	-	212.1028995	0.8411	0	69.1	-0.297964553	5.724	5.596	5.394	5.595	5.372	5.385	5.602	5.638	5.57	5.792	5.383	5.391	5.686	5.351	5.397	5.783	5.451	5.443	5.035	5.334	5.576	5.57	5.565	5.568
metab_3039	2-Amino-2-methyl-1-propanol	pos	HMDB0244974	-	72.08144908	0.911	0	69.8	7.55863416	6.495	6.425	6.38	6.629	6.557	6.335	6.506	6.629	6.284	6.339	6.378	6.441	6.317	6.528	6.397	6.265	6.342	6.331	6.184	6.364	6.491	6.475	6.473	6.476
metab_3044	L-Ascorbic acid 2-glucoside	pos	HMDB0253873	-	402.1004263	0.9187	0	52.5	-0.753814097	5.699	4.08	4.945	6.365	5.587	4.011	4.08	4.636	4.653	5.998	4.091	4.124	5.28	5.395	5.755	6.332	4.05	5.576	4.019	6.431	5.732	5.769	5.759	5.772
metab_3046	Ascladiol	pos	HMDB0029610	-	157.0494819	0.9264	0	54.5	-0.341202661	5.496	5.321	5.357	5.512	5.361	5.248	4.97	4.696	5.412	5.616	5.4	5.436	5.561	4.99	4.806	5.8	5.803	5.798	5.565	5.673	5.514	5.544	5.509	5.518
metab_3047	Pseudouridine 5'-phosphate	pos	HMDB0001271	C01168	289.0228321	0.9264	0	47	2.525723429	5.323	5.545	5.145	4.529	5.339	5.182	4.758	4.48	4.904	5.628	5.225	5.363	5.161	5.057	4.407	5.737	5.864	5.717	5.627	5.574	5.422	5.417	5.409	5.38
metab_3069	4-Guanidinobutanoic Acid	pos	HMDB0003464;HMDB0031842;MJDBOTE0001114	C01035	146.0923213	0.9576	41.7	0	-0.563536545	3.355	3.319	3.262	3.522	3.233	3.249	4.298	3.275	3.73	3.267	3.33	3.363	3.295	4.89	4.75	3.306	3.288	3.268	3.393	3.611	4.026	4.023	4.054	4.146
metab_3092	Ibuprofen	pos	HMDB0001925;PW_C001284;MJDBOTE0001402	C01588	270.1446305	0.9887	0	46.4	-8.824968885	5.395	3.473	3.415	3.41	3.387	3.403	5.632	3.429	4.996	4.999	3.484	3.536	3.449	5.402	5.237	3.46	3.442	3.422	3.411	3.338	4.719	4.721	4.715	4.73
metab_3097	Cavipetin C	pos	HMDB0030366	-	353.2471212	5.719	0	60.2	-0.992802816	5.333	5.61	5.992	7.192	6.777	5.886	5.664	5.606	6.205	6.473	5.569	6.179	6.551	6.979	6.578	6.38	6.82	6.319	6.662	5.947	6.612	6.608	6.611	6.625
metab_3098	3h-Adrenaline	pos	HMDB0246263	-	203.1391124	1.0198	0	41.5	0.505199265	5.723	5.671	5.641	6.76	5.612	5.362	5.954	5.538	5.903	5.686	5.314	5.286	5.346	6.007	5.727	5.725	5.695	5.604	5.745	6.063	5.878	5.863	5.855	5.858
metab_3100	L-Coprine	pos	HMDB0034266	C08271	405.1977007	1.0352	0	57.8	-0.716546495	6.662	6.555	5.982	3.91	5.569	6.335	6.794	6.736	6.472	6.379	6.574	6.747	5.927	5.153	5.189	6.577	6.217	6.248	6.685	6.088	6.486	6.486	6.473	6.487
metab_3103	Glu Asp	pos	-	-	263.0872243	1.0429	50.5	0	-0.583498802	5.9	5.574	5.479	5.384	5.551	5.372	5.34	5.338	5.357	5.588	5.683	5.394	5.681	3.518	5.261	5.376	5.298	5.404	5.232	5.216	5.509	5.504	5.49	5.5
metab_3106	PIP(20:5(7Z,9Z,11E,13E,17Z)-3OH(5,6,15)/16:1(9Z))	pos	HMDB0278590	-	328.4887543	1.0507	0	46.8	-1.190772175	5.581	5.433	5.535	3.509	4.415	5.647	5.584	4.196	5.643	5.664	5.706	5.43	5.59	3.636	4.215	5.682	5.817	5.717	5.639	5.472	5.447	5.437	5.437	5.461
metab_3111	Thiomorpholine 3-carboxylate	pos	HMDB0059611	C03901	148.0427666	1.0585	0	37.3	0.61644492	2.749	2.713	3.233	5.217	2.645	2.784	3.037	2.834	3.102	3.024	3.435	2.757	4.49	3.815	4.698	4.51	5.525	5.234	5.063	5.084	4.465	4.482	4.524	4.425
metab_3128	Glycohyocholic Acid	pos	HMDB0240607;HMDB0242179;MJDBDZS0000030	-	448.3050947	5.6882	38.9	0	-1.408010744	4.547	4.489	4.576	5.983	4.3	4.309	4.377	4.075	4.619	4.47	4.124	4.55	3.913	5.552	5.373	4.269	4.308	4.847	4.216	4.761	4.991	5.013	4.982	5.057
metab_3129	(S)-Abscisic acid	pos	HMDB0035140	C06082	287.1235928	1.0976	0	51.2	-6.765617086	5.508	4.316	5.077	5.615	4.952	5.458	5.456	4.765	5.207	5.26	5.27	5.184	5.462	5.25	5.143	5.447	5.791	5.646	4.817	5.492	5.468	5.464	5.464	5.514
metab_3142	Vasotocin	pos	HMDB0242732	-	536.7299115	1.1132	0	81.4	9.358458394	5.362	5.421	5.737	3.874	3.852	5.896	5.653	3.893	5.774	5.293	5.658	5.493	5.784	4.001	3.87	5.44	5.743	5.726	5.466	5.18	5.389	5.42	5.405	5.294
metab_3168	5-Amino-2-[(2-amino-3-carboxypropanoyl)oxyamino]pentanoic acid	pos	HMDB0260425	-	549.2148967	1.1443	0	63.6	4.191164731	5.306	5.678	4.422	4.88	1.477	5.015	5.511	5.98	5.093	4.673	5.89	5.705	4.677	1.622	1.494	5.298	1.53	4.758	5.047	4.116	5.173	5.19	5.161	5.175
metab_3178	Solithromycin	pos	HMDB0258366	-	845.4762969	5.5949	0	56.8	-6.631463388	5.465	5.852	6.468	6.686	5.663	5.989	5.141	5.38	5.544	5.9	5.613	4.909	6.135	6.574	6.229	5.533	6.004	5.807	4.802	6.104	6.185	6.214	6.214	6.217
metab_3179	L-Homoserine	pos	HMDB0000719;PW_C000570	C00263	302.1343095	1.1599	0	37	8.62360118	5.902	5.979	5.933	5.449	5.712	5.774	5.802	5.861	5.991	5.844	5.996	5.864	6.084	4.64	5.199	5.894	6.003	6.022	5.592	5.674	5.826	5.812	5.802	5.805
metab_3188	Tauroursocholic acid	pos	HMDB0000889;LMST05040014	-	516.2984886	5.5949	0	39.8	-0.895834499	6.328	6.356	6.533	7.031	6.236	6.435	6.784	6.716	7.25	6.343	6.655	6.654	6.247	6.681	7.503	7.076	6.136	5.934	6.985	7.084	6.99	6.994	6.998	7.006
metab_3195	Lotaustralin	pos	HMDB0033865	C08334	303.1549628	1.1834	0	55.8	-0.383236585	5.243	4.123	4.445	3.804	3.441	2.627	5.345	4.465	5.363	5.646	2.459	4.956	0.2894	0.334	1.349	4.181	3.579	3.143	4.879	5.239	4.768	4.776	4.64	4.788
metab_3197	Normetanephrine	pos	PW_C000654;HMDB0000819	C05589	389.1668125	1.1834	0	47.3	-4.082000499	5.549	5.549	4.923	4.81	4.969	5.553	5.633	5.831	5.398	5.375	5.906	5.854	5.09	4.969	4.879	5.594	5.226	5.432	5.689	5.189	5.499	5.491	5.486	5.497
metab_3198	N-Eicosapentaenoyl Tyrosine	pos	HMDB0242082	-	466.2912728	5.5717	0	51.4	-8.408476333	7.188	5.756	5.161	6.616	5.551	6.094	7.2	6.184	6.485	6.501	5.17	5.099	5.296	7.009	7.467	5.187	5.41	5.238	6.137	6.528	7.229	7.234	7.236	7.239
metab_3204	(2S,4S,6S)-2-[2-(4-Hydroxy-3-meyhoxyphenyl)ethyl]tetrahydro-6-(4,5-dihydroxy-3-methoxyphenyl)-2H-pyran-4-yl 4-acetate	pos	HMDB0030503	-	446.1874554	1.1912	0	33.9	-5.836720327	5.365	6.157	4.948	4.966	4.685	5.223	5.717	5.829	5.506	4.916	5.433	5.212	5.003	4.538	4.245	5.284	4.864	5.215	4.612	4.476	5.505	5.495	5.488	5.484
metab_3213	3b,6a-Dihydroxy-alpha-ionol 9-[apiosyl-(1->6)-glucoside]	pos	HMDB0041577	-	272.1239986	1.2068	0	50.8	-0.91603899	5.642	5.842	5.982	5.478	5.885	5.834	5.426	5.118	5.82	5.843	5.861	5.744	6.156	4.836	4.968	5.874	6.13	6.136	5.685	5.847	5.818	5.813	5.806	5.809
metab_3217	5-(2'-Carboxyethyl)-4,6-Dihydroxypicolinate	pos	HMDB0006794	C05655	245.0767215	1.2146	0	38.1	-0.401098127	5.878	5.651	5.849	4.487	4.634	5.784	5.426	5.371	5.548	5.593	5.757	5.776	5.284	4.495	5.118	5.276	5.286	5.714	4.923	5.208	5.524	5.503	5.493	5.494
metab_3219	Glutamylmethionine	pos	HMDB0028825	-	320.1272948	1.2146	0	61.9	-0.623484952	5.445	5.548	5.469	5.736	5.673	5.573	5.365	5.567	5.283	5.497	5.404	5.584	5.514	4.765	5.183	5.453	5.625	5.584	5.403	5.34	5.558	5.541	5.536	5.539
metab_3240	Pyroglutamic Acid	pos	HMDB0000267;PW_C000182;MJDBOTE0000549	C01879	259.0922206	1.2457	63.5	0	-0.937845783	4.523	4.039	4.354	5.296	5.321	4.45	4.448	4.216	4.528	4.609	4.227	4.395	5.107	5.018	5.111	5.001	5.232	5.079	4.835	4.787	4.783	4.776	4.784	4.779
metab_3246	Lappaol B	pos	HMDB0302315	C17685	533.2202212	1.2612	0	38.2	5.864596745	5.555	5.3	2.919	2.913	3.753	2.907	5.925	5.934	5.664	3.516	5.109	4.26	3.791	3.04	2.909	3.764	2.946	4.032	3.946	2.842	4.869	4.867	4.691	4.859
metab_3248	Tert-Butyl (2-(2-hydroxyethoxy)ethyl)carbamate	pos	HMDB0244567	-	247.1651316	1.269	0	30.6	-0.497430339	5.643	5.719	4.994	5.67	5.585	5.297	5.448	5.639	5.496	5.541	5.242	5.017	4.838	4.515	4.969	5.253	5.114	5.099	5.302	5.329	5.523	5.475	5.475	5.478
metab_3260	PIP(PGD1/16:2(9Z,12Z))	pos	HMDB0278718	-	493.2369006	1.2924	0	58.4	-2.036885565	5.908	6.074	5.774	3.628	4.433	5.96	5.938	4.746	5.758	5.962	5.988	5.987	5.632	3.755	3.662	5.946	6.261	6.037	5.834	5.334	5.706	5.734	5.729	5.737
metab_3277	Gamma-Glutamylthreonine	pos	HMDB0029159	-	271.0898729	1.3628	0	34.2	-0.741850273	5.09	5.35	5.592	3.198	5.422	5.607	4.904	5.443	5.069	5.296	5.462	5.635	5.322	3.162	4.871	3.759	4.784	4.641	4.608	2.964	5.214	5.208	5.198	5.201
metab_3280	Asp Leu Gln	pos	-	-	375.1874606	1.3862	32.9	0	0.093519393	5.459	5.304	4.994	5.071	4.978	5.373	5.32	5.268	4.697	5.415	5.039	5.074	4.903	5.086	5.138	4.678	4.606	4.61	5.166	5.172	5.246	5.241	5.235	5.233
metab_3282	Tyrosyl-Methionine	pos	HMDB0029111	-	277.1027978	1.3941	0	63.9	7.281232986	6.244	6.235	6.213	5.643	6.264	6.109	6.007	5.928	6.06	6.119	6.155	6.202	6.303	5.697	6.055	6.024	6.144	6.034	6.059	5.832	6.073	6.052	6.042	6.045
metab_3285	Beta-L-Dioxolane-cytidine	pos	HMDB0249137	-	196.071629	1.4097	0	70.6	-0.180982314	5.85	5.684	5.754	5.931	5.524	5.563	5.573	5.488	5.437	5.575	5.705	5.578	5.747	5.378	5.353	5.639	5.57	5.618	5.479	5.531	5.709	5.695	5.686	5.69
metab_3288	Fluticasone propionate	pos	HMDB0005036	-	533.2201464	1.4175	0	36.1	4.449246955	5.828	5.659	4.531	2.983	2.961	3.531	6.243	5.684	6.1	4.568	5.109	4.909	3.023	3.11	2.979	3.033	3.016	2.995	3.342	2.912	5.196	5.199	5.165	5.185
metab_3296	Galactonolactone	pos	HMDB0002541	C03383	223.0204812	1.4567	0	37.6	8.864079414	5.702	5.669	5.131	4.666	4.837	5.395	5.934	5.85	5.224	4.982	5.925	5.694	4.607	3.088	4.133	5.055	4.9	5.266	4.919	4.764	5.457	5.429	5.436	5.432
metab_3299	Xanthine	pos	PW_C000198;HMDB0000292;MJDBOTE0000403	C00385	153.0406291	1.4802	84.9	0	-0.47828026	5.812	5.123	5.986	7.088	5.56	5.413	5.786	5.725	6.397	5.821	5.364	6.096	5.706	6.31	6.067	5.643	5.732	5.518	5.648	5.965	6.152	6.127	6.122	6.125
metab_3305	Thiobenzyl benzyloxycarbonyl-L-lysinate	pos	HMDB0249294	-	419.2009428	1.5115	0	32.5	2.687782534	4.896	4.128	4.385	5.332	4.617	4.377	4.553	2.531	4.754	4.509	4.85	3.798	4.72	4.416	4.38	4.498	4.741	4.89	4.35	3.557	4.474	4.48	4.395	4.435
metab_3350	4-Hydroxy-4-(3-pyridyl)-butanoic acid	pos	HMDB0001119	C19579	204.0631055	1.5973	0	48.3	-0.046337681	3.97	3.367	3.901	4.253	4.46	3.668	3.131	4.439	3.421	3.725	3.917	3.446	3.569	3.691	3.455	3.109	3.003	3.536	2.972	3.484	3.666	3.625	3.592	3.596
metab_3355	(+)-cis-abscisic aldehyde	pos	HMDB0303940	C13455	312.1551781	1.8506	0	47.7	-7.399726157	5.741	5.439	5.378	5.606	5.689	5.568	5.95	5.481	5.722	5.761	5.504	5.422	5.423	6.223	5.679	5.366	5.494	5.583	5.39	5.329	5.663	5.654	5.658	5.662
metab_3379	N(5)-Acetylornithine	pos	HMDB0242109	-	390.2342425	1.635	0	48.8	-1.343196255	4.667	5.209	4.325	3.454	5.597	5.092	4.754	5.553	5.074	5.512	4.548	5.329	5.186	3.58	5.107	5.657	5.211	5.526	5.214	5.442	5.425	5.44	5.42	5.429
metab_3384	Dopamine	pos	HMDB0000073;PW_C000052;MJDBSJD0000070	C03758	136.0756368	1.6428	69.1	0	-0.350040176	6.937	6.975	6.912	7.121	7.046	6.868	7.025	7.188	6.811	6.867	6.916	6.981	6.822	6.987	6.878	6.765	6.822	6.795	6.68	6.828	6.971	6.964	6.968	6.971
metab_3388	Periandrin I	pos	HMDB0034522	-	412.2110956	1.6428	0	71	4.684361447	5.82	6.085	5.655	3.43	5.551	5.851	5.954	5.714	5.993	6.117	5.814	6.244	6.144	4.288	5.464	6.106	6.018	5.937	5.824	5.753	5.909	5.901	5.896	5.917
metab_3393	Dihydroxyferuloyl-sinapoyl spermidine	pos	HMDB0304337	-	718.2997409	1.6428	0	39.9	3.679070455	6.044	5.871	5.627	4.226	4.204	5.83	5.801	5.261	6.038	5.634	6.122	6.076	5.893	4.353	4.221	5.941	5.357	5.796	5.695	5.267	5.582	5.613	5.577	5.58
metab_3407	4-Hydroxycyclohexylcarboxylic acid	pos	HMDB0001988	-	186.1123698	1.6732	0	53.5	-0.693969404	5.967	5.944	5.644	5.201	5.81	5.733	5.879	5.967	5.748	5.699	5.729	5.841	5.736	5.579	5.519	5.567	5.608	5.615	5.733	5.833	5.769	5.764	5.756	5.743
metab_3408	Threonylvaline	pos	HMDB0029074	-	219.1337906	1.6732	0	64.9	-0.65516099	5.35	5.38	5.389	5.387	5.38	5.155	5.188	5.131	5.255	4.857	5.169	5.371	5.15	5.434	5.117	4.988	4.764	4.835	5.273	5.077	5.29	5.278	5.265	5.267
metab_3410	4-(Glutamylamino) butanoate	pos	HMDB0012161	C15767	233.1129861	1.6732	0	62	-0.913152583	5.792	6.007	5.598	5.667	5.717	5.756	5.927	6.102	5.759	5.502	6.033	5.701	5.509	5.545	5.471	5.738	5.276	5.538	5.705	5.652	5.802	5.795	5.786	5.782
metab_3412	Ile Gln	pos	-	-	260.1602814	1.6732	52.9	0	-0.776203464	4.746	5.07	4.742	5.045	4.579	4.635	4.971	5.08	4.858	4.454	4.785	4.266	4.531	4.521	4.704	4.343	4.08	4.386	5.182	4.32	4.866	4.85	4.832	4.843
metab_3413	Icofungipen	pos	HMDB0253367	-	300.1915654	1.6732	0	42.4	-0.770238775	4.761	4.684	5.223	3.777	4.804	5.126	4.08	3.796	4.559	4.72	4.829	4.834	5.048	3.904	3.773	4.501	4.706	4.627	4.397	4.731	4.468	4.464	4.473	4.483
metab_3414	8-Oxoguanosine	pos	HMDB0003333;HMDB0247459;HMDB0002044	-	322.0766034	1.6732	0	61.7	2.673266202	5.455	5.17	5.627	5.755	4.354	4.598	4.462	2.062	5.348	4.994	5.477	5.145	5.815	2.169	4.29	3.668	3.594	3.795	4.058	3.721	5.055	5.007	4.993	4.994
metab_3422	Aspartylhydroxyproline	pos	HMDB0011160	-	288.1187755	1.6808	0	63	-0.959841054	4.667	4.904	5.242	5.207	4.996	5.146	4.807	4.344	4.935	4.828	5.043	5.122	5.221	4.541	4.863	4.699	5.105	5.043	4.825	4.609	4.892	4.921	4.882	4.895
metab_3424	D-Alanyl-D-alanine	pos	HMDB0028680;HMDB0003459	C00993	343.1609276	1.6808	0	35.2	6.62916823	6.411	6.265	5.759	6.152	6.055	6.252	6.05	6.063	6.176	6.145	6.448	6.724	6.342	5.617	5.512	6.352	6.192	6.179	6.367	5.982	6.156	6.145	6.149	6.142
metab_3432	5-Methylcytosine	pos	HMDB0002894;MJDBOTE0000559	C02376	126.0661644	1.6884	70.7	0	-0.190948159	4.692	4.23	4.536	4.806	3.218	4.648	4.812	4.482	4.616	4.797	4.49	3.479	4.454	4.055	4.609	4.638	4.698	4.833	4.633	4.667	4.648	4.636	4.644	4.663
metab_3433	Creatine	pos	PW_C000046;HMDB0000064;MJDBOTE0000560	C00300	132.0767507	0.6395	69	0	-0.017305744	7.101	6.771	7.123	7.167	6.842	6.767	7.055	6.839	7.019	6.656	7.059	6.8	6.961	6.81	6.98	6.714	6.485	6.664	6.459	6.815	6.899	6.899	6.895	6.897
metab_3434	Pimelic acid	pos	HMDB0000857;LMFA01170051	C02656	202.107295	1.6884	0	57.4	-0.558369815	3.763	3.325	4.154	4.762	4.078	4.202	3.325	3.281	3.94	4.153	3.336	3.968	4.186	4.277	4.113	3.312	3.41	3.587	3.263	4.029	4.081	3.864	3.97	4.018
metab_3442	Hydroxygaleon	pos	HMDB0031535	-	387.1158975	1.6961	0	66.5	-5.819742122	4.517	4.128	4.833	5.416	4.383	4.743	3.672	3.628	4.4	4.723	4.174	4.708	4.839	5.064	4.944	3.984	4.444	4.459	4.257	4.472	4.467	4.509	4.349	4.506
metab_3444	Betamethasone 17-benzoate	pos	HMDB0249158	-	529.2598308	1.6961	0	45.3	0.448597039	2.344	2.332	2.249	6.69	0.8788	2.945	2.529	0.9768	3.364	2.54	2.553	2.14	2.34	5.973	4.336	3.15	3.054	2.763	3.084	2.128	5.342	5.287	5.286	5.289
metab_3456	Isoniazid	pos	HMDB0015086;HMDB0252504;MJDBOTE0001446	C07054	275.123557	1.7114	0	37.3	-5.629465589	5.084	4.895	5.065	5.428	5.136	5.181	4.797	4.287	4.753	5.147	5.04	5.165	5.208	5.518	5.163	5.011	5.227	5.252	4.946	5.121	5.195	5.23	5.199	5.193
metab_3466	Cis-Zeatin O-glucoside	pos	HMDB0012203	C15546	414.1974456	1.7266	0	38.2	-2.3061395	6.355	6.444	5.802	5.439	5.797	6.105	6.25	6.416	6.204	6.045	6.29	6.351	6.003	4.535	5.419	6.257	6.123	6.13	6.2	5.833	6.136	6.109	6.14	6.13
metab_3477	Methionine sulfoxide	pos	PW_C001342;HMDB0002005	C02989	207.0797338	1.7419	0	43.9	-0.339096553	5.281	5.628	5.207	4.948	5.276	5.253	5.569	5.709	5.368	5.122	5.397	5.179	4.972	4.365	4.888	5.39	4.96	5.269	5.306	5.088	5.345	5.337	5.33	5.317
metab_3483	Gamma-Glutamylacetamide	pos	HMDB0252618	-	189.0868826	0.6243	0	42.2	-0.535335044	6.787	6.607	6.239	5.675	6.18	6.284	6.79	6.749	6.702	6.368	6.643	6.574	6.35	5.352	6.056	6.561	6.493	6.56	6.268	6.11	6.482	6.481	6.477	6.473
metab_3489	Tenuazonic acid	pos	HMDB0036074	C08511	215.1389921	1.7572	0	55	-0.135880226	6.926	6.91	6.872	6.693	6.847	6.842	6.838	6.776	6.831	6.85	6.856	6.839	6.85	6.849	6.711	6.775	6.819	6.757	6.788	6.786	6.883	6.848	6.848	6.851
metab_3492	Isopentenyladenine-9-N-glucoside	pos	HMDB0012240	-	407.2035428	1.7572	0	72.2	-0.552178785	3.33	5.152	5.452	5.268	4.719	6.33	3.294	4.831	4.874	3.242	4.498	5.625	5.711	3.844	3.226	5.207	5.792	5.751	5.536	5.338	5.43	5.428	5.428	5.419
metab_3494	Xanthopterin	pos	HMDB0259923	-	180.0515449	1.765	65	0	-0.312761556	4.866	4.209	4.784	3.306	4.781	4.914	4.383	4.313	4.665	4.818	4.818	4.68	5.141	4.229	3.302	4.805	4.45	4.595	4.949	4.819	4.634	4.626	4.641	4.629
metab_3495	MDMA	pos	HMDB0041931;HMDB0254382	C07577	194.1175065	1.765	39.5	0	-0.25181126	5.286	4.945	5.182	5.263	5.036	5.116	5.116	5.194	5.211	5.068	5.261	5.302	5.206	5.232	5.164	5.161	5.092	5.097	5.27	5.293	5.145	5.121	5.119	5.132
metab_3497	Ser Val Thr	pos	-	-	306.1657784	1.765	66.6	0	-0.601461813	4.747	5.009	5.26	5.107	5.054	4.933	4.507	4.12	4.656	4.943	4.728	4.761	5.026	5.341	5.264	4.398	4.803	4.641	4.729	5.057	5.089	5.107	5.071	5.078
metab_3506	S-(2-Carboxyethyl)-L-cysteine	pos	HMDB0246645	-	176.0375295	1.7729	0	60.5	-0.316313774	3.934	3.749	5.08	4.632	5.327	4.926	3.123	3.537	4.75	5.372	3.992	4.957	5.232	4.675	5.139	4.757	4.837	4.388	4.481	4.13	4.848	4.831	4.848	4.843
metab_3517	L-Carnitine	pos	PW_C000044;HMDB0000062;MJDBOTE0000806	C00318	162.1123637	0.6015	88.1	0	-0.658247406	7.771	7.577	7.653	7.808	7.714	7.771	7.778	7.628	7.775	7.698	7.82	7.805	7.797	8.097	7.92	7.859	7.914	7.85	7.764	7.926	7.854	7.849	7.851	7.858
metab_3521	2-Fluoroadenosine	pos	HMDB0245130	-	250.0742679	1.7804	0	35.8	2.76662566	5.106	4.854	5.103	4.488	4.918	4.998	4.809	4.778	4.98	5.007	5.022	5.098	5.011	4.877	4.904	4.694	4.958	4.973	4.963	4.935	4.958	4.945	4.969	4.919
metab_3528	4-Amino-3-hydroxybutyrate	pos	HMDB0061877	C03678	84.04499402	0.5939	0	36.1	5.071552585	7.447	7.41	7.254	6.988	7.215	7.239	7.429	7.628	7.26	7.269	7.421	7.581	7.188	7.275	7.239	7.171	7.29	7.13	7.282	7.151	7.263	7.258	7.256	7.254
metab_3532	Ile Lys	pos	-	-	260.1967626	1.788	50.4	0	-0.407047981	4.843	5.146	4.463	3.859	4.846	4.694	4.885	5.242	4.627	4.292	4.885	4.978	3.566	4.218	3.341	4.731	4.56	4.373	4.729	4.551	4.671	4.7	4.665	4.643
metab_3533	Ethacridine	pos	HMDB0251996	-	267.1320818	1.788	0	32.1	-3.912416662	3.743	4.488	3.483	4.241	5.177	3.284	3.709	3.309	3.956	4.091	3.401	3.397	4.553	3.491	3.285	4.031	4.268	4.153	4.378	3.931	4.056	4.091	4.109	4.081
metab_3535	Oxacillin	pos	HMDB0014851	C07334	419.1405908	1.788	0	32.6	5.543484697	6.116	3.062	3.004	5.638	3.808	2.992	6.228	5.834	6.347	6.1	5.337	5.395	5.827	3.125	5.951	6.414	6.521	6.529	6.504	6.556	6.189	6.188	6.204	6.197
metab_3539	PS(22:6(4Z,7Z,10Z,12E,16Z,19Z)-OH(14)/20:4(5Z,8Z,11Z,14Z))	pos	HMDB0282646	-	458.7400893	2.0232	0	38.6	2.05205189	6.1	5.964	6.012	5.256	5.918	5.817	5.916	5.893	5.725	5.851	5.844	5.678	5.628	5.517	5.932	5.889	5.684	5.716	5.817	5.63	5.854	5.842	5.849	5.823
metab_3544	Ile Thr	pos	-	-	233.149457	1.7959	49.3	0	-0.545079379	5.042	5.252	5.196	5.335	5.129	4.925	4.972	5.095	5.072	4.824	5.033	5.162	5.079	5.242	5.151	4.847	4.758	4.661	5.161	4.917	5.148	5.111	5.111	5.114
metab_3545	Glycyl-Lysine	pos	HMDB0028846	-	245.1606491	1.7959	0	42.3	-0.826555031	4.923	5.264	5.034	4.827	5.211	4.966	4.705	4.662	4.847	4.894	4.752	4.477	4.775	5.153	4.883	4.619	4.627	4.582	4.329	4.436	4.937	4.897	4.899	4.9
metab_3547	Glutamylproline	pos	HMDB0028827	-	286.1395312	1.7959	0	66.8	-0.884795838	6.367	6.251	6.01	5.916	6.066	6.15	6.167	6.172	6.187	6.076	6.26	6.376	6.185	4.34	5.406	6.212	5.99	6.132	6.013	5.881	6.049	6.037	6.025	6.028
metab_3561	Pi-Methylimidazoleacetic acid	pos	HMDB0004988	-	173.0920413	0.9264	0	40.5	-0.195527326	6.281	6.566	5.587	7.19	5.576	5.71	6.577	6.639	6.335	5.724	6.371	6.148	5.583	6.399	6.319	6.066	5.874	6.154	5.638	5.731	6.322	6.308	6.297	6.299
metab_3577	Alanylaspartic acid	pos	HMDB0304774;HMDB0028683	-	431.1407746	1.8115	0	55.7	5.661920853	5.035	5.122	5.081	5.318	5.241	4.918	4.39	4.281	4.925	4.839	5.1	5.147	5.436	4.721	4.926	4.639	4.998	4.915	4.251	4.676	4.974	4.96	4.95	4.976
metab_3587	4'-Thiothymidine	pos	HMDB0246637	-	259.0745634	1.8194	0	44.5	-0.546413403	4.295	4.163	4.935	5.645	4.773	4.886	4.31	3.998	4.543	5.104	4.505	4.867	4.932	5.688	5.107	4.428	5.02	4.83	4.653	5.323	5.039	5.02	5.009	5.011
metab_3590	Histidylvaline	pos	HMDB0028898	-	296.1716056	1.8194	0	66.7	-0.4342209	1.82	2.432	1.485	3.687	1.687	5.203	2.112	3.506	0.1823	0.9816	1.669	4.552	4.243	2.46	1.613	1.7	4.278	4.342	3.558	3.523	3.715	3.705	3.727	3.886
metab_3592	3',5'-Cyclic Damp	pos	-	C00968	346.090906	1.8194	46.1	0	-0.607927742	4.466	4.022	4.812	5.663	3.802	4.524	3.943	3.843	4.346	4.674	4.285	4.545	4.848	4.497	4.915	4.136	4.263	4.606	3.955	4.772	4.831	4.817	4.852	4.82
metab_3598	Aureolic acid	pos	HMDB0248727;HMDB0015682	C12389	543.2408197	1.8194	0	61.8	-5.13309271	6.049	6.091	5.685	4.418	3.941	5.778	5.983	6.036	5.929	5.723	6.057	6.054	5.621	4.09	3.978	6.01	5.599	5.789	5.876	5.497	5.806	5.802	5.8	5.787
metab_3599	Lablabsaponin I	pos	HMDB0041042	-	564.2509072	1.8194	0	93.5	-5.913186852	5.661	5.634	5.221	3.985	5.09	5.136	5.973	4.743	5.88	5.551	5.161	5.2	4.487	4.005	3.873	5.36	5.291	5.126	5.25	4.686	5.099	5.183	5.183	5.17
metab_3603	Thymine	pos	PW_C000179;HMDB0000262;MJDBOTE0000713	C00178	127.0502653	1.8272	36.8	0	0.487134891	4.878	4.809	5.07	5.638	5.308	5.102	4.976	5	5.121	5.129	4.897	5.156	5.123	5.499	5.432	5.156	5.199	5.267	5.235	5.224	5.266	5.267	5.267	5.27
metab_3604	Hypoxanthine	pos	HMDB0000157;PW_C000102	C00262	137.0457748	1.8272	96.1	0	-0.090933753	6.259	6.061	6.464	6.706	6.234	6.367	6.366	6.316	6.365	6.271	6.073	6.156	6.49	6.88	6.663	6.499	6.297	6.303	6.242	6.542	6.47	6.47	6.473	6.476
metab_3607	Guanosine	pos	PW_C000087;HMDB0000133;MJDBOTE0000372	C00387	284.0987806	1.8272	69.7	0	-0.580584393	5.858	5.934	6.495	6.553	6.196	6.246	6.063	6.093	6.241	5.922	5.782	5.912	6.454	6.85	6.664	6.447	6.162	6.117	6.039	6.459	6.373	6.354	6.358	6.356
metab_3611	6-(4-O-beta-D-Glucosyl-3-methyl-trans-but-2-enyl-amino)-purine	pos	HMDB0302640	C03423	414.1982443	1.8272	0	43.6	-0.21086385	7.112	7.327	7.031	6.71	6.825	7.03	7.184	7.166	7.147	7.017	7.212	7.222	7.052	5.085	6.377	7.195	6.981	6.97	7.04	6.758	7.001	6.983	6.983	6.986
metab_3637	N1-Methyl-4-pyridone-3-carboxamide	pos	PW_C002087;HMDB0004194	C05843	153.0656737	1.8428	0	52.5	-1.18517834	5.089	5.072	5.077	5.108	5.083	4.926	4.976	5.062	5.123	4.83	5.095	5.266	5.042	4.879	4.966	4.774	4.912	4.798	4.96	4.989	4.97	4.96	4.966	4.969
metab_3641	Ser Gln Val	pos	-	-	333.1767033	1.8428	64.5	0	-0.474430762	5.295	5.359	5.533	5.574	5.435	5.389	5.23	5.26	5.164	5.372	5.152	5.152	5.353	5.819	5.615	5.072	5.355	5.269	5.324	5.434	5.476	5.457	5.476	5.481
metab_3651	2-((3-Carboxypropyl)carbamoyl)benzoic acid	pos	HMDB0246138	-	566.1762237	1.8428	0	35.6	3.403154283	4.781	3.307	3.25	3.244	3.222	3.238	5.98	4.514	5.273	3.255	3.318	3.351	3.284	4.37	4.143	3.919	3.277	3.256	5.057	4.537	4.884	4.921	4.879	4.881
metab_3656	Cinnamic acid	pos	HMDB0000930;HMDB0000567	C10438	166.0861976	2.0545	0	67	-0.388064636	7.958	7.916	7.879	8.009	8.024	7.812	8.014	8.16	7.78	7.798	7.896	7.977	7.81	7.909	7.849	7.729	7.789	7.79	7.652	7.807	7.944	7.934	7.931	7.934
metab_3661	Isoleucyl-Glutamine	pos	HMDB0028905	-	242.1502736	1.8506	0	72.6	1.372524389	3.597	3.015	5.202	2.527	5.691	3.636	2.59	3.651	2.873	3.546	3.023	3.294	3.32	3.591	3.047	4.141	3.44	3.705	4.005	3.856	4.241	4.286	4.211	4.191
metab_3662	1-(beta-D-Ribofuranosyl)-1,4-dihydronicotinamide	pos	HMDB0011643;HMDB0011648	C15497	257.1130676	1.8506	0	74.4	-0.509177447	6.729	6.689	6.717	6.846	6.848	6.818	6.294	6.229	6.297	6.635	6.751	6.683	6.771	6.823	6.634	6.624	6.841	6.743	6.503	6.453	6.69	6.662	6.665	6.665
metab_3670	CDP-DG(20:3(8Z,11Z,14Z)-2OH(5,6)/i-14:0)	pos	HMDB0293509	-	526.7351101	1.8506	0	47.9	3.28286091	6.483	7	6.23	5.049	5.411	6.311	6.616	6.423	6.406	6.313	6.431	6.28	5.802	4.125	5.285	6.439	6.302	6.051	6.246	6.066	6.358	6.34	6.339	6.342
metab_3677	Tragopogonsaponin O	pos	HMDB0037931	-	649.2855987	1.8506	0	47.9	4.049950345	6.531	5.775	6.12	5.053	5.697	6.955	6.108	6.199	6.218	6.683	6.957	6.964	6.758	4.266	5.947	7.058	7.321	7.044	7.097	6.661	6.61	6.613	6.62	6.623
metab_3679	4-Acetamido-2-aminobutanoic acid	pos	HMDB0031411	C06442	125.0710307	1.8584	0	44.4	0.571036819	4.747	4.738	4.733	5.015	4.849	4.872	4.532	4.597	4.644	4.766	4.833	4.824	4.827	4.93	4.76	4.792	4.909	4.822	4.704	4.691	4.769	4.795	4.786	4.798
metab_3693	5'-Guanidinonaltrindole	pos	HMDB0252905	-	485.2349138	1.8584	0	46.8	-7.822060501	4.862	5.859	4.329	3.375	4.195	4.72	5.694	5.964	5.433	4.687	5.042	4.751	3.865	3.732	3.371	4.48	4.464	4.702	4.739	4.531	5.152	5.134	5.122	5.125
metab_3700	Baccatin III	pos	HMDB0248838	C11900	628.2771855	1.8584	0	34.8	3.322799431	5.994	5.908	5.106	4.7	5.134	5.914	6.075	6.166	6.051	5.794	5.699	5.794	5.155	4.127	4.887	5.878	5.92	5.951	6.012	5.472	5.773	5.769	5.778	5.791
metab_3707	Tyrosine lactate	pos	HMDB0259352	-	295.1288186	1.8663	0	48.7	-0.116638548	5.032	5.745	4.372	4.375	4.653	4.401	5.543	5.358	5.268	4.615	5.326	5.095	4.407	4.165	3.962	4.892	4.112	4.825	4.337	4.109	5.162	5.155	5.14	5.143
metab_3741	Val Val	pos	-	-	217.1545887	1.9054	50.9	0	-0.371059505	5.233	5.409	5.198	5.489	5.244	4.996	5.109	5.354	5.222	4.844	5.173	5.366	4.994	5.36	4.957	5.024	4.781	4.783	5.28	4.934	5.246	5.21	5.223	5.212
metab_3745	Dotanoc	pos	HMDB0259424	-	728.3198726	1.9054	0	66.2	-7.622013452	5.56	5.3	4.526	3.861	3.839	5.766	5.584	5.453	5.273	5.601	5.964	5.915	4.644	3.988	3.856	5.747	5.353	5.657	5.825	5.327	5.327	5.322	5.321	5.375
metab_3746	2-hydroxy-3-methylbutanedioylcarnitine	pos	HMDB0241030	-	309.1654299	0.5786	0	34.7	-0.678718202	5.464	5.636	5.223	5.224	5.596	5.546	5.33	5.655	5.31	5.788	5.637	5.567	5.568	3.94	4.788	5.711	5.85	5.701	5.697	4.925	5.482	5.525	5.474	5.475
metab_3793	PI(PGJ2/16:1(9Z))	pos	HMDB0276165	-	455.242429	1.9679	0	65.5	4.515144137	2.036	4.372	4.52	4.942	4.05	3.787	4.208	4.854	4.603	4.193	3.938	3.644	4.994	5.673	4.796	3.389	4.711	4.549	3.467	4.351	4.684	4.613	4.641	4.605
metab_3797	Schidigerasaponin C2	pos	HMDB0036251	-	400.1995671	1.9757	0	77.5	8.928982254	5.085	4.946	0.8796	4.025	0.8553	3.356	5.309	5.412	4.806	4.126	4.633	4.367	3.61	3.702	2.16	4.507	2.899	3.728	4.499	3.321	4.702	4.642	4.712	4.676
metab_3810	Promethazine	pos	PW_C009497;HMDB0015202	C07404	285.1444044	1.9914	0	33.9	8.476093068	6.8	5.886	6.244	4.121	5.723	5.066	6.729	5.747	7.001	7.108	5.906	6.496	5.176	5.183	5.015	6.106	4.68	4.873	6.606	6.851	6.522	6.5	6.504	6.503
metab_3811	Beta-D-ribosylnicotinate	pos	HMDB0304540;HMDB0006809	C05841	297.1079471	1.9914	0	37.7	-0.649282569	4.959	4.92	4.961	5.086	4.595	4.979	4.467	4.056	4.569	4.733	4.863	4.481	4.631	4.674	4.675	4.264	4.391	4.766	4.883	4.677	4.836	4.838	4.863	4.834
metab_3840	Ketoace	pos	HMDB0253787	-	440.2140077	2.007	0	40.5	-9.450357954	5.116	5.469	4.914	4.17	5.358	5.117	4.845	5.225	4.767	5.019	5.279	5.126	4.896	4.692	4.249	5.298	5.432	5.368	5.138	4.843	5.145	5.129	5.169	5.132
metab_3857	2-Keto-6-aminocaproate	pos	HMDB0012151	C03239	354.1657074	2.0153	0	55.6	7.41410115	4.934	3.108	2.715	3.99	2.539	3.954	5.13	3.575	4.236	4.52	2.635	3.322	3.616	5.107	4.836	2.611	2.594	3.087	3.222	2.49	4.453	4.44	4.462	4.443
metab_3862	CDP-DG(18:1(12Z)-2OH(9,10)/a-15:0)	pos	HMDB0292898	-	510.7460282	2.0153	0	34.6	-8.583568822	5.005	5.584	5.23	4.397	5.619	5.361	5.456	5.699	5.178	5.205	5.224	5.217	5.418	4.926	5.124	5.374	5.48	5.473	5.087	5.097	5.253	5.223	5.268	5.29
metab_3882	PS(LTE4/20:3(5Z,8Z,11Z))	pos	HMDB0282392	-	507.2482301	2.0232	0	52.9	-1.734116449	4.956	5.522	4.255	3.596	4.614	5.026	5.361	5.373	5.209	5.03	5.101	4.425	3.636	3.99	3.592	5.128	4.889	5.207	5.105	4.072	4.796	4.66	4.791	4.794
metab_3891	Cys(11)-Cys(15)-endothelin-1 (11-21)	pos	HMDB0253584	-	705.317208	2.0232	0	39.7	-7.7643372	5.259	5.839	5.379	0.961	0.9413	5.681	5.631	4.633	5.718	5.212	5.679	5.634	5.584	2.65	0.9569	5.58	5.606	5.555	5.391	4.577	5.088	5.05	5.143	5.054
metab_3917	(S)-5-Amino-3-oxohexanoate	pos	HMDB0012131	C03656	128.0706468	2.0389	0	68.2	0.28869939	5.572	5.421	5.519	5.705	5.553	5.56	5.523	5.406	5.585	5.612	5.582	5.589	5.728	5.678	5.581	5.561	5.693	5.673	5.531	5.546	5.608	5.605	5.598	5.608
metab_3922	Isoleucyl-Glutamate	pos	HMDB0028906	-	302.1706367	2.0389	0	66.9	-1.578480773	5.522	5.948	4.642	3.494	4.69	4.57	5.867	6.114	5.369	4.953	5.47	5.401	4.583	3.645	4.349	5.061	4.262	4.242	4.95	2.807	5.213	5.114	5.074	5.074
metab_3923	N-Acetylmannosamine	pos	HMDB0001129;PW_C000883	C00645	186.075984	1.1366	0	53.6	-0.453292204	5.859	5.688	5.731	6.508	5.777	5.658	5.837	5.785	5.864	5.647	5.668	5.873	5.606	6.272	5.877	6.255	5.806	5.835	5.546	6.039	6.049	6.045	6.024	6.047
metab_3943	CDP-DG(i-20:0/20:3(6,8,11)-OH(5))	pos	HMDB0294187	-	374.1911035	2.0466	0	36.8	0.126053339	5.397	5.58	4.233	4.436	3.133	4.327	5.521	5.763	5.176	4.661	5.328	5.603	3.456	3.371	3.389	5.074	4.519	4.751	5.259	3.084	4.899	4.852	4.872	4.855
metab_3947	17-phenyl-18,19,20-trinor-prostaglandin E2	pos	HMDB0062612	-	400.2187764	2.0466	0	33.2	-5.457310823	4.824	5.783	4.924	3.417	3.395	4.758	5.533	5.402	5.442	4.895	5.198	4.734	3.456	4.626	4.395	5.126	4.707	5.011	5.131	4.395	5.202	5.186	5.22	5.188
metab_3949	(9S,10S)-10-hydroxy-9-(phosphonooxy)octadecanoate	pos	HMDB0059632	C15989	441.1978389	2.0466	0	67.5	-2.564657303	4.978	4.498	4.495	5.605	4.62	5.521	5.197	4.232	4.93	5.329	4.411	4.262	5.209	6.164	5.662	5.14	5.547	5.329	5.321	5.596	5.419	5.435	5.448	5.47
metab_3955	Cinncassiol D2 glucoside	pos	HMDB0034679	-	553.2615679	2.0466	0	66.1	-0.688153187	6.565	5.991	5.366	4.664	5.726	5.735	6.1	6.477	6.091	5.886	5.93	6.335	5.883	4.829	5.386	6.149	6.121	6.151	6.01	5.728	6.07	6.072	6.083	6.068
metab_3963	2-Methylbenzaldehyde	pos	HMDB0029636;HMDB0303310	C07214	121.0648583	2.0545	0	51.5	0.557692526	5.585	5.589	5.528	5.66	5.666	5.449	5.661	5.814	5.474	5.491	5.559	5.7	5.455	5.595	5.52	5.4	5.474	5.466	5.339	5.479	5.589	5.585	5.588	5.598
metab_3978	Cucurbitacin IIa	pos	HMDB0246992	-	626.36114	2.0621	0	68.2	-9.24398215	4.529	3.906	4.707	6.316	4.631	4.876	3.806	3.983	4.782	5.32	4.8	4.834	5.5	5.534	5.389	4.371	5.241	5.419	4.825	4.87	5.277	5.272	5.293	5.293
metab_3980	Asp Pro Val	pos	-	-	330.1657114	2.0699	73.7	0	-0.761152898	5.517	5.562	5.395	4.323	4.508	4.957	5.578	5.98	5.256	4.702	5.663	4.99	4.468	4.863	4.951	4.94	4.359	4.716	4.953	4.159	5.23	5.22	5.223	5.237
metab_3983	Arecoline	pos	HMDB0030353	C10129	328.2228143	2.0769	0	33.6	-0.865679471	5.99	5.94	6.121	5.135	5.865	5.876	5.426	5.173	5.583	5.932	5.876	5.962	5.911	5.262	5.483	5.63	5.892	5.748	5.508	5.655	5.78	5.759	5.759	5.765
metab_3985	Cryptophycin	pos	HMDB0242628	C16877	699.2452724	2.0769	0	69.7	5.064245142	6.353	3.862	3.804	3.799	3.776	4.781	5.587	5.763	5.56	4.906	5.925	5.989	4.735	3.925	3.794	6.348	5.87	6.098	6.255	6.307	5.899	5.903	5.927	5.919
metab_3996	Oxymetazoline	pos	HMDB0015070	C07363	324.2028886	2.0999	0	33.6	-6.705058979	3.721	4.347	4.465	4.497	3.851	5.932	3.311	4.422	3.573	2.355	3.095	5.305	5.226	3.447	3.678	4.829	5.304	5.273	4.815	4.852	4.927	4.937	4.944	4.947
metab_4003	Methionyl-Proline	pos	HMDB0028981	-	247.1109902	2.1077	0	65.4	-0.404853465	5.049	4.903	4.392	3.769	4.675	4.602	5.057	4.79	4.984	4.644	4.952	4.918	4.249	3.896	4.168	4.831	4.911	4.691	4.33	4.668	4.355	4.352	4.319	4.323
metab_4006	Glaucarubin	pos	HMDB0035626	C08760	514.2620698	2.1077	0	33.8	-5.245791425	3.607	5.619	3.514	3.508	3.486	4.057	5.712	5.632	4.395	4.317	4.998	4.589	3.547	3.635	3.503	4.719	3.991	5.077	4.301	3.437	4.893	4.866	4.889	4.844
metab_4012	Butyryl-L-carnitine	pos	HMDB0002013	C02862	232.1542369	2.1155	67.6	0	-0.422626465	7.205	7.11	7.043	2.634	7.18	7.251	6.271	5.589	6.83	7.233	7.18	7.142	7.253	5.641	5.743	6.905	7.008	6.94	6.803	5.301	6.914	6.879	6.879	6.881
metab_4014	ID14326	pos	HMDB0060828	-	473.2354884	2.1155	0	48.6	-2.89354244	4.41	5.521	4.552	2.065	2.043	4.977	5.443	3.654	5.42	5.317	5.2	2.583	2.104	2.19	2.06	4.908	3.783	5.028	4.551	3.829	4.95	4.952	4.974	4.949
metab_4021	Ala-Phe-Ala	pos	HMDB0304795	-	340.1866159	2.1311	0	51.5	-0.265242523	5.633	5.208	4.4	4.247	5.28	5.055	5.559	4.049	5.203	5.077	4.433	4.751	4.566	5.715	5.301	4.184	4.458	4.607	4.83	4.777	5.314	5.325	5.319	5.29
metab_4027	Gamma-Glutamyltyrosine	pos	HMDB0011741	-	311.1235481	2.139	93.5	0	-0.691991969	6.36	6.167	6.173	6.134	6.272	6.033	6.252	6.397	5.932	6.011	6.171	6.26	6.212	5.994	6.171	5.929	6.077	6.004	5.794	5.915	6.165	6.16	6.157	6.153
metab_4029	Blumenol C O-[rhamnosyl-(1->6)-glucoside]	pos	HMDB0031935	-	560.3037228	2.139	0	78.5	-5.431263182	6.082	5.678	6.581	6.089	6.474	5.964	5.947	5.931	5.891	5.721	6.119	5.637	6.12	5.769	6.343	5.645	5.533	5.626	5.48	5.619	5.96	5.964	5.988	5.958
metab_4030	Chymostatin	pos	HMDB0242696	C11308	590.3138929	2.139	0	55.4	8.807810747	5.783	5.694	4.707	1.848	6.215	5.539	5.78	5.635	5.234	5.898	5.53	5.258	3.369	4.041	4.035	5.638	5.114	4.634	5.895	4.556	5.071	5.068	5.002	5.009
metab_4044	Threonylleucine	pos	HMDB0029065	-	233.1496444	2.162	0	64.5	0.262245803	4.803	5.255	5.095	5.373	5.025	4.686	4.864	4.913	4.87	4.26	4.567	5.07	4.61	5.452	5.051	4.478	4.34	3.754	4.991	4.968	5.112	5.094	5.071	5.105
metab_4045	Pro-Pro-Pro	pos	HMDB0256689	-	310.1759129	2.162	0	31.5	-0.710776639	5.279	3.965	3.223	3.217	3.195	3.491	5.451	3.236	4.802	4.78	3.291	3.324	3.257	5.143	5.197	3.267	3.306	3.229	3.572	3.891	4.821	4.834	4.822	4.802
metab_4062	Tyrosyl-Leucine	pos	HMDB0029109	-	295.1650285	2.1775	0	36.1	-0.697383389	2.489	2.397	2.357	5.835	2.408	2.478	2.98	1.794	2.354	2.604	2.354	1.88	2.28	3.323	1.77	3.395	2.643	2.799	2.306	2.205	4.59	4.563	4.561	4.52
metab_4063	Glu Asp Leu	pos	-	-	376.1712927	3.0638	32.3	0	-0.3957501	5.473	6.384	6.161	5.237	5.176	6.247	6.308	5.167	6.249	6.247	6.396	6.575	6.423	4.851	5.66	5.99	5.648	5.654	6.007	5.792	6.112	6.089	6.085	6.088
metab_4074	Gentisate aldehyde	pos	HMDB0004062	C05585	180.0654465	0.3914	0	32.5	-0.529675499	5.405	5.243	5.347	5.348	5.25	5.303	5.325	5.328	5.31	5.24	5.358	5.387	5.329	5.445	5.378	5.338	5.279	5.277	5.297	5.32	5.316	5.311	5.306	5.309
metab_4076	Asn Ile	pos	-	-	246.1450208	2.193	79.7	0	0.768169825	5.435	5.337	5.208	5.096	5.432	5.167	5.3	5.274	5.333	4.917	5.235	5.138	5.021	4.778	4.808	5.001	4.799	4.962	5.152	5.104	5.203	5.2	5.201	5.132
metab_4082	Glucaric acid	pos	HMDB0000663;LMFA01170108	C00818	252.0725683	2.2007	0	39.2	5.596594507	5.48	4.978	5.206	3.388	3.378	4.97	4.623	3.407	5.095	4.826	5.217	3.495	3.427	3.514	3.383	4.985	4.25	5.079	4.758	4.496	4.879	4.864	4.852	4.875
metab_4084	3-Polyprenyl-4-hydroxy-5-methoxybenzoate	pos	HMDB0060379	C17559	368.181439	2.2007	0	50.8	-5.885037927	5.383	3.714	3.018	1.846	3.244	4.573	5.415	3.51	4.721	4.806	3.619	3.98	3.948	5.627	5.267	3.785	1.878	3.696	1.848	1.926	4.673	4.717	4.738	4.744
metab_4085	Fenvalerate	pos	HMDB0031791	C10988	384.1148307	2.2007	0	48.3	-0.328285109	6.129	5.646	5.867	3.484	3.576	5.583	5.329	3.503	5.708	5.466	5.9	3.591	3.523	3.61	3.921	5.609	4.777	5.728	5.345	5.143	5.519	5.514	5.509	5.507
metab_4092	Epsilon-(Carboxyethyl)lysine	pos	HMDB0251886	-	201.1233165	2.2086	0	54	-0.239654237	4.921	5.195	4.849	4.948	5.058	4.978	5.02	5.102	4.936	4.816	4.982	4.839	4.76	4.919	4.713	4.872	4.739	4.851	4.973	4.922	5.015	4.993	5.013	5.015
metab_4093	5-ethyl-4-hydroxy-2-methyl-3(2H)-furanone	pos	HMDB0033736;HMDB0303906	-	302.1600392	2.2086	0	68.2	0.793026367	4.89	4.603	4.84	3.873	4.7	4.757	4.446	3.762	4.386	4.693	3.313	4.13	4.253	5.261	4.806	4.159	4.81	4.466	4.063	4.371	4.583	4.566	4.548	4.639
metab_4101	Brevetoxin B2	pos	HMDB0032069	C20014	539.7397603	2.2086	0	70.3	-5.604021982	4.575	4.576	0.02281	0.02252	3.561	4.367	3.972	5.669	4.828	5.602	0.02658	4.536	4.625	3.928	6.06	5.468	4.195	4.623	4.698	5.049	5.39	5.401	5.386	5.431
metab_4103	Azukisaponin VI	pos	HMDB0038623	-	590.2635296	2.2086	0	37.2	2.467596834	4.7	5.062	4.138	4.917	4.25	4.638	5.469	6.334	5.49	6.269	4.837	5.129	4.226	4.088	6.154	6.287	5.064	5.069	5.471	5.938	5.936	5.963	5.978	5.981
metab_4110	Dexamethasone isonicotinate	pos	HMDB0251081	-	511.2286478	2.2164	0	44.1	-8.604110984	4.602	4.822	4.102	3.787	4.823	5.334	4.77	5.613	5.292	5.652	4.611	4.781	4.764	4.172	6.003	5.56	4.975	4.642	4.429	5.244	5.371	5.416	5.431	5.434
metab_4113	DG(8:0/PGD2/0:0)	pos	HMDB0297115	-	288.1792572	2.2242	0	55.7	-7.606007087	4.799	4.644	4.716	0.8658	4.547	4.284	4.632	4.515	4.037	4.6	4.508	4.362	4.521	5.266	4.863	4.495	4.613	4.72	4.453	4.647	4.74	4.724	4.761	4.719
metab_4116	Pent-2-enoic acid	pos	HMDB0032459;HMDB0256282	-	101.0600931	0.36	0	43.2	3.869295099	5.483	5.327	5.408	5.403	5.329	5.394	5.414	5.428	5.402	5.355	5.457	5.457	5.397	5.515	5.472	5.411	5.356	5.389	5.39	5.412	5.417	5.422	5.409	5.412
metab_4129	Faropenem	pos	HMDB0041892	C13310	303.1007269	2.2397	0	41.8	-0.674263361	4.555	4.574	4.896	5.383	4.343	4.904	4.178	4.9	4.92	4.762	5.038	5.46	5.451	4.316	4.42	5.396	5.529	5.306	5.136	5.112	5.046	5.085	5.03	5.024
metab_4130	Amosulalol	pos	HMDB0249622	-	394.1559515	2.2397	0	59.6	9.992582944	5.148	5.122	4.934	4.21	4.681	4.543	4.967	4.93	5.201	4.459	4.953	4.663	4.99	4.317	4.775	4.427	4.022	3.458	4.226	4.453	4.888	4.93	4.93	4.922
metab_4141	Aminosalicylic Acid	pos	HMDB0014378	C02518	195.0763621	2.2475	0	50.6	-0.369071857	5.441	5.369	5.468	5.244	5.349	5.487	5.421	5.4	5.72	5.486	5.594	5.775	5.787	5.207	5.294	5.683	5.898	5.792	5.731	5.935	5.541	5.515	5.53	5.535
metab_4145	Pyroglutamyl-glutamyl-proline amide	pos	HMDB0247524	-	387.1874027	2.2475	0	59.3	-0.064732134	5.164	4.839	4.628	4.973	4.878	4.945	5.008	5.078	4.826	4.917	5.052	5.185	5.156	4.536	4.749	5.018	5.214	5.198	4.963	5.017	4.963	4.979	4.94	4.97
metab_4155	5-Hydroxyvalproic acid	pos	PW_C008640;HMDB0013898	C16650	202.1437286	2.2553	0	30.9	-0.258255153	4.046	2.92	2.863	3.383	2.835	3.395	4.525	2.876	3.815	3.93	2.931	2.964	2.896	5.529	4.735	2.907	2.889	2.869	3.581	3.644	4.311	4.356	4.307	4.31
metab_4164	Thr Leu	pos	-	-	233.1496409	2.2633	84.9	0	0.247066615	5.677	5.782	5.396	5.298	5.89	5.461	5.536	5.45	5.539	5.038	5.514	5.428	4.895	5.432	4.86	5.19	4.917	5.157	5.435	5.371	5.497	5.464	5.472	5.465
metab_4168	L-Methionine S-oxide	pos	HMDB0002005	C02989	166.0532065	0.6015	81.3	0	-0.206961682	6.089	5.864	5.705	5.876	5.688	6.031	6.267	5.936	5.68	5.898	5.855	5.986	5.616	6.544	6.351	5.584	5.619	5.404	5.842	5.837	6.094	6.091	6.1	6.096
metab_4170	Iloperidone	pos	HMDB0253402	-	465.1615933	2.2633	0	33.2	6.920778311	5.668	5.797	6.041	4.36	5.058	5.957	5.671	5.278	5.89	5.907	5.969	5.92	6.079	5.114	4.584	5.83	5.892	5.976	5.672	5.783	5.73	5.735	5.72	5.723
metab_4176	Isocolumbin	pos	HMDB0036837	C17508	758.3133169	2.2633	0	30.8	-5.284847343	4.925	5.674	3.926	3.92	3.898	5.115	5.954	5.856	6.161	5.54	5.723	5.748	3.959	4.046	3.915	5.507	5.276	5.104	5.736	3.848	5.455	5.464	5.464	5.453
metab_4183	Gamma-Glutamyl-S-(1-propenyl)cysteine sulfoxide	pos	HMDB0031870	-	289.0850885	2.279	0	49.7	-0.589909051	4.464	4.532	4.448	5.409	5.559	4.499	4.446	4.865	4.553	4.598	4.556	4.841	4.704	4.384	5.222	4.846	4.994	5.085	4.463	4.899	5.011	4.984	4.952	4.979
metab_4190	Diallyl Trisulfide	pos	HMDB0031154	-	179.0000184	0.3992	34.1	0	-9.671066697	5.42	5.22	5.309	5.296	5.201	5.249	5.315	5.316	5.317	5.217	5.291	5.358	5.318	5.393	5.333	5.266	5.232	5.24	5.27	5.304	5.347	5.327	5.327	5.33
metab_4217	Mozenavir	pos	HMDB0254911	-	600.2989448	2.3102	0	66.1	8.267988757	5.774	5.631	5.162	4.054	4.099	5.522	5.697	5.584	5.784	5.569	6.007	5.48	5.682	4.181	4.514	5.783	5.584	5.798	5.584	5.29	5.528	5.547	5.524	5.532
metab_4223	PS(22:5(4Z,7Z,10Z,13Z,16Z)/20:5(5Z,8Z,11Z,14Z,17Z))	pos	PW_C061266;HMDB0112831	C02737	450.7377733	2.3179	0	36.9	-9.268068181	5.404	5.405	5.594	5.595	5.108	4.862	5.122	4.716	4.305	4.908	5.253	5.273	5.62	5.284	5.233	5.126	5.183	5.18	4.088	4.867	5.382	5.425	5.425	5.421
metab_4228	Alpha-Methyltryptamine	pos	HMDB0245770	C20127	175.1228793	2.3256	0	73.6	-0.54909149	2.925	3.081	2.988	2.288	1.837	3.04	2.988	2.894	2.371	2.438	2.167	1.965	2.355	3.829	2.307	2.31	3.219	2.939	1.86	2.878	3.361	3.358	3.353	3.495
metab_4232	PS(20:5(5Z,8Z,11Z,14Z,16E)-OH(18R)/14:0)	pos	HMDB0280860	-	407.7184373	2.3256	0	80.2	7.06288255	5.55	5.963	5.432	3.933	5.221	5.145	5.227	5.178	5.322	4.942	5.518	5.438	4.963	4.284	4.952	4.839	4.771	4.647	4.548	4.586	5.315	5.306	5.311	5.258
metab_4235	Cucurbitacin I 2-glucoside	pos	HMDB0035701	-	350.1691806	2.3334	0	81.8	-5.933377484	4.606	4.264	4.927	4.951	4.868	4.411	4.704	3.827	4.778	4.122	4.581	4.545	5.079	4.855	4.94	3.983	4.396	4.369	3.348	4.452	4.804	4.796	4.826	4.799
metab_4238	CDP-DG(PGD2/i-15:0)	pos	HMDB0293597	-	518.7517753	2.3334	0	41.3	5.419566123	6.746	6.995	6.801	5.981	6.268	6.905	6.737	6.747	6.789	6.785	6.97	7.236	6.884	5.416	6.099	6.971	7.017	6.96	6.759	6.561	6.758	6.761	6.756	6.756
metab_4246	Adipate semialdehyde	pos	HMDB0012882	C06102	172.0967518	2.3413	0	33.8	-0.522150181	4.35	3.955	4.24	4.761	4.242	4.49	4.193	4.278	4.33	4.303	4.195	4.293	4.255	5.521	4.872	4.106	4.213	4.184	4.299	4.318	4.704	4.684	4.684	4.691
metab_4247	Asp Leu	pos	-	-	247.1287355	2.3413	86.9	0	-0.457673011	5.856	6.084	5.736	5.994	5.904	5.751	6.114	6.162	5.884	5.537	5.996	5.782	5.604	5.626	5.62	5.756	5.441	5.742	5.799	5.719	5.914	5.895	5.891	5.894
metab_4268	6,7-Dihydro-7-hydroxyciguatoxin	pos	HMDB0039388	-	587.2853911	2.3492	0	40.7	4.825098914	5.967	5.755	5.286	2.273	5.799	5.61	6.304	6.552	6.156	4.99	5.529	5.759	3.766	4.385	4.914	5.937	4.436	4.942	5.858	4.986	5.892	5.9	5.914	5.913
metab_4270	Gallein	pos	HMDB0252597	-	382.0926526	2.3569	0	47.3	1.440292505	4.749	5.064	5.197	4.646	5.049	5.032	3.37	3.45	3.36	4.49	4.852	5.009	5.459	4.613	3.302	4.812	4.66	4.81	4.799	4.621	4.821	4.827	4.781	4.833
metab_4271	Trans-zeatin riboside monophosphate	pos	HMDB0304508	C16430	412.1031318	2.3569	0	40.9	3.427697249	4.183	4.518	4.704	4.357	4.45	4.706	3.66	3.616	3.65	4.193	4.243	4.595	5.068	4.32	3.593	4.483	4.357	4.551	4.42	4.154	4.354	4.373	4.348	4.414
metab_4287	5-O-Methylembelin	pos	HMDB0040867;LMPK15050007	C10373	372.2130162	2.3725	0	48.2	-4.909170737	5.23	3.945	4.321	5.057	4.145	3.934	4.831	4.333	4.507	4.508	3.829	3.823	4.05	5.365	4.791	3.523	3.785	3.535	3.549	4.372	4.827	4.834	4.844	4.818
metab_4294	Deoxythioguanosine	pos	HMDB0251016	-	347.0907287	2.3802	0	67.9	3.70452681	4.72	4.339	4.42	4.057	4.057	4.42	4.452	4.183	3.728	4.241	4.119	4.607	4.69	3.958	3.807	4.114	4.56	4.48	4.212	3.969	4.357	4.382	4.351	4.364
metab_4304	Nitrolinoleic acid	pos	HMDB0005049;HMDB0255653	C13800	370.1969866	2.388	0	60.7	1.57788904	5.447	3.276	3.615	3.624	3.472	4.046	5.629	3.307	5.09	4.959	3.934	2.78	3.583	5.534	5.322	3.524	2.706	2.686	3.311	4.273	4.991	4.987	4.979	5.006
metab_4317	L-2-Aminoadipate adenylate	pos	HMDB0006941	C05560	532.1530163	2.3959	0	46.3	-4.359730605	5.579	5.367	5.318	3.787	4.974	5.307	5.002	4.691	4.967	5.337	5.504	5.166	5.266	3.594	4.036	4.971	4.467	5.111	4.153	4.627	5.108	5.089	5.097	5.091
metab_4321	Panaxytriol	pos	LMFA05000027;HMDB0031928	C16792	342.2021157	2.4037	0	31	-6.645585389	5.226	5.481	3.795	4.52	4.375	5.396	5.472	5.759	4.92	4.74	4.953	5.208	3.295	4.79	4.405	4.572	3.947	4.331	4.422	4.954	4.994	4.937	4.936	4.939
metab_4327	Mupirocin	pos	HMDB0014554;MJDBOTE0001685	C11758	542.3295225	2.4037	0	52.5	-5.668652568	4.794	4.416	5.2	5.538	4.985	4.434	4.444	3.523	4.392	4.659	4.134	4.033	5.037	5.482	5.287	4.405	4.445	4.504	3.505	4.789	5.033	5.017	5.002	5.073
metab_4342	Methyldopa	pos	HMDB0251525;HMDB0011754;MJDBOTE0001405	C07194	253.1181307	2.4193	0	62.1	-0.723582497	5.386	5.561	5.517	5.85	5.844	5.504	5.311	5.321	5.331	5.388	5.291	5.206	5.296	5.215	5.409	5.355	5.262	5.358	5.471	5.526	5.525	5.489	5.49	5.487
metab_4351	5'-Methylthioadenosine	pos	HMDB0001173;PW_C000910	C00170	298.0967296	2.4274	94.9	0	-0.360653158	5.8	4.759	5.019	4.171	4.689	4.566	5.061	4.787	5.234	5.067	5.172	4.757	5.18	4.362	4.346	5.118	5.429	5.254	4.857	4.925	5.118	5.081	5.08	5.092
metab_4369	(E)-indol-3-ylacetaldoxime	pos	HMDB0303989	C02937	175.086514	2.4429	0	67	-0.432921903	4.156	3.793	3.126	3.296	3.704	3.623	4.446	4.241	4.008	2.728	3.21	4.244	3.549	4.079	3.905	2.86	3.266	3.103	3.441	4.015	3.998	3.993	3.993	4.039
metab_4370	Ser Gly Leu	pos	-	-	276.1553651	2.4429	48.9	0	-0.116596697	4.343	4.56	4.832	5.477	4.752	4.605	4.286	4.466	4.373	4.429	4.22	4.277	4.528	5.361	4.895	4.136	4.244	4.356	4.528	4.539	4.762	4.739	4.724	4.728
metab_4371	Glu Val Lys	pos	-	-	375.2236226	2.4429	48.6	0	-0.503731719	4.468	4.994	5.13	4.675	4.952	4.698	3.951	3.907	4.611	4.507	4.527	4.785	4.994	5.081	4.9	4.299	4.485	4.52	4.029	4.678	4.862	4.83	4.821	4.824
metab_4377	4-Hydroxyhexanoycarnitine	pos	HMDB0241665	-	276.1804246	2.4507	0	43.6	-0.453150131	5.708	5.663	5.769	5.815	5.833	5.831	5.375	4.988	5.424	5.878	5.758	5.701	6.005	5.918	5.574	5.392	5.61	5.691	5.388	5.48	5.693	5.672	5.672	5.683
metab_4378	Asp Asp Leu	pos	-	-	362.1557576	2.4507	56.6	0	-0.092819599	4.046	4.826	4.597	5.206	4.696	4.715	4.48	3.776	4.576	4.612	4.397	4.129	4.359	4.459	4.503	4.109	4.219	4.622	4.651	4.641	4.762	4.732	4.732	4.74
metab_4379	TYLVALOSIN	pos	HMDB0259334	-	543.7836905	2.4507	0	34.3	1.64183299	3.927	4.021	4.247	5.386	3.911	3.996	3.908	0.1657	3.978	0.1632	3.963	4.335	4.062	5.86	5.373	4.25	4.082	3.745	0.1602	4.147	4.393	4.426	4.428	4.214
metab_4385	3-Methyl-3-butenyl apiosyl-(1->6)-glucoside	pos	HMDB0031954	-	802.3724926	2.4507	0	30.7	2.857736974	6.62	6.113	6.325	5.986	6.213	6.34	6.56	6.062	6.723	6.382	6.681	6.66	6.799	4.845	5.673	6.573	6.199	6.413	6.443	6.261	6.316	6.311	6.312	6.313
metab_4406	Ifosfamide	pos	HMDB0015312;PW_C009594	C07047	261.0304735	0.4777	0	31.7	-6.240509792	6.299	6.323	5.462	4.138	5.754	5.882	5.994	6.061	5.208	6.099	5.899	6.204	5.24	6.238	5.135	6.086	6.135	5.751	6.111	5.719	5.908	5.897	5.889	5.892
metab_4419	Beta-Tyrosine	pos	HMDB0003831	C04368	223.1075881	2.4818	0	50.5	-0.721574168	5.406	5.806	5.64	5.936	5.874	5.574	5.534	5.529	5.578	5.388	5.246	5.333	5.202	5.516	5.526	5.47	5.137	5.356	5.546	5.469	5.645	5.628	5.619	5.622
metab_4427	CDP-DG(18:1(9Z)/18:1(12Z)-2OH(9,10))	pos	HMDB0291233	-	519.7748722	2.4818	0	49.5	-0.221680268	2.215	3.589	3.093	4.344	3.794	2.684	3.459	3.661	3.235	3.618	3.661	3.225	3.555	1.818	3.236	3.769	3.225	2.905	3.025	2.653	3.682	3.871	3.794	3.714
metab_4450	Alpha-Neoendorphin	pos	HMDB0248239	C16039	636.824838	2.4975	0	70.3	-4.230159261	5.542	6.304	4.699	3.98	1.406	5.083	5.895	4.597	5.409	5.825	5.775	6.352	1.465	3.023	1.422	5.994	5.607	5.635	6.214	4.123	5.696	5.681	5.692	5.646
metab_4456	Tobramycin	pos	HMDB0014822;PW_C009161	C00397	531.2772704	2.5053	0	68.7	5.078126019	6.419	5.939	6.26	5.991	6.455	6.141	6.392	6.38	6.412	6	6.282	6.386	6.501	6.356	6.296	6.067	6.035	5.973	6.257	6.12	6.221	6.237	6.237	6.24
metab_4463	Perindoprilat glucuronide	pos	HMDB0060863;PW_C040678	-	558.2669234	2.513	0	81.4	2.301057419	5.909	6.071	5.946	5.28	5.758	5.974	5.632	5.595	5.826	6.049	5.798	6.178	6.07	6.134	6.03	5.899	6.188	5.936	5.954	6.034	6.088	6.139	6.126	6.141
metab_4465	2-Naphthylamine	pos	HMDB0041802	C02227	144.0807022	2.5205	57.2	0	-0.514204719	6.582	6.584	6.448	6.426	6.623	6.424	6.676	6.936	6.643	6.617	6.586	6.777	6.334	6.279	6.266	6.418	6.516	6.461	6.205	6.326	6.598	6.595	6.595	6.597
metab_4471	Leucylleucine	pos	HMDB0254039;HMDB0028933	C11332	227.1752301	2.5205	0	67.1	-0.713757151	6.592	6.304	6.5	6.429	6.426	6.419	6.446	6.502	6.478	6.345	6.526	6.558	6.498	6.522	6.522	6.463	6.423	6.39	6.469	6.474	6.46	6.453	6.442	6.448
metab_4473	4-[[1-(3,4-difluorobenzoyl)piperidin-3-yl]methoxy]-N-propan-2-ylbenzamide	pos	-	-	417.1974799	2.5205	38.6	0	-2.272185531	5.553	5.629	5.57	6.303	5.704	5.702	5.673	4.998	5.629	5.648	5.533	5.956	5.965	5.31	5.471	5.774	5.885	5.847	5.774	5.961	5.819	5.812	5.82	5.815
metab_4474	PIP(TXB2/18:1(15Z))	pos	HMDB0278973	-	527.2456325	2.5205	0	71.3	-8.103274295	5.632	4.694	5.67	5.269	5.496	5.244	5.488	4.868	5.594	5.25	5.282	4.224	5.336	4.182	5.046	4.83	4.401	4.637	5.019	4.992	5.059	5.085	5.17	5.055
metab_4484	Threonylproline	pos	HMDB0029069	-	474.2553628	2.5433	0	63.9	-1.103063472	5.359	4.438	5.235	4.698	4.612	4.675	5.225	5.002	4.914	4.257	5.017	4.617	5.211	5.153	5.184	4.698	4.275	4.254	4.495	4.596	5.096	5.08	5.073	5.11
metab_4489	Tendamistat (12-26)	pos	HMDB0258814	-	894.4223784	2.5433	0	59.1	1.534614235	5.488	7.545	6.503	4.482	6.408	6.705	5.316	4.803	5.408	5.847	6.666	6.056	5.714	4.011	5.177	6.469	6.571	6.597	5.875	5.593	6.599	6.597	6.544	6.576
metab_4497	Sinefungin	pos	HMDB0258302	-	382.1818175	0.4855	0	41.5	-4.002868256	6.427	6.625	6.539	5.917	6.627	6.638	6.768	6.802	6.871	6.563	6.625	6.885	7.015	4.466	6.319	6.736	6.586	6.94	6.355	6.737	6.656	6.663	6.66	6.666
metab_4512	Isoleucyl-Tyrosine	pos	HMDB0028919	-	312.1913818	2.5744	0	61.6	-1.363011692	6.029	3.242	3.184	4.833	3.156	4.994	5.82	3.198	5.223	5.344	3.253	3.286	3.218	5.944	6.052	3.229	3.211	3.191	4.464	5.065	5.705	5.7	5.7	5.699
metab_4539	PIP(16:2(9Z,12Z)/TXB2)	pos	HMDB0278661	-	501.2320345	2.6203	0	60.6	-6.649072882	5.887	5.807	5.77	4.576	5.087	5.34	5.784	5.375	6.077	5.198	6.139	5.806	5.815	3.628	3.976	5.458	4.86	5.432	4.979	4.62	5.408	5.468	5.466	5.464
metab_4546	1,2-Dihydronaphthalene-1,2-diol	pos	HMDB0060335	C06205	180.1017745	2.6356	0	37.5	-0.80553151	4.743	4.639	5.123	5.23	4.809	4.735	4.639	4.779	4.683	4.742	4.725	4.798	5.087	5.234	5.06	4.605	4.793	4.649	4.548	4.883	4.961	4.948	4.94	4.963
metab_4554	Ala Pro Tyr	pos	-	-	350.1707279	2.643	76.3	0	-0.914626663	5.141	5.361	4.21	3.232	3.554	3.225	5.569	5.657	5.108	4.246	5.086	5.309	3.271	3.358	3.227	4.382	3.694	4.317	3.887	3.16	4.988	4.965	4.954	4.958
metab_4555	7-O-Demethyl Rapamycin	pos	HMDB0259438	-	472.7556944	2.643	0	90	-7.27500037	4.607	4.685	4.548	4.834	5.035	4.732	4.703	3.79	4.275	4.688	4.537	4.435	3.81	4.98	5.14	4.305	4.528	4.739	4.742	4.891	5.224	5.166	5.226	5.217
metab_4558	Congmunoside XIII	pos	HMDB0039416	-	781.359387	2.643	0	43.5	-9.818251738	5.74	4.364	3.957	3.951	3.929	6.009	5.293	5.582	5.447	5.434	6.278	6.477	4.877	4.077	3.946	6.123	3.983	5.568	6.227	5.158	5.706	5.702	5.732	5.713
metab_4579	Gamma-D-Glutamylglycine	pos	-	-	205.0817614	0.6395	58.9	0	-0.668972151	6.572	6.24	6.303	5.942	6.268	6.204	6.536	6.285	6.462	6.118	6.525	6.418	6.437	5.775	6.196	6.451	6.39	6.37	6.164	6.111	6.335	6.33	6.328	6.331
metab_4580	Vomifoliol 9-[glucosyl-(1->4)-xylosyl-(1->6)-glucoside]	pos	HMDB0038449	-	341.1503253	0.4933	0	61.3	-4.486746373	6.871	6.486	7	4.949	4.843	7.04	6.744	5.091	7.056	6.655	6.987	6.312	6.626	2.959	5.469	6.767	6.93	7.045	6.753	6.698	6.57	6.575	6.568	6.569
metab_4581	Val Leu	pos	-	-	231.1701641	2.6814	74.6	0	-0.673222681	5.85	6.089	5.894	5.876	6.251	5.916	5.705	5.668	5.838	5.752	5.739	5.99	5.658	6.073	5.593	5.708	5.74	5.771	5.902	5.913	5.96	5.941	5.927	5.93
metab_4582	Dialdehyde	pos	HMDB0251125	C11678	413.1412341	2.6814	0	53	-9.609887236	6.034	5.74	6.085	3.545	5.907	6.016	5.86	5.337	5.626	5.941	6.05	5.394	5.753	5.222	4.105	4.071	4.534	3.678	5.685	3.474	5.649	5.644	5.63	5.641
metab_4584	Kisspeptin-10	pos	HMDB0253805	C16093	662.8131048	2.6814	0	35	-0.636116711	5.841	5.49	5.527	4.891	4.494	5.367	6.398	5.689	6.09	5.012	5.423	5.6	4.588	4.642	5.438	6.264	4.549	5.396	5.86	5.873	5.67	5.666	5.665	5.695
metab_4595	Beta-Neoendorphin	pos	HMDB0249145	C16040	550.8010061	2.6969	0	61.7	5.451582851	5.565	5.518	6.47	6.952	6.033	6.064	5.603	5.36	5.723	5.941	5.702	5.062	6.496	6.845	6.693	5.55	5.868	6.051	5.188	6.372	6.314	6.331	6.333	6.338
metab_4604	Epsilon-Deoxy-fructosyl-lysine	pos	HMDB0251890	-	649.3140232	2.7047	0	34	0.332132547	4.886	4.325	4.916	5.69	3.989	4.532	4.568	3.279	4.043	4.584	4.759	4.031	4.608	4.929	4.705	4.038	3.329	4.619	4.061	4.655	4.648	4.567	4.51	4.474
metab_4613	Phenylalanylaspartic acid	pos	HMDB0028991	-	281.1129702	2.7203	0	56.3	-0.813454268	5.365	5.398	5.38	5.087	4.938	5.397	5.164	4.913	5.045	5.142	5.471	5.371	4.997	4.777	5.107	4.961	4.848	5.429	4.987	4.946	5.227	5.216	5.206	5.204
metab_4614	DG(18:3(9,11,15)-OH(13)/0:0/2:0)	pos	HMDB0297038	-	449.231396	2.7203	0	52.5	3.409872809	4.502	4.714	4.989	5.073	4.98	4.902	4.626	4.412	4.484	5.072	3.832	4.648	4.54	4.766	4.753	4.312	4.998	4.653	4.548	4.832	4.776	4.808	4.768	4.756
metab_4617	Isovalerylcarnitine	pos	LMFA07070076;HMDB0000688	C20826	246.1698756	2.728	0	61.4	-0.4449043	6.616	6.435	6.31	5.768	6.413	6.437	6.441	6.048	6.438	6.415	6.302	6.408	6.477	6.392	6.178	6.392	6.47	6.431	6.209	6.128	6.368	6.359	6.344	6.352
metab_4626	Phe Val	pos	-	-	265.1545275	2.7437	61	0	-0.535324543	5.315	5.42	5.167	4.923	5.395	4.958	5.061	4.944	5.246	4.539	5.239	5.429	4.848	4.89	4.332	4.639	4.446	4.636	4.856	4.722	5.091	5.068	5.082	5.067
metab_4638	Cladosporin	pos	HMDB0250312	-	310.1647537	2.7593	0	76.5	-0.498438965	3.99	3.436	3.643	4.509	4.725	3.664	3.969	4.053	3.617	4.026	3.692	2.917	4.211	4.42	4.606	5	6.183	6.269	5.12	3.586	5.423	5.351	5.317	5.312
metab_4646	CDP-DG(20:3(8Z,11Z,14Z)-2OH(5,6)/22:3(10Z,13Z,16Z))	pos	HMDB0292366	-	564.7985936	2.767	0	69.8	0.232961415	6.414	6.43	6.051	6.064	6.366	6.134	6.2	6.13	6.11	6.162	6.077	6.019	6.159	5.594	5.858	6.069	5.889	5.848	6.234	5.818	6.11	6.069	6.087	6.07
metab_4648	PA(PGJ2/13:0)	pos	HMDB0262883	-	723.3667018	2.767	0	65.4	4.83475046	6.107	6.2	5.451	4.703	4.118	5.909	6.373	6.085	6.28	5.944	5.997	6.152	5.763	4.266	4.208	6.117	5.693	5.962	5.852	5.374	5.935	5.926	5.913	5.935
metab_4660	Ala-pro-ser-gly-ala-gln-arg-leu-tyr-gly-phe-gly-leu-NH2	pos	HMDB0248151	-	679.3515318	2.7826	0	34.6	-2.212116866	6.795	6.34	6.725	6.747	6.899	6.658	6.598	6.28	6.601	6.731	6.521	6.224	6.597	6.575	6.764	6.511	6.342	6.48	6.544	6.7	6.724	6.714	6.705	6.701
metab_4663	Gamma-Glutaminyl-4-hydroxybenzene	pos	HMDB0029451	-	280.1290475	2.7904	0	37.8	-0.566889243	2.242	3.397	3.665	4.181	3.884	3.781	3.067	3.344	3.135	3.892	4.289	4.328	5.665	2.837	1.986	4.825	5.101	4.332	4.109	4.358	4.227	4.193	4.219	4.21
metab_4672	Dihydrocaffeic acid 3-sulfate	pos	HMDB0041721	-	304.0483465	2.7983	0	63.6	-0.773504177	4.881	4.818	4.987	4.935	4.866	4.695	4.125	3.575	4.477	4.396	4.875	4.602	4.879	4.047	4.391	3.807	4.285	4.095	3.833	4.089	4.566	4.508	4.533	4.51
metab_4676	DL-Norvaline	pos	HMDB0251527;HMDB0013716	C01799	298.1759239	2.8061	0	60	9.382213912	4.826	3.217	3.16	4.539	3.577	3.206	4.567	3.173	4.48	3.868	3.228	3.261	3.193	5.404	5.186	3.204	3.186	3.166	3.155	3.854	4.862	4.852	4.835	4.866
metab_4678	Deoxypyridinoline	pos	HMDB0000569	-	395.1923925	2.8061	0	50.3	-0.287404485	5.39	5.101	4.842	4.754	5.386	5.186	5.148	4.54	4.99	5.36	5.386	5.42	5.386	4.307	4.454	5.194	5.323	5.381	5.204	5.359	5.206	5.187	5.186	5.189
metab_4679	Asn His Tyr	pos	-	-	433.1828784	2.8061	55.1	0	-0.302148334	4.798	5.109	5.308	4.882	5.417	4.623	4.619	5.032	4.156	4.356	4.675	4.562	4.588	3.9	4.741	4.494	4.09	4.206	4.515	4.485	4.791	4.859	4.787	4.79
metab_4687	Thr Asp Phe	pos	-	-	382.1606388	2.8138	51.7	0	-0.623767082	3.499	3.601	4.621	5.329	5.076	4.616	3.464	3.419	3.987	4.308	3.502	3.508	4.162	5.077	5.163	3.965	3.507	4.2	4.477	4.896	4.736	4.703	4.732	4.735
metab_4691	(2E)-Hept-2-enedioylcarnitine	pos	HMDB0241689	-	266.1385831	2.8215	0	33.6	-0.336649355	5.738	5.467	5.516	5.128	5.407	5.325	5.194	5.374	5.167	5.665	5.128	5.134	5.123	5.459	5.195	5.315	5.638	5.699	5.069	5.124	5.434	5.383	5.383	5.386
metab_4704	Licoricesaponin J2	pos	HMDB0039448	-	424.2063469	2.837	0	48.8	-3.929057669	5.389	5.432	5.527	4.853	5.441	4.747	5.343	5.463	5.024	4.711	5.209	5.075	4.991	4.999	5.249	4.829	4.498	4.362	4.929	4.641	5.311	5.268	5.249	5.255
metab_4717	Lycoperoside D	pos	HMDB0034484	-	778.419036	2.8527	0	67.6	7.03413698	4.149	5.954	2.503	2.325	5.379	4.947	5.554	6.973	3.922	5.604	4.89	5.539	2.364	2.451	2.32	5.631	5.619	5.649	4.906	2.254	5.508	5.543	5.511	5.528
metab_4725	Ulimorelin	pos	HMDB0259396	-	503.2820091	2.8684	0	65.7	0.609465672	1.471	4.709	1.381	3.834	1.354	3.726	3.865	5.473	1.426	4.441	1.447	4.178	1.413	1.497	1.371	5.028	1.407	4.651	3.935	4.359	4.618	4.459	4.611	4.589
metab_4730	5-Hydroxyoctanoylcarnitine	pos	HMDB0241694	-	304.2116573	2.876	0	44.8	-0.633911562	5.471	5.702	5.524	5.678	5.613	5.516	5.19	4.914	5.162	5.697	5.411	5.448	5.795	5.515	4.988	5.11	5.279	5.297	5.107	5.176	5.481	5.478	5.457	5.467
metab_4744	Quinquenoside IV	pos	HMDB0032829	-	584.2843734	2.8915	0	75.8	7.216959832	5.418	5.197	4.744	4.594	5.532	5.204	5.642	5.47	5.108	4.992	5.203	5.208	5.092	4.96	4.332	5.56	5.305	5.239	5.106	4.578	4.704	4.684	4.735	4.821
metab_4751	CDP-DG(20:4(7E,9E,11Z,13E)-3OH(5S,6R,15S)/18:0)	pos	HMDB0291012	-	561.7565912	2.8994	0	60.8	4.087902856	3.52	4.502	4.787	6.465	4.906	4.391	4.804	5.024	4.64	3.584	4.529	5.169	5.115	3.547	3.416	4.834	4.944	4.466	4.622	3.35	5.05	4.979	5.001	5.017
metab_4756	Tetracosahexaenoic acid, n-3	pos	HMDB0060117	-	401.239445	2.9072	0	47.9	-9.123292308	5.796	5.867	5.733	5.418	5.917	5.691	5.777	5.97	5.762	5.489	5.641	5.391	5.597	5.177	5.346	5.344	5.288	5.319	5.514	5.448	5.586	5.577	5.566	5.569
metab_4757	Ile Tyr Gln	pos	-	-	423.2213447	2.9072	34.2	0	-5.841581827	5.243	5.07	5.221	4.323	5.374	5.039	5.207	5.506	5.273	4.726	5.061	4.882	5.016	3.969	4.605	4.883	4.67	4.61	5.064	4.867	4.897	4.87	4.869	4.883
metab_4772	R-10-Hydroxywarfarin	pos	HMDB0013884	-	347.0906356	2.9229	0	52.3	5.064195074	5.369	5.195	5.428	4.718	5.024	5.182	5.101	5.168	4.989	5.077	5.257	5.424	5.262	4.525	4.378	5.343	5.406	5.393	4.985	4.992	5.15	5.137	5.142	5.135
metab_4778	N-hydroxy-L-tryptophan	pos	HMDB0255152	C19716	262.1185103	2.9309	0	67.8	-0.488421013	5.831	5.939	5.533	5.763	5.671	5.499	5.94	6.104	5.541	5.403	5.904	5.5	5.112	4.906	5.381	5.443	5.033	5.539	5.413	5.348	5.729	5.705	5.691	5.694
metab_4786	CDP-DG(18:3(9,11,15)-OH(13)/16:1(9Z))	pos	HMDB0290958	-	495.7480555	2.9388	0	39.3	3.690268134	5.166	5.908	5.004	4.17	4.749	5.593	5.757	5.91	4.837	5.317	5.558	4.747	3.506	0.311	0.2488	5.872	5.177	5.537	5.601	5.117	5.511	5.52	5.496	5.506
metab_4794	Schidigerasaponin D1	pos	HMDB0036246	-	459.2284278	2.9465	0	77.6	1.677209562	4.877	4.072	4.907	4.899	4.494	4.036	4.634	4.746	4.971	3.623	4.612	4.444	5.128	4.912	5.273	3.888	3.719	3.913	4.142	4.518	4.687	4.666	4.654	4.685
metab_4796	Gly-Pro-Gly-Arg-Ala-Phe	pos	HMDB0252833	-	568.2961729	2.9465	0	49.9	-4.755215806	5.302	5.032	4.119	4.671	2.841	5.391	5.091	4.531	4.681	4.952	4.908	4.868	2.903	4.268	4.674	5.047	4.675	4.809	4.783	4.8	5.099	5.113	5.095	5.125
metab_4801	PA(14:0/PGF1alpha)	pos	HMDB0263050	-	372.2237349	2.9542	0	83	-9.406561267	4.753	4.558	5.021	4.836	5.202	1.574	4.168	4.392	4.426	3.789	4.553	4.576	4.807	4.119	4.175	3.866	3.952	3.52	3.691	1.511	4.475	4.376	4.421	4.367
metab_4802	Arbaprostil	pos	HMDB0248565	-	389.2277931	2.9542	0	35.4	-5.602229881	3.04	3.749	4.065	3.758	3.433	3.342	3.476	2.26	3.317	3.437	3.342	1.19	3.987	5.203	4.172	2.886	3.137	3.34	0.7149	3.217	3.854	3.811	3.811	3.905
metab_4803	Cinncassiol D1	pos	HMDB0034676	C17652	416.2388451	2.9542	0	77.2	-5.390897959	4.82	4.011	4.617	5.048	4.054	3.448	4.514	3.872	3.914	3.381	3.416	4.208	4.037	5.38	4.473	3.392	4.316	3.913	4.031	3.698	4.5	4.459	4.449	4.592
metab_4811	Tryptophyl-Glutamate	pos	HMDB0029082	-	375.1662129	2.9621	0	49.9	-0.250060553	4.857	4.319	3.099	3.093	4.203	3.086	4.886	4.951	4.395	3.876	4.741	4.6	3.132	3.219	3.088	3.504	4.508	4.491	3.094	3.022	4.326	4.435	4.395	4.363
metab_4819	N(6)-(Octanoyl)lysine	pos	HMDB0011684	-	314.2435302	2.9777	0	31.7	-1.058253266	4.707	2.944	2.887	3.3	3.291	3.091	2.944	2.9	4.03	3.548	2.955	2.988	2.92	4.729	5.253	2.931	2.913	2.893	3.156	3.858	4.969	4.976	4.961	4.964
metab_4832	CDP-DG(PGF1alpha/i-20:0)	pos	HMDB0294186	-	577.7873181	2.9856	0	30.7	2.936565584	4.267	5.036	4.174	4.139	3.33	3.862	4.64	6.134	3.895	3.664	3.741	4.125	3.681	4.616	4.066	3.58	4.013	3.939	0.5935	3.819	4.154	4.164	4.249	4.165
metab_4841	Cerulenin	pos	HMDB0015168;LMFA08010013	C12058	265.1544979	3.0012	0	51.6	-0.766454698	5.227	5.568	5.397	5.557	6.034	5.427	5.419	5.444	5.386	5.014	5.295	5.37	5.217	5.376	5.628	5.298	5.046	5.083	5.396	5.573	5.665	5.642	5.637	5.64
metab_4842	Camelliasaponin A2	pos	HMDB0030499	-	606.2979655	3.0012	0	48.5	5.607892421	5.294	5.686	4.997	3.817	4.379	4.741	5.4	6.151	4.57	4.686	5.232	5.365	4.19	3.75	4.449	4.808	5.335	5.165	4.591	3.965	4.97	4.923	4.897	4.903
metab_4849	Swainsonine	pos	-	C10173	174.1124413	3.017	47.2	0	-0.164568907	4.224	3.924	4.141	4.106	4.057	4.094	4.028	4.21	4.144	4.017	4.199	4.168	4.107	5.028	4.369	4.112	4.075	4.012	4.192	4.239	4.285	4.262	4.261	4.267
metab_4850	4-Hexenoylcarnitine	pos	HMDB0241668	-	258.16981	3.017	0	42.7	-0.679177006	4.661	4.758	4.756	3.447	4.664	4.776	4.33	4.341	4.367	4.741	4.569	4.558	4.691	4.796	4.501	4.546	4.766	4.459	4.216	4.481	4.583	4.581	4.561	4.513
metab_4852	Oryzalide A	pos	HMDB0037591	-	384.2127196	3.017	0	66.5	-5.651474826	6.393	4.255	3.728	5.434	4.295	5.656	6.182	5.086	5.744	5.662	3.485	4.646	4.64	6.241	6.095	3.157	4.336	4.506	4.89	5.519	6.044	6.041	6.037	6.044
metab_4864	Phe Ile Val Gly Asp	pos	-	-	550.2867836	3.0326	33.3	0	-0.648202919	5.041	5.677	5.938	5.523	5.065	5.18	4.787	5.141	5.01	5.463	4.961	5.594	5.417	6.303	5.293	5.128	5.562	5.182	5.068	5.028	5.467	5.463	5.472	5.497
metab_4869	Gln Val Leu	pos	-	-	359.2286946	3.0404	83.1	0	-0.563578433	5.185	5.56	5.479	5.667	5.647	5.348	4.978	4.779	5.294	5.29	5.022	5.465	5.318	5.764	5.355	4.894	5.297	5.106	5.215	5.329	5.463	5.452	5.444	5.447
metab_4870	Efaproxiral	pos	HMDB0251711	-	405.1767518	3.0404	0	48.3	-5.059780079	4.633	4.534	2.464	2.458	2.769	3.446	4.925	5.003	4.313	2.469	4.64	4.623	2.497	2.584	2.453	4.062	3.639	4.021	2.459	2.387	4.373	4.343	4.368	4.273
metab_4871	Morroniside	pos	HMDB0254897	C17000	448.1827743	3.0404	0	40.9	3.538417156	4.324	4.609	4.706	5.189	4.464	4.128	3.573	1.902	1.935	3.949	3.848	3.826	4.355	4.508	4.264	3.846	1.915	1.895	3.417	3.772	4.412	4.443	4.459	4.463
metab_4872	MG(0:0/LTE4/0:0)	pos	HMDB0260532	-	527.2916653	3.0404	0	53.8	7.952103669	5.365	5.439	5.606	5.676	5.646	5.782	5.384	5.506	5.377	5.701	5.608	5.835	5.844	5.583	5.645	5.614	5.812	5.73	5.524	5.452	5.702	5.696	5.71	5.699
metab_4874	3-Oxohexanoic acid	pos	PW_C006725;HMDB0010717	C02122	172.0967157	3.0482	0	38.3	-0.799707621	4.81	4.372	4.473	4.916	4.551	4.632	4.929	4.566	4.643	4.656	4.47	4.6	4.521	5.379	5.132	4.474	4.563	4.474	4.536	4.645	4.843	4.832	4.835	4.835
metab_4878	2-O-alpha-D-Glucopyranosyl-O-beta-D-galactopyranosylhydroxylysine	pos	HMDB0246739;HMDB0000585	-	487.2133388	0.501	0	44.6	-0.055010816	5.96	5.536	6.581	4.082	4.035	6.433	5.638	4.076	6.139	6.223	6.152	5.057	6.329	4.183	5.615	5.97	6.523	6.614	6.074	6.263	6.011	6.021	6.022	6.025
metab_4879	Dihydrostreptomycin	pos	HMDB0251330	C01023	548.2692817	3.0482	0	52.2	3.111509014	6.516	6.452	6.793	6.818	6.771	6.872	6.583	6.728	6.555	6.835	6.777	6.969	6.985	6.614	6.819	6.801	6.941	6.817	6.741	6.624	6.752	6.746	6.744	6.76
metab_4885	Remogliflozin A	pos	HMDB0257146	-	514.2501773	3.056	0	58.1	-4.872844871	5.289	5.918	4.806	3.817	3.716	5.477	5.743	5.841	5.209	5.132	5.461	5.275	4.778	4.456	3.861	5.266	4.528	4.35	5.281	4.992	5.325	5.31	5.31	5.316
metab_4890	Aspartyl-Isoleucine	pos	HMDB0028756	-	247.1287037	3.0638	0	65.2	-0.586934139	4.397	5.278	4.949	4.671	5.048	5.076	5.128	4.705	5.048	4.986	5.168	5.287	5.13	4.282	4.81	4.827	4.394	4.643	4.803	4.788	5.085	5.072	5.06	5.063
metab_4899	(5R)-5-Hydroxyhexanoylcarnitine	pos	HMDB0241666	-	276.1804026	3.0715	0	68.7	-0.5334289	3.271	4.073	3.82	4.276	4.211	4.141	3.118	3.074	3.108	4.246	3.806	3.808	4.434	5.461	4.53	3.105	3.794	3.762	3.532	3.368	4.368	4.273	4.304	4.272
metab_4903	Asp Trp	pos	-	-	320.1239882	3.0715	82.5	0	-0.341345564	4.937	5.42	4.75	4.847	5.277	5.171	5.28	5.29	4.901	4.791	5.249	4.724	4.315	3.968	4.479	5.066	3.874	4.833	5.51	5.099	5.099	5.061	5.035	5.035
metab_4912	Hippuric Acid	pos	HMDB0000714;MJDBOTE0000525	C01586	180.065413	3.0793	88.7	0	-0.595109477	5.715	5.625	5.465	5.187	5.509	5.37	5.47	5.437	5.43	5.238	5.64	5.674	5.311	5.041	5.227	5.169	5.42	5.438	5.322	5.281	5.382	5.355	5.354	5.357
metab_4915	Soyasaponin aa	pos	HMDB0040505	-	539.2622373	3.0793	0	53	-6.526162231	4.973	5.115	4.912	4.333	4.291	4.497	5.681	5.197	5.737	5.624	4.372	4.444	3.805	4.481	4.82	4.898	4.038	3.992	4.66	4.182	4.613	4.606	4.639	4.643
metab_4922	Thr Ile Val	pos	-	-	332.2177479	3.0952	61.5	0	-0.753655634	4.413	4.915	4.762	3.945	4.646	4.384	4.13	4.007	4.062	4.151	4.31	4.611	4.197	4.39	4.193	4.11	4.321	4.293	4.22	4.308	4.585	4.562	4.545	4.574
metab_4923	Chitobiose	pos	HMDB0062702;PW_C001925;HMDB0003556	C01674	427.1571533	3.0952	0	40.1	3.056702849	5.041	4.974	5.202	3.483	5.121	5.18	5.097	4.921	5.061	5.28	5.196	5.315	5.456	5.144	4.551	4.847	5.372	4.893	5.054	4.417	5.064	5.06	5.076	5.062
metab_4926	Ala Thr Phe	pos	-	-	338.1710361	3.1031	52.9	0	-0.033127807	4.742	4.71	4.178	3.396	4.832	4.386	4.783	4.136	4.414	4.482	4.775	4.575	4.822	4.199	4.033	4.457	4.547	4.41	4.217	4.216	4.531	4.484	4.524	4.454
metab_4933	Lablaboside E	pos	HMDB0031960	-	717.3378329	3.1109	0	38.8	8.823815576	5.477	5.825	5.713	5.969	6.265	6.083	5.616	5.789	5.593	5.617	6.08	5.951	6.016	5.114	5.396	5.986	5.861	6.035	5.715	5.759	5.799	5.794	5.839	5.797
metab_4938	Asn Val Ile	pos	-	-	345.2130432	3.1263	71.3	0	-0.590622182	4.648	4.61	4.904	5.163	5.088	4.133	4.523	4.33	4.907	3.824	4.416	4.8	4.724	4.521	4.418	3.899	3.554	3.311	4.418	3.86	4.599	4.546	4.546	4.546
metab_4941	Ser Glu Trp	pos	-	-	421.1717311	3.1263	56.1	0	-0.105859145	4.75	4.963	5.558	5.918	5.178	4.965	4.287	3.886	4.528	4.564	4.742	3.974	5.324	5.108	5.269	4.287	4.508	4.754	4.22	4.773	5.157	5.129	5.128	5.14
metab_4943	Terconazole	pos	HMDB0014396	C08080	532.1862045	3.1263	0	77.3	-2.762150875	5.658	5.503	5.349	4.692	5.471	5.004	5.596	5.418	5.45	5.612	5.334	5.388	5.061	5.385	5.312	5.097	5.522	5.231	5.263	5.263	5.488	5.479	5.479	5.5
metab_4951	Ceanothine E	pos	HMDB0029342	-	533.2928059	3.1418	0	33	2.996676437	5.066	5.136	5.61	5.779	5.613	5.545	4.89	4.496	5.223	5.308	5.128	4.6	5.273	5.015	5.446	4.913	5.062	5.203	4.545	5.56	5.498	5.483	5.47	5.473
metab_4970	4-Hydroxyoctanoylcarnitine	pos	HMDB0241743	-	304.2116625	3.173	0	32.8	-0.616671183	5.081	5.437	5.17	5.261	5.358	5.202	4.726	4.33	4.717	5.387	5.06	5.193	5.397	5.221	4.733	4.692	4.928	4.921	4.601	4.722	5.082	5.065	5.048	5.052
metab_4983	Ser Val Leu	pos	-	-	318.2019937	3.1886	42.8	0	-1.115241733	4.763	4.995	5.013	5.474	4.878	4.584	4.538	4.818	4.713	4.554	4.634	5.274	4.753	5.156	4.841	4.465	4.54	4.387	4.712	4.431	4.887	4.87	4.855	4.858
metab_4984	Ser Leu Leu	pos	-	-	332.2178032	3.1886	70.7	0	-0.586693062	4.98	5.216	5.388	5.626	5.471	4.942	4.768	4.758	4.839	4.814	4.812	4.946	5.166	5.664	5.282	4.563	4.782	4.764	4.688	4.947	5.246	5.214	5.213	5.215
metab_4995	Phenylalanylthreonine	pos	HMDB0029005	-	289.1180623	3.1963	0	33	8.208803611	4.621	4.527	4.626	4.148	4.621	4.514	4.377	4.349	4.444	4.817	4.712	4.328	4.657	4.889	4.69	4.44	4.759	4.76	4.329	4.384	4.626	4.655	4.582	4.617
metab_5000	(+/-)-3-Hydroxynonanoic acid	pos	HMDB0031513	-	216.1593597	3.2041	0	52.5	-0.346375614	4.349	2.864	2.806	2.801	2.778	3.635	4.738	3.089	3.027	3.231	2.875	2.908	2.84	4.62	3.946	2.85	2.833	2.813	3.889	2.961	3.869	3.87	3.853	3.837
metab_5001	1,3,7,12-Tetrahydroxycholan-24-oic acid	pos	HMDB0000433	-	442.3161121	5.719	0	49	-0.477041601	5.272	5.132	5.546	6.851	6.327	5.38	5.345	5.291	5.806	6.058	5.162	5.787	6.114	6.692	6.197	5.852	6.463	5.772	6.205	5.395	6.155	6.146	6.146	6.157
metab_5006	Glutaminylphenylalanine	pos	HMDB0028804	-	326.1708279	3.2118	0	71.1	-0.748313595	5.526	5.084	5.141	3.808	3.198	4.976	5.426	5.46	5.28	4.982	5.279	5.201	4.155	5.569	5.253	4.499	4.648	5.303	4.081	4.622	5.437	5.427	5.422	5.428
metab_5007	Lysyltyrosine	pos	HMDB0028963	-	342.2021762	3.2118	0	64.7	-0.553677146	4.813	3.141	3.249	4.008	3.056	3.072	4.464	3.772	3.782	3.089	3.246	3.185	3.117	4.545	4.695	3.128	3.111	3.09	3.08	3.007	4.361	4.475	4.487	4.458
metab_5010	3-O-Protocatechuoylceanothic acid	pos	HMDB0029625	-	587.3396478	3.2118	0	51.3	4.711502709	6.315	5.77	5.967	5.092	6.003	5.748	6.273	6.22	5.923	5.409	6.143	5.59	5.801	4.444	5.588	5.749	5.143	5.396	5.764	5.573	5.895	5.886	5.89	5.882
metab_5019	Heptanoic acid	pos	HMDB0304376;HMDB0000666;LMFA01010007	C17714	172.1331017	3.2274	0	39.9	-0.795581475	4.518	4.18	4.356	4.285	4.275	4.258	4.204	4.13	4.249	4.091	4.324	4.349	4.292	5.111	4.438	4.222	4.096	4.04	4.17	4.074	4.373	4.359	4.342	4.344
metab_5021	Asp Val Leu	pos	-	-	346.197134	3.2274	67.2	0	-0.371003181	5.517	5.495	5.475	5.528	5.55	5.268	5.336	5.461	5.374	4.994	5.318	5.425	5.456	5.43	5.338	4.968	4.94	4.912	5.286	5.02	5.405	5.371	5.371	5.374
metab_5030	Prenalterol	pos	HMDB0256762;HMDB0243809	C07533	258.1698599	3.2352	0	51.9	-0.554134072	4.772	4.832	4.636	3.299	4.771	4.557	4.43	3.401	4.609	4.726	4.592	4.495	4.671	4.667	3.933	4.43	4.771	4.637	4.378	4.371	4.594	4.533	4.532	4.534
metab_5031	6-Oxooctanoylcarnitine	pos	HMDB0241738	-	302.1961608	3.2352	0	38.7	-0.128285301	5.659	5.606	5.587	5.711	5.655	5.562	5.467	5.246	5.441	5.67	5.542	5.434	5.665	5.761	5.442	5.415	5.706	5.607	5.306	5.411	5.635	5.597	5.596	5.611
metab_5032	11b-Hydroxyprogesterone	pos	HMDB0304821;HMDB0004031;PW_C002030	C05498	396.2128088	3.2352	0	52.6	-5.178802142	5.419	4.061	4.203	5.225	3.61	4.554	5.38	3.317	4.616	4.854	3.257	3.847	3.975	5.926	5.351	3.233	3.215	3.195	3.926	3.111	5.036	5.039	5.037	5.018
metab_5047	Non-5-enedioylcarnitine	pos	HMDB0241756	-	330.1910019	3.2508	0	41.3	-0.340752956	4.599	4.513	4.763	4.572	4.639	4.653	4.172	3.941	3.98	4.734	4.194	4.099	4.422	5.337	4.874	4.45	4.891	4.618	3.979	4.583	4.758	4.726	4.713	4.716
metab_5051	(E)-2-Methyl-2-buten-1-ol O-beta-D-Glucopyranoside	pos	HMDB0033064	-	290.1595657	3.2583	0	38.1	-1.000204328	3.852	0.8136	0.7656	3.994	0.7425	0.7555	4.721	0.7766	4.356	3.618	0.8229	4.052	0.7936	4.895	4.278	4.711	3.12	3.671	5.39	4.254	4.36	4.323	4.265	4.35
metab_5053	Fosteabine	pos	HMDB0252470	C21596	620.3072088	3.2583	0	84.8	4.330754835	5.065	4.907	5.072	4.472	5.604	4.743	5.003	5.084	4.94	4.709	4.808	4.849	5.234	4.396	4.808	4.499	4.164	3.662	4.819	4.259	4.815	4.801	4.852	4.774
metab_5056	1-Methyl-2-hydroadenosine	pos	HMDB0243923	-	266.122856	3.2665	0	42.9	-6.745308772	4.345	3.899	4.113	4.622	4.096	4.191	4.537	4.339	4.509	4.264	4.233	4.603	4.32	4.596	4.212	4.898	4.067	4.326	5.065	4.497	4.303	4.283	4.292	4.299
metab_5060	Ibuprofen glucuronide	pos	PW_C040562;HMDB0010343	C03033	415.1973248	3.2665	0	56.7	2.789056201	4.735	4.964	3.323	1.089	1.069	3.305	5.128	5.756	4.169	3.254	4.667	5.202	1.126	1.207	1.085	3.712	3.406	1.1	3.317	1.024	4.445	4.29	4.293	4.339
metab_5061	PE(DiMe(11,5)/20:3(8Z,11Z,14Z)-2OH(5,6))	pos	HMDB0284796	-	456.7664337	3.2665	0	65.4	-9.363045704	5.778	5.089	5.81	4.16	5.31	4.852	5.723	5.495	5.773	5.466	5.412	3.545	4.853	3.564	5.456	5.348	4.929	5.029	4.01	5.217	5.352	5.372	5.353	5.348
metab_5062	Exo,exo-1,8-Epoxy-p-menthane-2,6-diol	pos	HMDB0041376	C17620	228.1592698	3.2743	0	58.5	-0.806805067	4.312	2.985	2.928	4.104	2.947	3.397	2.992	3.098	2.975	2.939	2.996	3.029	2.961	5.345	4.54	2.972	2.955	2.934	2.923	3.406	4.271	4.26	4.274	4.291
metab_5072	Cromakalim	pos	HMDB0250542	C11819	304.1654806	3.2897	0	35.4	-0.305411636	5.541	5.514	5.476	5.575	5.598	5.046	5.437	5.564	5.296	5.026	5.442	5.262	5.275	5.258	5.213	5.244	4.787	4.914	5.265	5.103	5.397	5.393	5.377	5.38
metab_5073	Vanillylamine	pos	HMDB0012309	C16666	329.1493109	3.2897	0	50	6.967026956	4.728	4.715	4.467	4.007	4.885	4.388	4.602	4.346	4.674	3.863	4.586	4.261	3.292	3.769	3.142	3.784	3.179	3.758	4.043	3.88	4.25	4.268	4.13	4.222
metab_5074	Desacetyllevonantradol	pos	HMDB0251028	-	459.2630702	3.2897	0	67.6	3.178965788	2.622	3.197	3.618	4.819	3.331	4.34	3.547	3.068	2.759	2.534	2.878	3.758	3.27	5.435	5.196	3.258	3.687	3.406	4.205	3.588	4.517	4.536	4.47	4.537
metab_5075	DG(LTE4/2:0/0:0)	pos	HMDB0296924	-	520.2766319	3.2897	0	54.5	7.016956242	4.751	4.368	4.641	4.007	4.562	4.412	4.742	4.344	4.929	4.236	2.162	2.276	4.476	4.14	4.563	4.237	4.123	4.274	4.111	4.646	4.617	4.601	4.543	4.616
metab_5085	PG(20:3(8Z,11Z,14Z)-2OH(5,6)/i-18:0)	pos	HMDB0271715	-	428.268282	3.3131	0	32.1	-7.804592068	5.935	5.917	6.057	5.842	5.914	5.862	5.81	5.731	5.695	5.968	5.685	5.875	5.964	6.558	6.352	5.813	5.835	5.877	5.82	6.121	6.127	6.118	6.121	6.12
metab_5087	(3a,5b,7a,12a)-24-[(carboxymethyl)amino]-1,12-dihydroxy-24-oxocholan-3-yl-b-D-Glucopyranosiduronic acid	pos	HMDB0002472	-	705.3561838	3.3131	0	77.8	-1.110228594	5.56	5.578	5.717	5.183	4.817	4.747	6.004	5.354	5.836	5.594	4.845	4.851	4.964	5.437	5.694	5.139	4.726	4.587	4.425	4.939	5.51	5.503	5.506	5.501
metab_5089	SM(d18:1/TXB2)	pos	HMDB0290523	-	855.52919	3.3131	0	40.4	3.85581189	5.281	5.402	5.594	5.405	5.428	5.36	5.222	5.052	4.93	5.382	5.017	5.347	5.439	6.167	5.916	5.133	5.337	5.308	5.092	5.598	5.69	5.7	5.67	5.683
metab_5093	D-Pantothenoyl-L-cysteine	pos	PW_C002959;HMDB0006834	C04079	305.1162901	3.3203	0	44.4	-0.866495133	4.447	4.555	4.725	4.66	4.339	4.766	4.473	4.63	4.568	4.703	4.897	5.171	5.162	2.17	2.039	5.14	5.367	5.165	4.839	4.74	4.82	4.791	4.791	4.794
metab_5100	L-phenylalanyl-L-proline	pos	HMDB0011177	-	263.1388516	3.336	92.9	0	-0.6381692	6.165	6.212	6.069	6.246	5.843	5.872	6.141	6.169	5.946	5.83	6.187	5.947	5.988	6.293	6.077	5.905	6.013	5.943	5.651	6.049	6.186	6.149	6.148	6.152
metab_5101	Idarubicinone	pos	HMDB0253373	-	410.1239457	3.336	0	46.1	1.405330653	5.444	5.713	5.67	5.377	5.625	5.603	4.439	4.919	4.679	5.385	5.498	5.615	5.98	5.301	4.525	5.607	5.552	5.613	5.573	5.265	5.513	5.489	5.469	5.497
metab_5102	PE(PGF2alpha/20:4(5Z,8Z,11Z,14Z))	pos	HMDB0262369	-	441.7500844	3.336	0	35.7	7.317470291	5.281	4.502	5.246	4.72	4.892	4.037	4.898	4.731	5.038	3.679	5.168	3.572	5.26	3.76	4.639	4.409	3.498	3.896	4.055	4.089	4.813	4.822	4.813	4.804
metab_5106	D-Biotin	pos	HMDB0000030	C00120	245.0952847	3.3437	94.6	0	-0.635473264	4.108	4.371	4.308	4.718	4.523	3.971	3.217	3.931	3.571	3.921	4.141	4.527	4.281	4.065	4.106	3.8	4.143	3.696	3.569	3.918	4.209	4.187	4.163	4.162
metab_5107	Avenanthramide K	pos	HMDB0301728	-	348.1077386	3.3437	0	31	-0.126186401	4.527	3.626	3.324	4.728	3.465	4.208	4.412	3.337	3.79	4.389	3.45	3.908	3.692	5.49	4.926	3.368	3.708	4.115	4.002	4.247	4.593	4.606	4.601	4.608
metab_5127	Polypodine B	pos	LMST01010198;HMDB0302993	C08834	538.3346954	3.367	0	42.9	-5.538014226	5.408	4.555	5.253	4.235	5.805	4.447	5.601	5.646	5.366	4.838	5.224	5.384	5.29	5.082	5.228	5.361	4.77	4.833	5.148	4.975	5.273	5.252	5.246	5.256
metab_5129	Cimetidine	pos	HMDB0014644;PW_C009004	C06952	297.0878117	3.3748	0	31.7	3.693805739	5.046	4.75	4.826	3.254	4.865	4.628	4.42	4.878	3.697	4.432	5.219	4.942	5.101	3.381	3.25	4.856	4.747	4.72	3.256	3.529	4.437	4.394	4.37	4.385
metab_5130	N-Myristoyl Serine	pos	HMDB0242059	-	354.2020963	3.3748	0	54.6	-6.408689208	5.291	4.125	3.943	5.166	4.218	4.952	4.919	4.099	4.648	5.01	3.335	3.4	3.224	6.169	5.693	3.235	3.217	3.197	4.401	4.224	5.299	5.288	5.293	5.278
metab_5132	PG(LTE4/i-19:0)	pos	HMDB0271811	-	496.7684424	3.3748	0	38.9	2.843054776	2.032	1.594	2.342	2.84	2.383	1.69	3.876	2.361	2.774	4.239	3.721	6.223	1.909	3.585	2.306	3.542	4.529	3.534	4.426	2.429	4.993	4.988	5.027	5.008
metab_5136	3-Ethyl-5-hydroxy-4,5-dimethyl-pyrrolin-2-one	pos	HMDB0253169	-	197.1284158	3.3825	0	31.4	-0.247604175	4.866	4.598	4.595	3.476	3.962	4.446	4.616	4.706	4.522	4.428	4.734	4.769	3.599	3.489	3.962	3.823	3.919	4.357	3.568	3.962	4.385	4.375	4.364	4.367
metab_5137	Glutamylleucine	pos	HMDB0028823	-	243.133803	3.3825	0	54	-0.501758729	6.014	5.725	5.7	4.548	4.902	5.563	5.759	5.82	5.635	5.534	5.889	5.868	4.65	4.331	4.686	4.633	4.733	5.44	4.413	4.965	5.533	5.499	5.502	5.501
metab_5139	Gamma-Glutamyltryptophan	pos	HMDB0252908;HMDB0029160	-	334.1395833	3.3825	0	67.4	-0.491804162	6.199	6.135	6.066	5.794	6.096	5.979	6.128	6.242	5.789	5.892	6.165	6.303	6.176	5.504	5.985	6.078	6.22	6.043	5.804	5.791	6.131	6.112	6.111	6.114
metab_5145	Adouetine Y	pos	HMDB0034101	C09994	533.292287	3.3902	0	39.6	2.083745677	4.129	4.63	4.892	5.757	4.604	4.251	3.627	3.532	3.921	4.442	4.401	4.651	4.89	4.872	4.608	3.563	4.318	3.556	3.533	3.654	4.683	4.66	4.757	4.663
metab_5156	2-Hydroxyphenylacetic Acid	pos	HMDB0000669;MJDBOTE0000611	C05852	194.0811507	3.4117	44	0	-0.124594377	4.625	4.798	4.633	4.826	4.06	4.537	4.396	4.344	4.593	4.193	4.817	4.479	4.178	4.19	4.492	3.691	4.374	4.369	4.035	4.056	4.53	4.503	4.489	4.492
metab_5161	Aurin	pos	HMDB0248730	C14213	291.1007097	3.4195	0	47	-2.968289212	4.925	4.994	4.86	5.163	5.081	5.094	4.829	5.048	4.754	4.95	4.893	5.065	5.032	3.547	4.507	4.992	5.185	5.163	4.829	4.78	5.016	4.991	4.991	4.994
metab_5162	(2R,5S)-2-(6-Aminopurin-9-yl)-5-(methylsulfanylmethyl)oxolane-3,4-diol	pos	HMDB0257557	-	320.079692	3.4195	0	51.1	3.066292053	3.956	3.696	3.587	4.755	3.757	4.245	4.203	4.073	4.15	4.576	4.449	4.737	4.791	4.683	4.522	4.658	5.046	4.936	4.465	5.017	4.553	4.548	4.538	4.502
metab_5172	L-Felinine	pos	HMDB0245004	-	190.0895022	3.4351	0	49.7	-0.598459483	2.973	2.788	2.731	4.34	2.903	3.379	2.891	3.297	3.16	2.737	2.799	2.832	3.367	4.259	4.364	2.775	2.758	2.737	2.825	3.739	3.601	3.496	3.631	3.696
metab_5173	Heliotron	pos	HMDB0253072	-	346.2221776	3.4351	0	74.8	-0.755273798	3.223	3.238	3.129	4.374	3.163	3.87	3.235	3.143	3.176	3.589	3.198	3.414	3.235	5.389	3.63	3.174	3.27	3.136	3.125	3.052	4.243	4.037	4.238	4.219
metab_5176	Ethchlorvynol	pos	HMDB0014335	C07833	306.1003867	3.4426	0	49.1	-6.331870277	4.091	3.3	3.808	4.564	3.6	4.142	3.979	3.72	3.94	4.278	4.439	4.604	4.549	4.399	4.329	4.444	4.815	4.744	4.107	4.692	4.408	4.403	4.347	4.385
metab_5182	Val Thr Ile	pos	-	-	332.2174033	3.4577	85.9	0	-1.794080796	4.312	4.417	4.451	5.346	4.624	4.232	3.971	3.541	4.029	4.166	3.987	3.694	4.263	4.986	4.375	4.017	3.912	3.685	3.679	4.185	4.511	4.489	4.526	4.463
metab_5184	Virginiamycin m1	pos	HMDB0259836	C11299	490.2329815	3.4577	0	77.9	-1.268017505	3.422	5.171	3.328	3.575	3.604	4.156	4.555	5.073	3.912	4.138	3.937	3.92	3.362	3.589	3.318	4.055	3.355	4.065	4.574	3.251	4.316	4.174	4.314	4.313
metab_5189	Val Glu Leu	pos	-	-	360.2127225	3.4655	71.4	0	-0.527810972	4.262	4.766	5.061	5.706	4.669	4.475	3.777	3.895	4.335	4.371	4.297	4.557	4.702	5.197	4.904	4.286	4.504	4.521	4.112	4.528	4.903	4.889	4.903	4.905
metab_5199	(6Z,8E)-3-Hydroxydeca-6,8-dienoylcarnitine	pos	HMDB0241111	-	328.2117044	3.4933	0	64.8	-0.443342445	5.393	5.314	5.389	5.394	5.164	5.481	5.299	5.044	5.033	5.408	5.007	5.221	5.298	5.975	5.462	5.38	5.74	5.464	5.182	5.504	5.456	5.436	5.443	5.439
metab_5210	(+)-trans-Carveol glucoside	pos	HMDB0029849	-	332.2066108	3.516	0	53.4	-0.48793203	4.61	4.652	4.845	4.919	4.816	4.728	4.086	2.378	4.063	4.799	2.433	3.967	4.384	5.658	5.033	3.917	4.825	4.465	3.79	4.536	4.94	4.936	4.934	4.909
metab_5211	PG(i-12:0/LTE4)	pos	HMDB0271083	-	447.708672	3.516	0	35.9	-8.589660281	5.449	4.844	4.656	4.256	4.551	4.523	5.157	5.293	5.223	4.268	5.177	4.726	4.917	4.039	4.732	4.63	4.196	4.021	4.784	4.09	5.03	5.037	5.05	5.02
metab_5214	PIP(22:6(4Z,7Z,10Z,13E,15E,19Z)-OH(17)/22:3(10Z,13Z,16Z))	pos	HMDB0280366	-	558.2662954	3.516	0	70	4.180009332	5.807	5.859	5.444	4.866	5.392	5.568	5.837	6.049	5.503	5.535	5.634	5.108	5.342	4.309	4.996	5.272	5.043	5.279	5.421	5.311	5.547	5.536	5.546	5.538
metab_5218	12-Ketodeoxycholic acid	pos	HMDB0000328	-	355.2628624	5.9132	0	74.9	-0.754196199	6.567	7.864	8.458	8.924	8.84	8.361	7.967	8.038	8.592	8.656	7.874	8.189	8.722	8.717	8.721	8.688	8.75	8.652	8.883	8.561	8.623	8.626	8.625	8.623
metab_5222	Endomorphin-1	pos	HMDB0005773	C15890	611.3031655	3.5315	0	34.5	9.045978152	4.935	5.193	5.323	5.136	5.679	4.934	4.515	3.671	4.959	4.696	4.721	4.855	5.313	5.405	5.149	4.396	4.05	4.514	4.119	4.631	4.964	4.96	4.935	4.935
metab_5226	Melongoside K	pos	HMDB0040948	-	524.2764647	3.5393	0	30.4	8.219725674	5.463	4.565	4.834	5.174	5.092	4.22	5.425	5.738	5.24	3.852	5.378	4.893	4.771	4.064	4.296	4.457	3.56	4.053	5.033	4.439	4.852	4.848	4.848	4.833
metab_5237	3-O-Acetylepisamarcandin	pos	HMDB0031958	-	465.2263953	3.555	0	33.9	3.698852616	4.443	4.703	4.731	4.71	4.679	4.81	4.368	3.929	4.416	4.882	4.105	4.471	4.78	5.053	4.59	4.972	5.23	5.232	4.644	5.06	4.873	4.858	4.861	4.86
metab_5239	CDP-DG(a-25:0/LTE4)	pos	HMDB0293189	-	654.3106913	3.555	0	61.7	-8.882492187	3.966	3.738	5.203	6.133	4.686	4.113	3.849	2.503	4.181	4.142	4.108	3.72	5.107	4.525	4.805	3.696	2.516	3.727	4.456	3.73	4.662	4.545	4.56	4.451
metab_5243	CDP-DG(18:3(9,11,15)-OH(13)/i-20:0)	pos	HMDB0294180	-	535.7722845	3.5627	0	31.8	-7.718028024	5.134	4.803	5.528	4.627	4.178	3.522	3.499	3.455	4.888	3.876	5.295	4.502	5.642	4.396	3.572	3.486	3.721	3.448	3.437	3.365	4.642	4.547	4.547	4.573
metab_5248	N-Acetyl-b-D-galactosamine	pos	HMDB0000853	C05021	186.0760515	3.5704	0	50.8	-0.148300717	4.169	4.153	4.234	4.332	4.259	4.362	4.266	4.348	4.107	4.216	4.349	4.37	4.428	4.378	4.48	4.288	4.322	4.18	4.229	4.342	4.336	4.321	4.28	4.334
metab_5276	Physagulin D	pos	HMDB0041049;LMST01160046	-	311.1836465	3.622	0	31.1	-5.331866214	4.865	5.013	4.93	4.06	4.907	4.631	4.786	5.195	4.62	4.548	4.642	4.088	4.582	3.551	4.316	4.58	4.186	4.414	4.517	4.391	4.776	4.731	4.723	4.74
metab_5279	Nonanedioylcarnitine	pos	HMDB0241783	-	332.2064686	3.6298	0	47.6	-0.892125396	4.511	4.49	4.69	4.718	4.414	4.604	4.729	3.866	4.587	4.704	4.684	4.48	4.462	5.419	4.794	4.436	4.96	4.96	4.089	4.619	4.777	4.777	4.767	4.777
metab_5283	Etimicin	pos	HMDB0252101	-	541.3336782	3.6375	0	73	3.477169748	4.737	5.188	4.406	4.697	3.868	3.36	3.905	4.513	3.843	3.483	4.626	4.681	4.535	2.203	2.073	3.679	3.867	2.09	3.417	2.007	4.751	4.747	4.733	4.736
metab_5286	Ile Phe	pos	-	-	279.1698463	3.6447	57.9	0	-1.699428511	5.193	5.478	5.268	5.179	5.406	4.935	4.977	5.148	5.023	4.719	5.117	5.157	5.023	4.852	4.606	4.805	4.748	4.742	4.929	4.896	5.162	5.122	5.141	5.123
metab_5288	Beta-hydroxyprednisolone	pos	HMDB0249133	-	440.2026602	3.6447	0	89	-4.514317326	4.724	4.096	3.957	4.183	4.388	4.04	4.66	4.54	4.135	4.099	4.194	1.935	3.449	5.901	4.971	3.462	4.039	3.598	4.117	3.976	4.789	4.846	4.84	4.83
metab_5290	Arg Glu Ser	pos	-	-	391.197374	3.6525	31.6	0	9.739910932	4.922	4.472	4.617	4.69	4.614	4.557	4.635	4.685	4.093	4.522	4.028	3.521	4.056	4.798	4.602	3.824	3.938	3.63	4.353	3.735	4.733	4.701	4.677	4.687
metab_5298	Remikiren	pos	HMDB0014357	C07465	648.3798588	3.6681	0	57.9	1.470576776	2.051	2.016	4.11	4.766	1.931	5.679	2.016	1.972	2.006	1.964	2.027	5.374	5.183	2.079	1.949	5.231	5.375	5.327	5.211	5.646	5.106	5.04	5.04	5.052
metab_5305	Asn Ile Trp	pos	-	-	432.2238181	3.6894	34.9	0	-0.75932457	4.193	4.621	4.93	4.924	4.921	4.625	3.408	3.629	4.273	4.573	3.977	3.622	4.455	4.856	4.84	4.116	3.973	3.722	4.416	4.46	4.694	4.658	4.669	4.66
metab_5306	Jubanine B	pos	HMDB0030206	-	762.3878652	3.6894	0	66.4	2.385358742	6.051	5.396	6.076	5.648	5.919	5.556	5.96	5.968	5.645	5.282	5.908	5.28	5.917	4.412	5.673	5.535	4.982	5.247	5.469	5.422	5.738	5.742	5.751	5.74
metab_5311	2-Aminobenzoic Acid	pos	PW_C000877;HMDB0001123	C00108	120.0445546	3.7189	62.2	0	1.199798701	2.994	3.026	3.593	4.112	3.235	3.595	3.345	3.125	3.829	3.724	3.119	3.161	4.113	3.655	3.832	3.896	3.773	3.579	3.526	3.947	3.748	3.744	3.743	3.821
metab_5312	6-Hydroxynon-5-enoylcarnitine	pos	HMDB0241754	-	316.2116638	3.7189	0	90.1	-0.589183795	4.208	4.196	4.269	4.905	4.358	4.472	3.681	3.451	3.932	4.462	3.234	4.066	4.287	5.24	4.692	4.238	4.557	4.279	4.052	4.375	4.568	4.574	4.551	4.546
metab_5324	Glycocholic Acid	pos	HMDB0000331;LMST05030001;HMDB0000138;PW_C000089;MJDBOTE0000466	C01921	430.2948208	5.843	78.1	0	-0.783057488	6.973	6.929	7.109	7.449	7.347	7.241	7.092	7.067	7.383	7.207	6.961	6.963	7.025	7.188	7.338	7.118	7.089	7.104	7.283	7.305	7.177	7.184	7.183	7.182
metab_5330	Ile Trp	pos	-	-	318.1810846	3.7397	69.5	0	-0.420635019	5.264	5.426	5.416	5.455	5.019	4.925	5.136	5.374	5.065	4.801	5.153	4.988	5.228	4.305	4.84	4.85	4.642	4.587	4.912	4.842	5.222	5.184	5.185	5.187
metab_5337	Imidaprilat	pos	HMDB0244459;HMDB0041908	C21519	419.1922208	3.7551	0	38.5	-0.769398852	3.682	3.996	4.393	5.069	4.748	4.43	4.096	3.489	4.011	3.616	4.056	3.429	4.374	3.863	4.277	3.372	3.355	4.235	3.896	3.908	4.396	4.386	4.365	4.394
metab_5342	Gln Tyr Trp	pos	-	-	496.2191451	3.7623	70.6	0	0.17170514	5.118	5.585	5.453	4.709	5.749	5.289	5.212	5.223	5.629	5.054	5.008	5.324	5.306	3.663	4.727	4.488	4.585	4.742	5.073	5.049	5.176	5.162	5.155	5.158
metab_5344	Isopentenyladenine	pos	HMDB0245646;MJDBZSJ0000122	C04083	204.1242786	3.7701	48.4	0	-0.459364802	3.81	3.798	3.93	4.553	4.093	3.949	2.889	2.845	3.935	3.898	3.804	3.979	4.169	4.143	3.964	3.417	3.99	3.777	3.631	3.856	3.978	3.973	3.972	3.914
metab_5347	17-Dimethylaminogeldanamycin	pos	HMDB0244766	-	658.3765829	3.7701	0	71.7	-7.231475106	5.222	5.381	4.981	3.764	4.647	4.688	4.852	5.255	4.83	4.031	5.269	4.817	4.592	1.501	1.374	4.497	1.41	3.773	1.38	4.127	4.976	4.908	4.943	5.045
metab_5353	PS(PGE2/14:1(9Z))	pos	HMDB0280927	-	846.4200176	3.7839	0	53.5	7.517450938	5.608	5.186	5.695	5.079	5.214	4.507	0.0004108	4.507	5.577	0.0003645	5.68	5.396	5.894	4.974	0.0003514	0.0003985	4.839	4.542	3.839	2.252	4.941	4.905	4.91	4.934
metab_5365	Homosildenafil	pos	HMDB0005039;HMDB0253210;HMDB0247908;HMDB0253271;HMDB0060930;HMDB0060932	C07259	999.4399662	3.8137	0	33.4	9.82794591	4.164	5.245	5.16	4.797	4.541	4.5	3.807	2.844	2.877	2.836	4.566	4.116	4.691	4.859	5.192	4.323	3.955	3.971	2.826	4.552	4.801	4.767	4.746	4.748
metab_5377	Dihydroartemisinin (DHA)	pos	PW_C040648;HMDB0061088	-	302.1961888	3.8556	0	71.2	-0.037390118	4.639	4.372	4.148	4.848	4.253	4.49	4.707	3.937	4.443	4.61	3.532	3.676	3.602	5.694	5.132	3.419	3.457	3.479	4.18	4.535	5.039	5.018	5.018	5.027
metab_5381	Ala Ile Ile	pos	-	-	316.2226808	3.8634	63.8	0	-1.275425577	4.488	4.701	5.044	5.219	4.792	4.514	4.201	4.539	4.381	4.013	4.512	4.161	4.362	4.385	4.364	4.065	3.446	3.993	4.322	4.105	4.646	4.642	4.62	4.621
metab_5383	Norleucine	pos	HMDB0251526;HMDB0001645	C01933	173.1284312	3.871	33.1	0	-0.175641075	4.103	4.149	4.393	4.775	4.32	4.126	3.916	3.957	4.021	3.964	3.996	3.948	4.156	4.43	4.439	3.782	3.837	3.797	3.992	4.125	4.324	4.25	4.319	4.322
metab_5384	Phe Ile	pos	-	-	279.1698947	3.871	68.5	0	-1.525555735	5.88	6.008	5.378	5.231	5.977	5.614	5.673	5.49	5.658	5.201	5.758	5.628	4.847	5.305	4.416	5.183	5.083	5.226	5.391	5.211	5.554	5.521	5.544	5.515
metab_5389	Valeric acid	pos	HMDB0000892;LMFA01010005	C00803	246.1698897	3.8863	0	38.5	-0.465109594	4.323	3.988	3.496	3.454	3.92	3.923	4.19	3.076	3.954	4.039	3.609	4.119	4.069	5.114	4.405	4.223	4.006	4.028	4.148	3.084	4.264	4.241	4.259	4.156
metab_5393	Phenylalanylglutamic acid	pos	HMDB0028994	-	277.1181169	3.8931	0	48.4	-0.566297266	3.181	4.596	4.855	4.685	4.923	4.305	3.55	3.101	4.666	4.612	3.156	5.018	4.428	5.018	4.558	4.663	4.482	4.453	3.323	4.723	4.757	4.76	4.743	4.795
metab_5400	N-(4-Amino-2,5-diethoxyphenyl)benzamide	pos	HMDB0244456	-	618.3275185	3.9083	0	39.4	-1.819230552	5.204	5.595	5.601	5.224	4.704	5.668	5.013	4.495	5.347	5.645	5.738	5.606	5.609	4.177	3.318	5.357	5.623	5.548	5.19	5.237	5.274	5.262	5.205	5.272
metab_5405	17-AAG	pos	HMDB0244762	-	586.3078712	3.9162	0	85.1	-7.552612542	4.603	4.849	5.267	5.262	4.483	3.841	3.202	4.264	4.623	3.522	4.433	3.775	4.785	4.642	5.098	3.683	3.668	3.151	3.14	4.198	4.811	4.796	4.664	4.767
metab_5410	CDP-DG(i-13:0/TXB2)	pos	HMDB0293401	-	524.7329077	3.9365	0	36.6	6.502198452	6.009	5.585	6.079	5.862	6.025	5.925	5.876	5.794	6.325	5.646	5.909	5.829	6.128	4.354	5.62	5.378	5.415	5.562	5.679	5.742	5.751	5.715	5.724	5.717
metab_5427	Anthroylouabain	pos	HMDB0248471	-	821.3706598	3.9828	0	74.4	-4.595814012	5.34	5.693	4.813	1.968	5.211	4.945	5.277	5.531	4.354	4.539	5.159	4.869	3.912	2.094	1.964	4.749	4.304	3.87	4.705	4.698	5.018	4.788	5.044	4.997
metab_5428	Pro Leu Leu	pos	-	-	342.2384837	3.9905	95	0	-0.730286132	3.812	5.19	4.767	4.579	4.57	4.66	3.347	4.058	4.337	4.5	2.46	4.652	3.987	4.374	4.214	4.216	3.811	3.602	4.515	2.335	4.52	4.46	4.434	4.434
metab_5431	Cholyltyrosine	pos	HMDB0242377	-	536.3401374	6.6273	0	70.9	5.403727783	5.845	5.995	6.127	6.266	6.367	6.266	6.151	5.645	6.232	6.223	6.042	5.988	6.231	6.39	6.369	6.311	6.367	6.403	6.348	6.409	6.221	6.245	6.245	6.238
metab_5437	Cinncassiol D1 glucoside	pos	HMDB0034677	-	479.2612635	4.0133	0	54.6	-5.213375095	5.267	5.224	5.542	5.815	5.353	5.184	5.121	4.758	4.953	5.226	5.077	5.405	5.606	5.899	5.533	5.081	5.338	5.303	4.855	5.248	5.436	5.429	5.428	5.436
metab_5440	PS(22:2(13Z,16Z)/20:5(5Z,8Z,11Z,14Z,17Z))	pos	LMGP03010780;HMDB0116780;PW_C061208	C02737	442.7709257	4.0211	0	49.5	-7.695495106	3.91	4.485	5.042	5.795	4.965	4.099	3.914	3.466	3.477	4.634	4.034	3.532	4.926	5.751	5.469	4.057	4.383	4.087	3.426	4.895	5.183	5.229	5.241	5.245
metab_5441	Phenethylamine glucuronide	pos	HMDB0010323	C03033	361.1391798	4.0288	0	65.5	7.312352318	4.874	4.244	4.44	4.945	4.571	4.911	4.792	4.298	4.646	4.735	4.103	4.64	4.538	5.512	5.218	4.135	4.684	4.641	4.615	5.014	4.951	4.953	4.961	4.971
metab_5446	PE(PGE2/DiMe(9,5))	pos	HMDB0285091	-	449.742481	4.0357	0	53.6	-4.678116452	4.478	4.953	5.797	5.874	5.084	5.503	3.797	4.136	4.468	5.265	4.92	4.861	5.874	6.105	5.846	4.726	5.6	5.472	4.042	5.575	5.563	5.604	5.595	5.605
metab_5457	Ketone Ester	pos	HMDB0253792	-	394.2447303	4.0629	0	33.3	3.369474167	4.314	4.627	4.656	4.948	4.531	4.692	4.236	4.267	4.519	4.71	4.394	4.798	4.959	4.895	4.819	4.71	5.229	5.116	4.562	5.059	4.891	4.877	4.886	4.889
metab_5461	Ser Leu Ile	pos	-	-	332.2177663	4.0756	88.6	0	-0.698119009	4.237	4.712	4.829	5.366	4.658	4.317	3.847	3.735	4.323	3.986	3.98	4.701	4.54	4.788	4.572	4.093	4.365	3.983	4.226	4.294	4.606	4.591	4.566	4.625
metab_5465	Diamfenetide	pos	HMDB0251133	-	762.3695974	4.0833	0	85	-1.708714805	4.452	3.845	5.282	4.214	4.527	4.502	3.845	3.928	4.582	3.926	5.093	3.889	5.512	3.909	4.894	3.832	4.288	4.473	3.806	4.702	4.664	4.616	4.696	4.715
metab_5466	3h-Phenylalanine	pos	HMDB0246272	-	376.2227402	4.0907	0	38.3	-1.025301659	5.74	5.817	5.506	4.529	5.474	5.603	5.372	4.93	5.096	5.531	5.552	5.328	5.109	5.203	4.55	5.179	5.401	5.372	5.089	5.417	5.601	5.593	5.588	5.595
metab_5467	(6R)-5,10-Methylenetetrahydrofolate	pos	HMDB0001533;HMDB0243630	C00143	499.2083183	4.0907	0	53	7.680352942	5.06	5.086	5.341	4.92	5.114	5.54	4.864	4.884	5.161	5.623	5.046	5.347	5.266	4.88	4.62	5.333	5.584	5.495	5.147	5.421	5.225	5.239	5.22	5.229
metab_5468	Fumigaclavine A	pos	HMDB0030202	C20436	635.3033254	4.0907	0	52	6.559080819	4.553	4.837	5.242	5.093	4.616	4.968	3.78	3.622	4.319	4.537	3.677	3.71	5.081	5.302	5.02	4.34	4.976	4.852	3.604	4.963	5.002	4.963	5.024	5.038
metab_5469	Yucalexin P15	pos	HMDB0036753	-	394.1956697	4.0985	0	55.1	-9.719943545	5.201	5.074	4.566	5.11	4.887	4.7	3.962	3.53	3.935	5.016	4.558	4.807	4.578	4.194	4.128	4.55	4.557	4.647	4.072	3.865	4.792	4.778	4.787	4.736
metab_5472	N-Lactoylleucine	pos	HMDB0062176	-	186.1123607	4.1062	0	48.7	-0.537222895	4.827	4.364	4.488	4.936	4.486	4.687	4.924	4.611	4.658	4.675	4.537	4.662	4.525	5.189	5.128	4.523	4.554	4.453	4.612	4.623	4.843	4.824	4.827	4.831
metab_5478	Beta-D-Galactose	pos	HMDB0003449	C00962	424.1394986	4.1212	0	32.1	-8.461995109	5.465	5.839	5.752	5.461	5.604	5.654	4.076	4.992	4.548	5.334	5.604	5.638	5.97	5.209	4.287	5.643	5.445	5.551	5.516	5.119	5.547	5.516	5.516	5.519
metab_5496	Antibiotic LL-AB 664	pos	HMDB0248480	-	531.1941562	4.1506	0	60.3	8.908188385	5.344	4.87	5.967	5.472	5.725	5.172	4.952	5.181	4.727	5.992	5.813	5.734	5.764	5.863	5.307	4.753	4.718	4.914	4.205	4.357	5.571	5.584	5.588	5.591
metab_5505	Dynorphin A 9-17	pos	HMDB0012934	-	592.8245831	4.1661	0	52.4	-9.780998139	5.998	5.399	6.023	6.175	6.153	5.718	5.487	3.735	5.869	5.834	5.755	5.257	5.756	3.842	6.184	5.497	4.865	5.2	5.29	5.724	5.861	5.847	5.857	5.818
metab_5508	5-(N-Hexadecanoyl)aminofluorescin	pos	HMDB0246734	-	649.3263306	4.174	0	68.7	2.601587372	5.697	5.291	4.105	5.148	5.021	4.433	5.492	5.674	5.074	4.995	5.203	4.482	3.81	2.825	2.694	2.749	2.731	2.711	2.7	2.628	4.769	4.748	4.764	4.702
metab_5509	7-Hydroxyoctanoylcarnitine	pos	HMDB0241695	-	304.2116353	4.1817	0	61.5	-0.706282153	5.867	6.048	5.765	6.125	5.993	5.869	5.691	5.463	5.691	6.109	5.955	5.83	6.085	5.988	5.57	5.707	6.065	6.116	5.908	5.954	5.98	5.952	5.952	5.958
metab_5510	Ansamitocin P-3	pos	HMDB0248452	C12045	679.2423634	4.1817	0	52	8.655357862	4.803	5.551	5.268	5.24	6.303	5.983	5.531	5.033	5.079	5.736	5.185	5.166	6.28	4.399	5.41	6.163	6.186	6.368	5.723	5.678	5.7	5.711	5.721	5.732
metab_5523	Asn Ile Phe	pos	-	-	393.212677	4.2204	35.9	0	-1.451989415	3.656	4.46	4.503	4.939	4.444	4.14	3.861	3.469	3.502	4.004	3.578	3.84	4.466	4.069	4.041	3.5	3.966	3.821	3.843	3.61	4.434	4.322	4.429	4.432
metab_5526	LysoPC(20:2(11Z,14Z)/0:0)	pos	HMDB0010392	C04230	611.375836	4.2204	0	68.5	-6.802552145	4.26	5.095	4.36	3.84	4.952	4.43	4.281	4.412	2.987	2.945	4.424	3.041	3.689	3.061	2.929	2.984	2.967	2.946	2.936	2.863	4.4	4.421	4.45	4.454
metab_5534	N-Eicosapentaenoyl Leucine	pos	HMDB0242074	-	460.2759085	4.2439	0	33.7	-9.392137912	3.846	4.445	4.817	5.103	4.303	3.952	3.684	3.265	3.299	3.863	3.592	3.553	3.411	4.627	3.613	3.296	4.305	4.148	3.248	4.3	4.361	4.357	4.37	4.41
metab_5546	5-Acetamidovalerate	pos	HMDB0012175;LMFA01030987	C03087	360.2127277	4.2785	0	69.8	-0.57953787	3.337	4.193	4.118	5.088	3.593	3.3	3.197	3.153	3.187	3.145	3.208	3.705	3.736	3.888	3.584	3.184	3.167	3.146	3.349	3.063	4.048	4.094	3.888	4
metab_5554	Allyl butyrate	pos	LMFA07010776;HMDB0040591	-	274.2010318	4.294	0	37.6	-0.987580504	4.982	5.499	5.535	4.519	5.262	5.041	4.84	4.148	5.073	5.145	4.623	4.772	4.609	5.258	4.999	4.565	4.728	4.54	4.05	4.416	5.073	5.047	5.046	5.05
metab_5564	DL-Acetylcarnitine	pos	LMFA07070060;HMDB0240773	C02571	204.1229778	4.3177	0	34.1	-0.278732013	4.874	5.473	4.798	4.084	4.519	4.917	5.139	4.94	5.012	4.782	5.279	5.307	4.687	4.057	4.17	5.013	4.82	4.712	4.681	4.295	4.895	4.873	4.865	4.868
metab_5567	N-Methylphenylalanyl-prolyl-arginine	pos	HMDB0255190	-	496.2653978	4.3279	0	62.7	2.60152395	5.072	4.678	4.536	4.557	0.6203	3.602	5.337	3.585	4.622	3.821	3.762	3.793	4.357	5.023	4.714	1.667	1.27	2.654	0.6385	0.5835	4.454	4.628	4.661	4.664
metab_5578	Pentamidine	pos	HMDB0014876;MJDBOTE0001531	C07420	703.3675942	4.3503	0	35.8	-2.173145668	5.803	6.021	5.93	5.538	5.806	5.817	5.908	6.148	5.742	5.711	5.821	5.441	5.462	5.379	5.85	5.522	5.33	5.422	5.656	5.48	5.765	5.773	5.779	5.782
metab_5582	Coutaric acid	pos	HMDB0029225	C01327	350.2070656	4.3652	0	58.5	-1.051453264	4.507	3.233	3.175	4.964	3.452	3.273	4.888	3.189	3.357	4.162	3.244	3.277	3.28	4.413	4.646	3.22	3.558	3.182	3.171	3.098	4.326	4.325	4.001	4.291
metab_5584	N-hydroxyl-tryptamine	pos	HMDB0255154	C17203	159.0916224	4.3715	0	38.5	-0.297542585	4.034	4.412	4.341	4.703	4.101	4.197	4.197	3.93	3.55	4.554	4.076	3.988	4.858	4.839	4.14	5.174	3.707	3.486	3.027	3.883	4.724	4.726	4.732	4.74
metab_5585	Ethinamate	pos	HMDB0015165	C07832	376.2228673	4.3715	0	47.6	-0.644975637	4.664	4.96	4.736	4.255	5.527	4.706	4.715	5.525	4.147	4.633	4.708	4.631	4.048	4.362	3.655	3.71	3.896	4.211	5.447	3.961	4.63	4.579	4.563	4.598
metab_5592	LysoPC(20:4(5Z,8Z,11Z,14Z)/0:0)	pos	HMDB0010395	C04230	588.3022686	4.3793	0	41.9	-2.550673735	3.733	4.412	4.353	4.53	5.04	5.073	3.705	3.653	4.25	5.136	4.268	3.891	4.881	5.808	5.173	4.389	5.347	5.044	4.787	5.237	4.945	4.987	4.986	4.99
metab_5598	Pectenotoxin 1	pos	HMDB0033490	C16871	438.2420786	4.395	0	37	-2.135271213	5.183	4.721	4.524	4.048	3.979	4.523	5.047	5.371	4.905	4.632	4.714	4.465	4.109	3.526	4.033	4.447	4.156	3.827	4.382	4.462	4.756	4.637	4.638	4.678
metab_5610	2-Hydroxyundec-9-enoylcarnitine	pos	HMDB0241172	-	344.2431614	4.4337	0	34.4	0.034398564	5.292	5.565	5.362	5.433	5.496	5.431	4.943	4.79	4.956	5.468	4.651	5.163	4.971	6.183	5.729	5.004	5.623	5.296	5.043	5.364	5.58	5.564	5.574	5.578
metab_5615	Dehydrozingerone	pos	HMDB0032591	C17840	193.0859781	4.4413	0	45.8	0.298985164	3.64	3.185	3.716	3.706	3.503	3.222	3.743	3.006	3.222	3.833	3.314	3.667	2.918	4.735	4.211	3.349	3.921	3.738	3.386	3.799	3.864	3.906	3.903	3.727
metab_5630	Ganglioside GT1c (d18:0/18:1(11Z))	pos	HMDB0011996	-	717.3563191	4.4825	0	42.2	-3.316622683	5.28	5.292	5.395	4.928	4.815	5.041	4.761	4.594	4.9	5.117	5.121	4.983	5.23	5.196	4.882	4.728	5.144	4.901	4.702	4.979	5.121	5.146	5.105	5.108
metab_5633	Thienamycin	pos	HMDB0258982	C06664	305.1163587	4.4884	0	39.6	-0.773739802	4.311	4.872	4.628	4.923	4.447	4.646	4.444	4.784	4.458	4.5	4.542	4.78	4.496	4.008	4.067	4.654	4.52	4.584	4.212	4.021	4.63	4.622	4.599	4.633
metab_5656	Carteolol	pos	HMDB0014662;PW_C009020	C06874	310.212199	4.5248	0	40.5	-1.0924766	5.074	3.192	3.135	3.129	3.106	3.715	4.492	3.148	3.218	4.277	3.203	3.236	3.168	5.501	5.042	3.179	3.161	3.141	3.13	4.029	4.937	4.906	4.903	4.917
metab_5663	Leukotriene B4	pos	LMFA03020001;HMDB0001085;PW_C000853;HMDB0005087	C02165	375.1911543	4.5392	0	65.8	-6.13656792	4.261	3.303	0.5455	0.5414	0.5257	0.5369	4.456	0.5551	0.5796	0.5494	2.013	0.6203	0.5698	4.745	4.193	0.5776	1.553	0.5501	0.5425	0.4918	4.479	4.491	4.544	4.465
metab_5668	Remifentanil	pos	PW_C009349;HMDB0015036	C08021	770.440008	4.5392	0	34.1	8.690102099	5.035	4.983	5.208	4.969	5.635	3.826	4.819	5.02	2.708	2.666	4.904	2.762	3.894	2.782	2.651	4.554	2.688	2.667	2.657	2.584	4.623	4.476	4.682	4.586
metab_5672	Phenylacetylglycine	pos	HMDB0000821;MJDBOTE0000576	C05598	428.1813417	4.5546	0	61.1	-0.699982546	4.394	5.11	4.863	4.39	4.583	4.44	4.278	4.485	4.74	4.216	4.236	3.689	4.512	4.449	3.937	3.436	3.549	3.398	3.476	4.06	4.612	4.603	4.61	4.617
metab_5678	8-Hydroxyondansetron	pos	HMDB0247435	-	660.3341322	4.5774	0	64.8	7.848962217	5.011	5.227	5.549	5.387	5.016	5.079	4.908	3.979	4.984	5.106	4.811	5	5.384	5.438	5.143	4.528	4.871	4.944	4.574	5.145	5.186	5.173	5.184	5.18
metab_5682	6-Hydroxyoctanoylcarnitine	pos	HMDB0241741	-	286.2010753	4.5928	0	48.2	-0.691030533	5.612	5.581	5.675	4.2	5.477	5.243	4.992	4.435	4.592	5.205	4.809	5.171	5.084	5.316	4.91	4.805	5.189	4.856	4.628	4.713	5.232	5.189	5.189	5.21
metab_5688	PI(20:1(11Z)/22:6(5Z,7Z,10Z,13Z,16Z,19Z)-OH(4))	pos	HMDB0277143	-	499.2763938	4.6001	0	57.3	6.983455996	1.96	2.781	5.281	6.031	4.189	4.789	2.07	1.881	1.914	2.5	1.936	3.297	5.269	5.757	5.353	1.912	4.722	4.624	3.528	4.46	5.059	4.963	5.054	5.057
metab_5692	Pantolactone	pos	HMDB0059876;HMDB0303902	C01012	274.2010823	4.6079	0	43.4	-0.790556939	4.54	4.757	4.793	2.956	3.836	4.261	4.123	4.055	4.246	4.534	4.244	4.663	4.475	4.769	3.419	4.142	4.74	4.295	3.619	3.8	4.395	4.321	4.321	4.325
metab_5695	2-hydroxydesipramine	pos	HMDB0060992;PW_C040599	-	628.3654651	4.6079	0	49.8	5.791978679	0.96	0.9282	5.048	4.921	0.8538	5.112	0.9283	0.8896	4.237	4.91	4.297	4.051	5.334	5.503	5.448	0.9166	4.979	5.166	0.8743	5.508	5.156	5.158	5.168	5.199
metab_5718	Histidyltryptophan	pos	HMDB0028896	-	306.1367711	4.6854	0	30.2	5.377683338	3.855	4.442	4.234	5.145	4.331	4.669	3.192	4.736	3.928	4.637	4.1	4.224	4.467	3.692	3.172	4.532	4.687	4.569	4.636	4.773	4.678	4.659	4.648	4.644
metab_5721	Taurodehydrocholic acid	pos	HMDB0258743	-	551.2783217	4.6854	0	66	-0.446611707	5.797	5.677	4.96	2.631	4.78	5.074	5.611	5.721	5.239	5.025	5.685	5.194	4.183	3.94	2.626	3.977	3.959	3.629	2.632	4.481	5.076	5.042	5.032	5.035
metab_5732	5-Hydroxydec-8-enoylcarnitine	pos	HMDB0241076	-	330.2272514	4.7234	0	37.6	-0.753682139	4.916	5.116	5.08	5.477	5.157	5.313	4.897	4.745	4.988	5.36	5.011	5.266	5.415	5.74	5.403	5.188	5.432	5.257	5.102	5.46	5.295	5.282	5.281	5.29
metab_5751	N-Acetyl-D-mannosamine	pos	HMDB0001129	C00645	244.0790032	0.655	30.7	0	-0.699426282	6.185	6.077	6.348	7.476	6.419	6.102	6.032	5.716	6.199	5.985	6.178	5.869	6.352	7.087	6.437	6.192	6.261	5.935	5.925	6.066	6.443	6.432	6.427	6.43
metab_5768	3-hydroxyundecanoic acid	pos	HMDB0061654	-	244.1906104	4.8177	0	56.1	-0.542455145	4.87	3.143	3.086	4.52	3.058	4.53	4.719	3.099	3.25	4.306	3.154	3.187	3.119	5.579	5.206	3.13	3.112	3.092	3.979	4.258	4.783	4.772	4.773	4.793
metab_5770	PA(20:5(7Z,9Z,11E,13E,17Z)-3OH(5,6,15)/i-19:0)	pos	HMDB0268109	-	415.2309457	4.8177	0	40.4	-7.138169116	3.419	3.383	3.326	4.443	3.298	3.37	3.466	3.546	3.373	3.844	3.394	3.427	3.36	4.695	5.599	3.37	3.353	3.332	3.322	4.356	4.856	4.923	4.94	4.943
metab_5778	Dodeca-6,9-dienedioylcarnitine	pos	HMDB0241265	-	370.2222166	4.8384	0	41.3	-0.535091143	4.773	5.015	5.24	5.199	5.123	5.275	4.687	4.486	4.806	5.444	4.871	4.97	5.204	5.422	5.049	4.941	5.513	5.402	4.832	5.368	5.244	5.24	5.222	5.238
metab_5782	7-Hydroxy-5-methoxy-4-methyl-3-(4-methylpiperazin-1-yl)-2H-chromen-2-one	pos	HMDB0244641	-	346.1759408	4.8461	0	68.2	-0.630887177	5.042	3.096	3.039	3.033	3.011	3.027	3.498	3.052	3.086	4.295	3.107	3.14	3.072	4.306	3.711	3.083	3.066	3.045	3.034	3.354	4.336	4.302	4.315	4.364
metab_5783	N-Ribosylhistidine	pos	HMDB0002089	-	288.1187861	0.5864	0	65.1	-0.785747876	5.772	5.809	5.192	5.047	4.986	5.209	5.796	6.069	5.207	5.578	5.411	5.983	5.106	5.3	5.231	5.519	5.691	5.48	5.161	5.284	5.497	5.511	5.488	5.491
metab_5787	Echinocandin B	pos	HMDB0251688	-	541.784948	4.854	0	63.9	-0.548089515	6.203	6.743	6.226	5.517	6.301	5.826	5.919	5.895	6.004	5.629	6.137	6.505	5.935	5.344	5.692	5.688	5.743	5.347	5.722	5.384	6.073	6.054	6.053	6.056
metab_5802	(13Z,16Z,19Z)-Tricosa-13,16,19-trienoylcarnitine	pos	HMDB0241631	-	509.4312794	4.9067	0	51.4	-0.010821033	3.719	4.52	4.301	3.631	5.33	5.699	3.683	4.91	3.673	5.065	4.369	5.304	5.085	4.659	3.615	5.597	5.311	5.059	4.831	4.015	4.966	5.002	4.998	5.005
metab_5804	Morphiceptin	pos	HMDB0005777	-	554.2945767	4.9067	0	70.1	-5.244459195	5.667	5.948	5.665	4.407	5.414	5.449	5.574	5.556	5.781	5.179	5.482	5.296	5.491	4.585	4.904	4.969	4.671	4.665	4.768	4.809	5.464	5.447	5.436	5.439
metab_5806	Isoquinoline	pos	HMDB0034244	C06323	130.0651574	4.9146	54.9	0	0.245867638	4.205	3.936	4.27	4.69	4.039	4.263	4.275	4.28	4.249	4.346	4.112	4.284	4.637	4.663	4.386	4.983	3.989	4.121	4.183	4.35	4.662	4.67	4.661	4.692
metab_5807	Aminoglutethimide	pos	HMDB0014501	C07617	215.117853	4.9146	0	75.3	-0.157199226	3.146	2.913	3.56	4.286	2.827	4.061	3.026	2.869	2.902	4.244	2.924	2.956	4.916	4.863	3.499	5.494	2.882	2.948	2.851	2.778	4.651	4.645	4.641	4.644
metab_5811	Tryptophyl-Phenylalanine	pos	HMDB0029090	-	703.3193727	4.9146	0	55.5	-6.388626026	5.551	5.934	5.704	4.996	5.471	4.977	5.252	5.465	5.164	4.71	5.549	5.341	5.415	2.499	4.997	4.794	4.677	4.452	4.908	4.453	5.366	5.368	5.354	5.368
metab_5813	KETOPINIC ACID	pos	-	-	183.1015805	4.9224	35.5	0	0.053359513	3.927	3.281	3.057	2.878	3.447	3.931	4.068	2.245	3.802	3.794	2.3	2.333	2.969	4.96	4.139	3.24	2.258	2.942	4.14	2.155	3.79	3.785	3.803	3.867
metab_5818	Leu Leu Phe	pos	-	-	392.2540502	4.9301	30.3	0	-0.850650719	4.638	5.048	4.791	3.917	5.014	4.613	4.428	3.891	4.305	4.26	4.496	4.235	4.243	4.234	3.474	3.755	4.086	4.238	3.432	4.087	4.513	4.528	4.457	4.588
metab_5820	Gibberellin A9	pos	HMDB0303451;LMPR0104170020	C11863	361.1391544	4.9379	0	46	1.677075846	5.144	4.598	4.864	5.528	4.764	5.322	5.096	4.625	4.937	5.048	4.429	5.16	4.995	5.86	5.425	4.694	5.247	5.207	5.211	5.412	5.304	5.3	5.299	5.322
metab_5824	Lysylisoleucine	pos	HMDB0028955;HMDB0028954	-	260.1966974	0.5939	0	39.2	-0.658598977	5.013	3.985	5.264	5.035	5.078	5.092	5.16	3.941	5.04	4.972	5.007	5.211	5.488	5.521	5.105	5.42	5.18	5.139	4.963	5.049	5.248	5.247	5.228	5.25
metab_5829	Nona-5,7-dienoylcarnitine	pos	HMDB0241761	-	330.2272495	4.9764	0	44.9	-0.84127359	4.996	5.361	5.035	5.564	5.1	4.999	4.897	4.817	4.721	5.235	5.025	4.993	5.123	5.44	5.037	4.886	5.283	5.174	4.746	4.953	5.208	5.17	5.183	5.173
metab_5834	5-(4'-Hydroxyphenyl)-gamma-valerolactone-4'-O-glucuronide	pos	HMDB0059992	-	746.4079624	4.9841	0	58	-4.174206096	5.332	5.748	5.829	5.383	5.565	5.58	5.351	4.718	5.486	5.353	5.264	4.832	5.635	5.233	5.324	4.857	5.373	5.312	4.475	5.428	5.378	5.415	5.414	5.417
metab_5838	2-Hydroxyundecanoate	pos	HMDB0059736	-	244.190585	4.9996	0	64	-0.668512415	5.253	2.97	2.913	4.815	2.885	4.818	4.981	3.377	4.258	4.565	2.981	3.014	2.946	5.894	5.616	2.957	2.94	2.919	4.361	4.853	5.193	5.176	5.168	5.153
metab_5840	Acetylbalchanolide	pos	HMDB0036693	-	310.2010797	5.0073	0	52	-0.701751139	5.116	4.841	4.865	5.731	4.978	5.752	4.648	5.305	5.215	5.316	4.914	5.226	5.494	5.288	5.101	5.46	5.953	5.502	5.82	6.17	5.544	5.533	5.528	5.521
metab_5845	L-Monomenthyl glutarate	pos	HMDB0303264	-	288.2167055	5.0368	0	45.9	-0.848792204	4.542	5.199	5.259	4.774	5.191	5.066	5.19	4.55	5.175	5.067	4.366	4.848	4.801	5.89	5.352	4.738	5.019	4.892	4.29	4.665	5.149	5.125	5.106	5.11
metab_5848	Ethyl trans-p-methoxycinnamate	pos	HMDB0030762	C10476	207.1015674	5.0446	0	49.2	-0.016042634	3.018	3.489	3.792	3.994	3.306	3.697	3.291	2.823	3.608	4.115	3.007	3.887	3.67	4.584	4.034	3.497	4.126	4.042	3.739	4.186	3.915	3.92	3.953	3.914
metab_5850	Saxitoxin	pos	HMDB0029368	C13757	282.1333639	5.0524	0	61.9	8.190633257	3.158	4.012	4.255	4.332	3.18	4.049	3.28	3.078	4.084	4.41	3.256	4.225	4.207	4.659	4.471	3.589	4.383	4.394	3.828	4.506	4.183	4.222	4.222	4.213
metab_5851	Astin I	pos	HMDB0041419	C00373	569.2500569	5.0524	0	56.7	2.821416772	4.548	4.991	5.311	5.13	5.18	5.426	4.224	4.201	4.846	5.603	4.274	5.088	5.363	5.309	5.101	5.2	5.704	5.605	4.953	5.493	5.275	5.287	5.277	5.273
metab_5853	1-Pentanol	pos	HMDB0013036	C16834	218.211392	5.0602	0	37	-0.360417453	4.586	4.449	4.428	4.666	4.634	4.578	4.563	4.725	4.578	4.636	4.723	4.6	4.636	4.41	4.457	4.449	4.565	5.126	4.653	4.638	4.588	4.563	4.584	4.583
metab_5854	N-[4-(2-morpholin-4-yl-2-oxoethyl)phenyl]furan-2-carboxamide	pos	-	-	315.136858	5.0602	31.2	0	9.309873097	4.499	3.326	3.269	3.568	3.241	4.536	3.326	3.843	3.315	3.274	3.39	3.775	3.302	3.49	4.128	3.313	3.295	3.275	3.302	4.061	4.107	4.124	3.962	4.084
metab_5857	Taurohyocholate	pos	LMST05040010;HMDB0011637	C15516	480.2776607	5.7968	0	65.4	-0.310697872	8.725	8.734	8.76	7.936	8.194	8.779	8.72	8.642	8.465	8.588	8.746	8.311	8.279	7.87	8.661	8.397	7.684	8.582	8.05	8.81	8.584	8.584	8.584	8.585
metab_5860	3-Amino-2,3-dihydrobenzoic acid	pos	HMDB0251519	C12110	301.1180464	5.0679	0	34.4	7.797247843	3.852	3.827	4.349	5.431	3.849	4.845	4.134	3.23	4.256	4.066	3.316	3.322	4.189	5.317	5.179	3.367	4.596	4.737	3.907	4.895	4.786	4.791	4.781	4.808
metab_5874	4-Chlorophenyl	pos	HMDB0246400	-	154.0416853	5.1143	0	31	-1.054680146	4.605	4.504	4.525	4.416	4.448	4.455	4.534	4.598	4.542	4.497	4.61	4.66	4.576	4.539	4.6	4.573	4.492	4.527	4.569	4.547	4.512	4.524	4.524	4.527
metab_5875	Ethyl sorbate	pos	HMDB0040463;LMFA07010882	-	298.2011125	5.122	0	39.2	-0.614867564	4.812	5.127	5.195	3.901	4.972	4.851	4.057	3.107	3.543	4.563	3.726	4.432	4.503	5.062	4.362	4.33	4.725	4.421	3.089	3.999	4.665	4.641	4.633	4.635
metab_5878	LysoPS(18:1(9Z)/0:0)	pos	HMDB0240603	-	506.2856429	5.122	0	84.6	-3.989241734	5.921	3.923	3.373	4.805	3.105	4.001	6.148	2.563	5.216	5.223	3.025	3.252	3.675	5.999	6.011	3.448	3.974	4.032	3.651	4.038	5.26	5.331	5.316	5.329
metab_5881	2-Ethyl-1-hexanol sulfate	pos	HMDB0033373	-	443.173247	5.1298	0	58.2	-2.698202784	4.627	4.282	4.403	3.498	4.833	4.643	4.572	4.91	4.936	5.268	4.941	5.028	5.292	3.625	4.209	5.101	5.499	4.673	5.104	5.055	4.866	4.901	4.901	4.893
metab_5883	Arbutin	pos	HMDB0029943;MJDBOTE0001645	C06186	586.2129205	5.1377	0	62.3	-0.203511542	5.512	5.541	5.552	3.744	5.5	5.676	5.546	5.524	5.339	5.655	5.609	5.44	5.531	4.456	5.432	5.558	4.743	5.635	5.254	5.624	5.444	5.441	5.448	5.448
metab_5893	Tetramethylchromanol glucoside	pos	HMDB0258916	-	383.204024	5.1685	0	55.3	-6.294504596	5.816	3.671	3.364	5.227	3.294	5.324	5.831	3.335	5.73	5.386	3.39	3.495	3.359	6.159	5.819	4.06	3.554	3.328	5.014	4.883	5.613	5.604	5.599	5.61
metab_5895	Acetylpterosin C	pos	HMDB0030764	-	575.2610349	5.1762	0	35.9	-0.912690272	5.234	5.668	5.556	4.807	5.44	5.043	5.098	5.441	4.703	4.661	5.31	4.651	4.851	4.67	4.808	4.907	4.62	4.756	4.811	4.733	5.309	5.305	5.265	5.294
metab_5896	Tyrosol	pos	HMDB0004284	C06044	277.1433001	5.1842	0	36.1	-0.490525885	3.985	4.29	4.269	4.663	3.994	3.193	4.273	3.949	4.426	4.734	3.67	3.306	4.757	4.727	4.017	4.749	4.322	4.898	3.836	3.128	4.262	4.239	4.13	4.103
metab_5903	Sarmazenil	pos	HMDB0257499	-	284.0576976	5.2076	0	43.8	-2.565265497	4.558	3.182	3.124	4.263	3.096	4.124	4.514	3.138	4.408	4.243	3.597	3.357	3.158	5.237	4.763	3.169	3.151	3.131	4.168	4.205	4.762	4.749	4.78	4.752
metab_5914	Monensin	pos	HMDB0242687	C06693	709.3912937	5.2386	0	32.5	-1.606692903	5.339	5.051	5.238	3.969	4.631	4.314	4.862	4.671	4.796	3.167	5.373	3.263	5.181	3.283	3.889	3.206	3.189	3.908	4.159	3.902	4.821	4.777	4.777	4.792
metab_5918	Taraxinic acid glucosyl ester	pos	HMDB0035249	-	442.2102538	5.2542	0	31.2	7.298417246	4.948	4.821	4.785	3.429	4.579	4.37	4.823	3.944	4.258	4.366	3.919	4.635	4.281	5.055	4.737	3.952	4.072	4.053	3.994	4.104	4.61	4.62	4.582	4.622
metab_5922	Cavipetin D	pos	HMDB0030365	-	482.2861083	5.2697	0	82.7	-3.791421917	6.544	4.876	4.846	5.629	5.066	5.522	6.414	5.088	6.01	5.866	5.091	5.184	4.959	6.558	6.673	5.404	5.437	5.215	5.299	5.983	6.453	6.469	6.476	6.479
metab_5923	Urobilin	pos	HMDB0004160	C05794	591.3174024	5.2697	0	34.8	-0.523577415	1.64	1.605	3.738	6.602	1.522	1.537	3.778	1.562	1.595	1.554	1.615	1.648	1.582	5.881	6.864	1.592	2.778	1.555	1.545	3.636	5.565	5.56	5.499	5.547
metab_5926	(2Z)-2-(3-Phenylpropoxyimino)butanoic acid	pos	HMDB0249299	-	512.2792796	5.2774	0	48.4	8.011233128	5.091	5.488	5.321	4.946	5.323	5.304	4.43	3.578	4.62	4.901	4.866	5.25	5.042	5.106	4.852	4.595	5.043	4.859	4.398	4.568	5.227	5.223	5.237	5.256
metab_5940	Secoisolariciresinol	pos	HMDB0252297;HMDB0013692	C18167	363.1780317	5.3314	30.5	0	-6.028362354	5.631	3.38	3.323	5.028	3.295	4.825	5.935	3.336	5.925	5.435	3.391	3.424	3.356	6.29	5.612	3.488	3.349	3.329	4.806	3.649	5.471	5.46	5.451	5.454
metab_5943	Muzanzagenin	pos	HMDB0032601	-	506.2855108	5.3314	0	81	-4.936560314	5.889	4.386	4.317	4.443	3.895	4.532	6.202	1.698	5.462	5.411	3.502	4.22	4.341	5.851	5.977	4.008	4.826	4.568	4.205	4.434	5.407	5.402	5.371	5.405
metab_5946	Bufalin	pos	LMST01130001;HMDB0249428	C16922	409.2351144	5.3393	0	54.8	0.476874666	2.37	3.568	2.098	2.412	4.089	4.347	2.662	3.99	3.403	4.016	3.625	3.952	4.148	3.81	3.198	4.462	4.896	4.665	4.61	4.916	3.896	3.892	3.604	3.895
metab_5949	6-Hydroxytrideca-8,10-dienoylcarnitine	pos	HMDB0241333	-	370.258546	5.3549	0	32.1	-0.687046236	4.671	4.401	4.273	4.36	4.821	5.048	4.068	3.785	3.936	5.205	3.404	3.486	3.867	5.693	5.009	4.62	4.961	4.713	4.352	4.777	4.85	4.845	4.886	4.862
metab_5952	Glycyl-Threonine	pos	HMDB0028851	-	177.0869611	0.6243	0	33.2	-0.125968068	4.99	5.167	4.795	5.155	4.602	4.782	5.409	5.425	5.247	4.467	5.039	4.497	4.648	4.93	4.866	4.793	4.467	4.933	4.842	4.851	5.021	5.047	5.016	5.019
metab_5955	(+/-)-Octanoylcarnitine	pos	-	-	288.2167658	5.3783	79.3	0	-0.588645744	4.404	4.606	4.798	3.63	4.723	4.498	4.831	3.674	4.717	4.837	3.652	4.46	4.199	5.094	4.438	4.216	4.853	4.505	4.088	4.391	4.544	4.536	4.568	4.521
metab_5964	Pirmagrel	pos	HMDB0256606	-	274.1548066	5.3936	0	55.2	-0.847214767	5.012	2.605	2.355	3.231	2.327	3.578	3.847	2.368	2.402	4.522	2.423	2.456	2.388	4.417	4.172	2.399	2.382	2.361	3.881	3.964	4.413	4.414	4.405	4.408
metab_5969	3-(Aminomethyl)-2,5,9-trimethyl-7H-furo[3,2-g]chromen-7-one	pos	HMDB0248325	-	258.1123635	5.4091	0	64.8	-0.413166337	5.358	5.175	5.24	5.044	5.187	5.153	5.211	5.28	5.207	5.089	5.249	5.31	5.224	5.168	5.183	5.219	5.14	5.131	5.224	5.193	5.2	5.196	5.183	5.186
metab_5974	Acetylsoyasaponin A5	pos	HMDB0039480	-	613.2819222	5.4091	0	42.2	-3.89638807	4.527	4.629	4.937	5.407	5.178	5.256	4.837	4.383	4.613	5.252	4.811	4.631	4.887	5.261	5.178	4.9	4.909	4.894	4.954	5.312	5.039	5.047	5.053	5.082
metab_5976	Juglone	pos	HMDB0030773;MJDBOTE0001015	C03840	216.0654557	5.4169	0	54.9	-0.366878231	4.96	4.762	4.864	4.619	4.763	4.739	4.816	4.849	4.818	4.722	4.914	4.907	4.864	4.717	4.761	4.867	4.776	4.751	4.784	4.822	4.834	4.83	4.826	4.769
metab_5987	PE(PGJ2/18:3(6Z,9Z,12Z))	pos	HMDB0261539	-	830.4421071	5.4248	0	74.7	6.588899037	5.394	5.611	5.526	5.127	5.755	5.508	5.147	4.935	5.222	5.457	5.367	5.425	5.291	5.506	5.359	5.345	5.268	5.253	5.191	5.277	5.485	5.472	5.516	5.474
metab_5988	Pro Arg	pos	-	-	272.1715538	0.6015	65.7	0	-0.5982673	5.738	5.885	4.031	4.026	4.003	4.736	5.843	6.068	4.869	4.641	5.836	5.762	4.065	4.152	4.021	5.174	4.584	5.211	4.513	4.407	5.395	5.357	5.39	5.384
metab_6014	Myosmine	pos	HMDB0030386	C10160	310.2011508	5.4713	0	33	-5.035947997	5.395	5.014	5.153	5.462	5.232	5.875	5.091	5.592	5.246	5.474	5.002	5.15	5.456	5.988	5.512	5.58	5.867	5.476	5.781	6.102	5.62	5.615	5.61	5.612
metab_6016	Glutamyl pyruvate	pos	HMDB0252814	-	235.0922742	0.6321	0	34.3	-0.867948943	5.778	5.622	5.28	5.459	4.351	5.081	5.767	5.827	5.232	5.126	5.717	5.703	5.03	5.255	5.443	5.109	5.338	5.205	5.006	5.193	5.458	5.453	5.446	5.449
metab_6026	Diaminopimelic acid	pos	HMDB0001370;HMDB0242532	C00666	191.1024726	0.6395	57.6	0	-0.845496714	5.238	5.233	5.083	4.751	5.101	5.095	5.193	5.394	5.037	5.124	5.172	5.394	5.218	5.425	5.199	5.282	5.301	5.093	5.236	5.019	5.196	5.191	5.191	5.22
metab_6047	6-O-(6-Deoxy-alpha-L-mannopyranosyl)-beta-D-glucopyranose	pos	HMDB0247100;HMDB0302439	C08247	349.1102672	0.6395	0	35.8	-0.767721613	4.761	4.866	5.706	4.805	5.379	5.638	4.925	4.681	5.318	5.482	5.143	5.123	5.922	6.104	6.084	5.275	5.337	5.678	5.47	6.034	5.519	5.555	5.523	5.539
metab_6053	N-[1-(2-ethylphenyl)sulfonylpiperidin-4-yl]-2-methoxy-N-(oxan-4-yl)acetamide	pos	-	-	425.214602	5.4944	53.9	0	9.74171356	5.37	4.14	3.565	4.62	4.071	4.742	5.316	3.579	4.887	4.853	3.887	4.577	4.149	5.91	5.562	4.259	3.888	4.1	4.819	3.819	5.297	5.267	5.257	5.26
metab_6068	Hexahydrocurcumin	pos	HMDB0302135	C17826	407.2040557	5.5175	0	36.7	-6.34476925	6.443	5.339	5.349	5.776	5.102	5.918	6.478	4.811	6.249	6.18	4.132	5.254	4.761	6.919	6.42	4.414	4.744	4.355	5.585	5.011	6.209	6.199	6.194	6.195
metab_6076	Levobunolol	pos	PW_C009623;HMDB0015341	C07914	309.2167602	5.5407	0	31.4	-1.748028068	4.513	4.509	4.685	4.353	4.517	4.898	4.005	4.477	4.385	4.846	4.744	4.959	5.296	4.963	4.752	4.785	4.675	4.628	4.606	4.758	4.641	4.644	4.68	4.662
metab_6082	Sucrose alcohol	pos	HMDB0258549	-	376.1424052	5.5485	0	37.3	-7.110908736	4.593	4.309	4.386	3.871	4.262	4.417	4.22	4.387	4.448	4.777	3.931	4.75	4.728	3.658	4.951	4.74	4.997	5.029	4.749	4.948	4.585	4.585	4.571	4.574
metab_6088	Dihydrotestosterone	pos	PW_C001745;HMDB0243561;HMDB0002961;MJDBOTE0001000	C03917	354.2379589	5.5639	0	57.3	-8.238686101	4.584	4.007	4.332	4.431	4.204	4.483	4.546	4.378	3.85	4.628	4.076	3.61	3.726	4.734	4.52	4.211	4.5	3.985	3.489	4.125	4.489	4.459	4.611	4.462
metab_6094	Nodularin	pos	HMDB0255692	C15713	825.4480282	5.5639	0	67.1	-3.018208255	5.283	5.678	6.445	6.572	6.148	5.808	5.051	4.675	5.699	5.731	5.526	5.573	6.376	6.159	5.63	5.437	5.877	5.835	4.943	5.676	6.052	6.033	6.049	6.004
metab_6096	Tanacetol A	pos	HMDB0035722	-	312.2166417	5.5717	0	77.7	-0.996388529	6.182	6.27	6.643	6.252	6.222	6.378	6.125	6.044	6.096	6.522	6.104	6.234	6.399	6.666	6.369	6.17	6.526	6.267	6.182	6.453	6.34	6.329	6.326	6.329
metab_6097	5,6-epoxy,18R-HEPE	pos	HMDB0062410	C18175	365.2320833	5.5717	0	70.5	-0.503586503	3.42	3.384	3.327	3.321	3.298	3.314	3.683	3.34	3.797	4.612	3.395	3.428	3.36	3.692	4.348	4.768	3.828	3.582	3.322	3.437	4.183	4.084	4	4.123
metab_6101	Alpha-Terpinyl anthranilate	pos	HMDB0038051	-	610.3572886	5.5717	0	63	-7.759096401	5.078	5.476	5.683	5.889	5.975	5.216	4.978	5.002	5.212	5.491	4.745	5.638	5.438	5.944	4.524	4.804	5.317	5.171	5.467	5.011	5.499	5.485	5.49	5.457
metab_6103	Beta-1,4-Mannosyl-N-acetylglucosamine	pos	HMDB0006535	-	406.1317436	0.6473	0	43.8	-0.620522692	2.951	2.915	5.557	7.524	6.037	5.246	2.915	2.871	4.256	5.47	2.926	4.839	5.866	7.348	6.532	5.311	5.118	2.864	4.297	5.622	6.418	6.449	6.413	6.416
metab_6104	Germacrone	pos	HMDB0252704	C16966	263.1388848	5.5794	0	39.6	3.000046362	3.331	3.972	4.285	4.884	4.656	3.849	3.183	3.325	3.173	4.177	3.194	4.168	3.547	5.195	4.478	3.17	4.026	3.784	4.081	4.245	4.389	4.377	4.353	4.335
metab_6105	Metoprolol	pos	HMDB0001932;PW_C001291;MJDBOTE0001765	C07202	300.2167132	5.5794	0	32.1	-0.829509759	6.353	6.464	6.567	6.06	6.441	6.387	6.132	5.872	6.003	6.48	5.914	6.285	6.293	6.847	6.337	6.237	6.567	6.299	5.966	6.18	6.35	6.333	6.333	6.336
metab_6106	20-Cooh ltb4	pos	HMDB0245561;HMDB0006059	C05950	398.2535644	5.5794	0	30.7	-0.394107953	5.252	5.097	5.301	5.617	5.253	5.447	5.178	5.175	5.041	5.531	5.164	5.175	5.306	6.001	5.522	5.191	5.637	5.5	5.249	5.505	5.491	5.482	5.505	5.484
metab_6114	10-Nitrolinoleic acid	pos	HMDB0005049;LMFA01120001	C13800	308.2217535	5.5872	0	73.9	-0.820096574	4.665	2.655	4.131	5.754	2.569	4.107	4.341	4.604	3.538	2.603	4.109	3.432	4.062	6.149	6.041	3.827	3.713	3.1	4.252	4.561	5.525	5.497	5.511	5.509
metab_6123	PGP(i-14:0/i-13:0)	pos	HMDB0116570;PW_C076375	C03892	771.366443	5.6027	0	75.3	7.399632535	5.889	6.04	5.789	5.209	6.036	5.532	5.653	5.487	5.848	6.481	5.513	5.389	4.589	5.807	6.013	4.971	5.3	5.402	5.732	5.677	5.717	5.719	5.696	5.721
metab_6125	2-Hydroxydecanoylcarnitine	pos	HMDB0241059	-	332.2429089	5.6106	0	50.9	-0.726685739	5.779	5.982	5.948	5.927	6.037	5.814	5.634	5.528	5.752	6.001	5.854	5.672	5.922	6.245	5.941	5.796	6.085	6.011	5.872	5.971	5.973	5.961	5.956	5.959
metab_6132	Pyrroline hydroxycarboxylic acid	pos	HMDB0001369;PW_C001057	C04281	162.0760589	0.655	0	54.4	-0.196820898	6.4	6.21	6.322	6.064	6.203	6.301	6.299	6.226	6.235	6.276	6.42	6.306	6.498	6.426	6.216	6.444	6.466	6.366	6.297	6.173	6.342	6.344	6.338	6.343
metab_6138	20-Carboxyleukotriene B4	pos	HMDB0245560;HMDB0012641;HMDB0006059	C05950	389.1938557	5.6337	0	57.8	1.08215874	6.184	4.822	4.35	5.318	4.274	5.538	6.179	4.719	5.864	5.908	4.088	4.179	3.8	6.739	6	3.821	4.323	3.773	5.144	4.254	5.915	5.888	5.893	5.89
metab_6139	6-Hydroxytetradecanedioylcarnitine	pos	HMDB0241425	-	400.269144	5.6337	0	40.9	-0.527947865	5.851	5.752	6.007	6.664	6.071	6.201	5.852	5.988	5.849	6.296	5.926	6.086	6.269	6.813	6.423	6.065	6.458	6.345	6.125	6.388	6.36	6.37	6.361	6.361
metab_6145	Monic acid	pos	HMDB0061154	-	360.2376874	5.6414	0	38.9	-1.101258032	5.713	3.876	3.828	5.151	3.726	4.989	5.688	3.502	5.592	5.122	3.557	3.59	3.807	6.344	5.722	3.533	3.515	3.495	4.137	4.334	5.492	5.48	5.47	5.472
metab_6148	3-Hydroxydodeca-7,10-dienoylcarnitine	pos	HMDB0241249	-	356.2429127	5.6492	0	53.8	-0.66678783	5.648	5.722	5.932	5.919	5.799	6.038	5.707	5.986	5.627	5.972	5.73	5.692	5.891	6.03	5.711	5.832	6.046	5.828	5.662	5.947	5.93	5.933	5.907	5.924
metab_6149	PGF2a ethanolamide	pos	HMDB0013628	C13828	398.289759	5.6492	0	63.1	-0.857906603	4.934	4.68	4.897	5.619	5.388	5.003	3.973	4.455	5.204	5.182	4.83	4.705	4.945	6.438	5.878	4.596	4.976	4.994	4.577	4.878	5.455	5.423	5.423	5.434
metab_6151	1-Octen-3-yl glucoside	pos	HMDB0032959	-	255.1588339	5.6569	0	39.7	-0.867327804	5.445	5.281	5.409	5.391	5.258	5.452	5.27	5.162	5.255	5.449	5.103	5.351	5.447	5.896	5.517	5.415	5.673	5.473	5.405	5.502	5.455	5.449	5.44	5.443
metab_6155	Nornicotine	pos	HMDB0001126;PW_C000880	C06524	314.2323159	5.6569	0	45.3	-5.423333246	7.436	7.324	7.506	7.477	7.362	7.5	7.306	7.223	7.259	7.505	7.214	7.392	7.504	7.933	7.565	7.473	7.754	7.508	7.429	7.575	7.484	7.479	7.475	7.472
metab_6162	Cofaryloside	pos	HMDB0035096	-	1029.572674	5.6647	0	58.2	9.529951429	5.377	5.712	5.437	4.895	5.791	5.915	5.949	5.464	5.713	5.413	5.517	4.166	4.098	4.185	6.223	5.655	4.091	5.29	4.956	5.97	5.6	5.645	5.616	5.674
metab_6168	N-(3-Amino-2-hydroxy-3-oxopropyl)-L-valine	pos	HMDB0245695	-	409.2323228	5.6882	0	30.4	7.428196586	5.272	4.374	3.772	5.73	3.707	4.921	5.158	3.748	5.32	5.417	4.274	4.875	4.325	6.03	5.337	4.929	5.177	4.965	5.777	5.805	5.398	5.394	5.368	5.397
metab_6186	3-hydroxytetradecanedioylcarnitine	pos	HMDB0241428	-	382.258589	5.7112	0	31.3	-0.504767408	5.798	5.69	6.188	6.203	6.15	5.972	5.784	6.007	5.917	6.274	5.983	5.848	5.981	6.257	6.065	5.832	6.078	5.925	5.936	5.994	6.089	6.084	6.073	6.086
metab_6187	7alpha-Hydroxy-3-oxo-4-cholestenoate	pos	HMDB0012458;PW_C007985	C17337	494.3227256	5.7112	0	40.9	-3.146678967	5.934	4.187	3.867	5.388	3.941	4.414	5.908	4.394	5.506	5.667	0.8257	4.495	0.7964	6.823	7.202	4.915	4.836	4.672	4.689	4.949	6.617	6.612	6.618	6.643
metab_6189	Oxyglutinosone	pos	HMDB0302978	-	269.1742529	5.719	0	54.8	-2.044486126	5.012	4.59	4.865	4.825	5.054	4.619	4.817	4.698	4.765	5.111	4.77	4.774	4.925	5.327	4.998	4.953	5.129	4.818	4.955	4.676	4.979	4.953	4.939	4.941
metab_6198	13'-Carboxy-gamma-tocotrienol	pos	HMDB0012558	-	423.287393	5.7268	0	80	-4.493650024	5.055	5.03	5.192	5.653	5.211	5.008	4.91	5.044	4.935	4.961	5.324	5.489	5.591	5.59	5.421	5.279	5.461	5.22	5.014	4.916	5.219	5.215	5.226	5.229
metab_6209	Dihydroperillic acid	pos	HMDB0251324	-	186.1487483	5.7579	0	41.7	-0.636552953	4.863	4.543	4.63	5.061	4.363	4.528	4.75	3.815	4.613	4.529	4.286	3.86	4.381	5.46	5.032	4.357	4.313	4.06	4.702	4.533	4.917	4.929	4.906	4.909
metab_6210	(9S,10R,11E,13S)-9,10,13-Trihydroxyoctadec-11-enoylcarnitine	pos	HMDB0241533	-	456.3318545	5.7579	0	63.7	-0.232657297	5.495	4.738	5.196	6.494	5.917	5.215	5.202	5.555	5.356	5.776	5.372	5.397	5.807	6.403	5.955	5.608	5.822	5.669	5.877	5.567	5.852	5.853	5.832	5.859
metab_6211	Bax inhibitor peptide V5	pos	HMDB0248888	-	551.3369884	5.7579	0	69.4	-0.704339422	4.928	4.463	5.367	5.347	5.838	4.481	4.99	4.978	5.219	5.209	4.84	5.121	4.9	5.311	5.174	5.371	5.628	5.242	5.143	4.829	5.201	5.197	5.196	5.248
metab_6217	N,N-Dimethyldodecylamine-N-oxide	pos	-	-	230.2476582	5.7812	66.9	0	-0.797521532	5.398	5.073	5.134	5.622	5.576	5.122	5.327	5.623	5.586	5.171	5.418	5.832	5.551	5.586	5.305	5.622	5.591	5.292	5.68	5.084	5.258	5.237	5.241	5.256
metab_6225	Chamazulene	pos	HMDB0036470;LMPR0103410002	C09633	185.1323577	5.7891	72.3	0	-0.647655222	5.375	5.355	5.342	5.519	5.15	5.399	5.419	5.161	5.173	5.305	5.251	4.819	5.066	5.483	5.441	4.938	4.806	5.195	5.139	5.436	5.355	5.351	5.338	5.353
metab_6233	(5alpha,6beta,14alpha,20R,22R)-5,6,14,20,27-Pentahydroxy-1-oxowith-24-enolide	pos	HMDB0033198	-	1013.57926	5.7891	0	60.7	-3.90441439	6.667	6.793	6.744	4.398	5.639	6.877	6.728	6.628	6.172	6.63	6.794	5.549	5.643	4.525	6.545	6.155	4.431	6.674	4.4	6.902	6.435	6.447	6.432	6.47
metab_6234	Citrusin IV	pos	HMDB0303683	-	449.6977475	1.6732	0	67.3	-6.580555794	6.499	6.547	6.806	4.23	5.033	6.898	6.627	4.775	6.808	6.747	6.865	6.709	6.844	3.868	6.106	6.732	7.117	6.927	6.806	6.741	6.541	6.562	6.562	6.56
metab_6235	4-Vinylcyclohexene	pos	HMDB0246592	C19310	109.1014242	5.7968	0	31.8	2.288825306	5.07	4.481	4.632	5.323	4.659	4.782	4.933	4.651	4.816	4.795	4.518	4.742	4.654	5.675	5.176	4.662	4.72	4.561	4.981	4.831	5.04	5.044	5.034	5.035
metab_6239	Abscisic alcohol	pos	HMDB0039635	C13456	542.3509622	5.7968	0	64.8	6.69090172	4.778	5.599	5.312	5.972	5.745	5.734	5.178	5.97	5.858	6.092	5.578	6.438	5.775	6.007	5.626	6.449	6.619	6.005	6.465	5.986	5.776	5.789	5.795	5.795
metab_6247	Ovalicin	pos	HMDB0246031;HMDB0038120	C09674	329.1929422	5.8122	0	68.8	-9.869104138	5.86	5.715	5.769	5.693	5.74	5.67	5.818	5.823	5.859	5.742	5.815	5.937	5.813	5.798	5.809	5.855	5.858	5.726	5.905	5.71	5.796	5.777	5.772	5.775
metab_6249	P-Tolualdehyde	pos	HMDB0029638	C06758	121.0648926	5.8197	89	0	0.843951389	5.659	5.537	5.589	5.65	5.391	5.527	5.647	5.698	5.652	5.527	5.687	5.87	5.568	5.742	5.59	5.667	5.685	5.454	5.715	5.549	5.545	5.543	5.547	5.543
metab_6251	2-Amino-6-methoxypurine	pos	HMDB0245002	-	207.0987526	5.8197	0	60.5	-0.804499484	6.639	6.528	6.602	6.516	6.432	6.587	6.622	6.604	6.582	6.53	6.594	6.616	6.56	6.512	6.612	6.553	6.484	6.537	6.529	6.675	6.542	6.537	6.54	6.547
metab_6256	(6S)-Tetrahydro-L-biopterin	pos	HMDB0257928	-	283.1510393	5.8197	0	55.7	-1.143109851	7.159	7.045	7.132	7.066	6.983	7.113	7.142	7.125	7.121	7.05	7.129	7.146	7.103	7.085	7.146	7.09	7.03	7.066	7.066	7.18	7.075	7.071	7.072	7.075
metab_6257	N-Eicosapentaenoyl Aspartic acid	pos	HMDB0242067	-	435.2852993	5.8197	0	64.5	-0.118541076	4.367	4.4	4.265	4.269	3.947	2.929	4.153	4.463	2.698	3.751	4.539	4.813	3.164	5.24	5.894	3.165	3.432	2.657	3.749	3.038	5.216	5.23	5.201	5.248
metab_6261	Ligusticide	pos	HMDB0302720	C16987	191.1065025	5.8352	0	39.8	-0.808168709	5.036	5.226	5.59	5.353	5.03	5.293	5.283	5.222	5.69	5.602	5.238	5.337	5.498	5.506	5.678	5.219	5.513	5.686	5.239	5.622	5.416	5.405	5.445	5.408
metab_6263	Isochlorogenic acid b	pos	HMDB0030705;HMDB0253617;HMDB0030707	C10468	539.1111423	5.8508	0	32.5	-9.405763152	5.627	4.814	5.442	6.003	5.203	5.75	5.184	5.15	5.47	4.906	5.477	5.72	6.335	4.932	5.605	5.465	5.954	6.073	5.215	5.03	5.675	5.671	5.649	5.608
metab_6264	19-Hydroxyprostaglandin E1	pos	HMDB0244832	-	403.2661267	5.8586	0	72.3	-7.841807966	5.776	5.538	5.566	5.438	5.527	5.546	5.646	5.7	5.663	5.498	5.647	5.818	5.664	5.711	5.607	5.675	5.606	5.523	5.573	5.513	5.63	5.622	5.61	5.613
metab_6269	11,17-Dihydroxy-3,20-dioxopregn-4-en-21-yl acetate	pos	HMDB0244374	-	446.2535604	5.8742	0	45.7	-0.380782626	5.807	5.699	5.764	5.719	5.471	5.687	5.671	5.81	5.694	5.361	5.978	6.223	5.67	5.467	5.53	5.858	5.825	5.579	5.728	5.557	5.492	5.493	5.414	5.496
metab_6274	FAPy-adenine	pos	HMDB0004816	C06502	195.0987843	5.8821	0	59	-0.660275119	6.441	6.292	6.398	6.393	6.312	6.341	6.388	6.412	6.433	6.325	6.416	6.467	6.423	6.444	6.409	6.399	6.348	6.338	6.391	6.392	6.364	6.36	6.358	6.356
metab_6276	Decylubiquinone	pos	HMDB0250928	C15494	323.2214823	5.8821	0	39.8	-0.631840701	5.323	3.35	3.289	4.735	2.22	3.873	5.079	3.513	2.387	4.145	3.386	3.071	3.943	6.413	5.674	2.616	2.952	2.254	3.849	3.48	5.143	5.128	5.156	5.108
metab_6279	3,7-Dihydroxy-12-oxocholanoic acid	pos	HMDB0000400	-	424.3054028	5.8821	0	82.4	-0.854197939	5.39	5.336	5.691	6.843	6.617	5.945	5.577	5.334	6.116	6	5.523	5.923	6.117	6.877	6.442	6.038	6.339	5.927	6.287	5.725	6.258	6.253	6.246	6.242
metab_6281	Eucarvone	pos	HMDB0302916	C16955	151.1116466	5.8897	0	50.1	-0.632342907	5.351	4.329	4.08	5.167	3.701	4.943	5.148	4.407	4.762	4.771	4.103	4.024	3.832	5.873	5.41	3.883	3.543	4.189	4.646	4.867	5.184	5.192	5.192	5.194
metab_6282	17-Hydroxyprogesterone	pos	LMST02030161;HMDB0000374;PW_C000273;MJDBOTE0000846	C01176	363.2527417	5.8897	0	78.6	-0.739925096	5.563	4.228	3.658	4.003	3.63	4.829	5.467	3.672	4.298	4.325	3.727	3.76	3.692	6.29	5.821	3.702	3.685	3.665	4.304	4.362	5.206	5.127	5.235	5.346
metab_6284	Asp Ile Lys	pos	-	-	375.2236927	1.6808	73.8	0	-0.316566732	6.072	6.851	5.562	5.103	5.452	6.273	6.28	6.534	5.808	6.14	6.38	5.982	5.3	5.589	5.186	5.985	5.589	5.846	6.372	5.956	6.199	6.167	6.166	6.169
metab_6285	M-Xylene	pos	HMDB0059810	C07208	107.0857991	5.9054	73.7	0	2.567062767	5.158	4.947	5.098	5.359	5.159	5.091	5.17	5.056	5.221	5.172	5.004	5.14	5.171	5.619	5.369	5.204	5.212	5.093	5.311	5.158	5.241	5.258	5.244	5.255
metab_6286	Cinnamyl alcohol	pos	HMDB0029698;HMDB0029697	C02394	117.0700332	5.9054	0	50.5	1.167628386	5.145	4.897	5.084	5.446	5.243	5.127	5.223	4.933	5.266	5.243	4.797	4.983	5.216	5.632	5.432	5.194	5.198	5.156	5.348	5.173	5.266	5.284	5.278	5.287
metab_6287	Methyleugenol	pos	HMDB0031864	C10454	143.0854168	5.9054	0	60.1	-0.61750819	5.327	5.292	5.392	5.65	5.429	5.438	5.475	5.224	5.375	5.458	5.211	5.103	5.326	5.806	5.631	5.275	5.308	5.337	5.409	5.496	5.462	5.504	5.504	5.5
metab_6289	N-Eicosapentaenoyl Glutamine	pos	HMDB0242069	-	924.5859426	5.9054	0	57.7	4.482385689	5.453	7.209	7.546	6.922	7.202	7.522	7.186	7.27	7.403	7.554	7.194	7.095	7.269	6.616	7.525	7.427	6.392	7.54	7.095	7.636	7.465	7.478	7.478	7.476
metab_6290	(4E,7E,10E,13E)-Hexadeca-4,7,10,13-tetraenoic acid	pos	HMDB0253125	-	213.1636484	5.9132	0	70.6	-0.518539741	4.993	5.392	5.896	6.214	6.178	5.801	5.46	5.508	5.999	6.008	5.355	5.631	6.11	5.992	6.062	6.079	6.106	6.024	6.212	5.974	6.007	6.017	5.998	6.001
metab_6292	(3E,7E)-4,8,12-Trimethyl-1,3,7,11-tridecatetraene	pos	HMDB0034498	C20700	241.1948372	5.9132	0	57.4	9.925199231	4.904	4.697	5.352	5.748	5.648	5.343	5.094	4.987	5.5	5.509	4.634	5.044	5.574	5.731	5.614	5.526	5.57	5.474	5.719	5.455	5.55	5.568	5.548	5.548
metab_6307	19-Hydroxyprostaglandin F	pos	HMDB0244834	-	371.2402283	5.9599	0	40.8	-6.987371958	5.789	5.669	5.741	5.4	5.25	5.737	5.8	5.725	5.636	5.529	5.736	5.629	5.555	5.439	5.628	5.597	5.409	5.602	5.512	5.717	5.576	5.548	5.591	5.586
metab_6312	Butylate	pos	HMDB0249477	C14323	281.1645068	5.9677	0	52.3	-5.979044701	7.089	6.948	7.039	6.995	6.877	7.005	7.041	7.032	7.044	6.948	7.041	7.045	7.009	7.02	7.043	6.979	6.932	6.95	6.971	7.048	6.989	6.977	6.995	6.985
metab_6316	17-Epimethyltestosterone	pos	HMDB0015655;HMDB0259471	C07198	335.2578872	5.9677	0	55.5	-0.609565065	5.641	4.848	4.736	4.584	4.376	5.226	5.429	4.953	4.859	4.628	3.963	4.555	5.224	6.329	6.078	3.797	3.779	3.759	4.484	4.728	5.348	5.349	5.334	5.332
metab_6330	Linolenic Acid	pos	HMDB0001388	C06427	296.2581145	5.9911	58.2	0	-1.046874638	6.068	6.029	5.848	5.425	5.506	5.939	5.998	6.152	5.85	5.876	6.019	6.011	5.736	6.095	5.841	6.065	5.693	5.793	5.833	5.931	5.925	5.905	5.916	5.922
metab_6331	P-Menthane-3,8-diol	pos	LMPR0102090063;HMDB0036145;HMDB0035595	C02904	367.2851786	5.9911	0	64.9	9.579647044	5.342	4.515	5.114	4.643	4.319	5.58	5.521	5.252	4.881	4.595	4.683	4.545	5.284	5.978	5.832	3.86	4.047	3.853	4.724	5.182	5.297	5.288	5.321	5.305
metab_6333	PE(16:1(9Z)/P-18:1(9Z))	pos	HMDB0008985	C00350	722.5049805	5.9911	0	72.9	-6.476573174	7.334	7.193	7.288	7.257	7.175	7.228	7.302	7.354	7.342	7.234	7.316	7.377	7.302	7.252	7.287	7.286	7.24	7.243	7.274	7.257	7.258	7.253	7.253	7.26
metab_6341	DG(18:1(9Z)-O(12,13)/0:0/2:0)	pos	HMDB0296974	-	445.3137948	6.0143	0	48.5	-5.300589521	5.845	5.77	5.83	5.774	5.52	5.857	5.908	5.848	5.785	5.699	5.851	5.752	5.741	5.845	5.824	5.769	5.671	5.725	5.706	5.863	5.776	5.772	5.779	5.781
metab_6352	Demissidine	pos	HMDB0303382;LMST01150001;HMDB0032023	C17735	482.384113	6.03	0	49.1	0.243096285	4.902	4.74	5.045	6.139	5.349	5.18	4.895	4.945	5.172	5.622	4.963	5.125	5.424	5.981	5.714	5.726	5.791	5.413	5.323	5.843	5.663	5.67	5.659	5.666
metab_6354	5-Hydroxycapsanthin	pos	HMDB0302461	-	604.4412207	6.03	0	82.6	8.842004446	5.76	5.617	5.733	5.807	5.724	5.765	5.778	5.926	5.844	5.723	5.831	5.953	5.848	5.908	5.942	5.855	5.805	5.791	5.818	5.786	5.774	5.777	5.769	5.804
metab_6360	DG(8:0/10:0/0:0)	pos	PW_C062185;HMDB0092901	C00165	414.3209207	6.0377	0	41.4	-1.287119386	5.786	5.51	5.812	6.224	5.966	5.609	5.659	5.707	5.98	5.955	5.659	5.787	5.949	6.558	6.152	5.961	6.037	5.784	5.955	5.971	6.019	6.027	6.017	6.017
metab_6361	Hericene B	pos	HMDB0041180	-	600.4679452	6.0377	0	83.9	9.777499001	5.787	5.606	5.717	5.746	5.675	5.718	5.764	5.906	5.842	5.777	5.776	5.837	5.732	5.744	5.726	5.798	5.707	5.679	5.792	5.741	5.738	5.753	5.756	5.759
metab_6365	Cer(d18:2(4E,14Z)/TXB2)	pos	HMDB0290064	-	614.4835172	6.0532	0	67	8.647809926	6.215	6.025	6.168	6.121	6.024	6.135	6.188	6.265	6.223	6.131	6.154	6.268	6.202	6.141	6.213	6.205	6.13	6.116	6.151	6.208	6.18	6.17	6.16	6.178
metab_6393	Hexadecenal	pos	HMDB0060482;HMDB0253123	C06123	256.263264	6.1543	0	30.2	-0.953147088	5.546	5.484	5.877	5.361	5.134	5.806	5.793	5.542	5.821	5.722	5.49	5.457	5.375	5.529	5.651	5.571	5.377	5.774	5.47	6.058	5.781	5.745	5.777	5.78
metab_6396	1-Butylamine	pos	HMDB0031321	-	74.09706934	6.1697	34	0	8.804984216	5.617	5.364	5.433	5.437	5.388	5.401	5.462	5.566	5.532	5.386	5.558	5.607	5.503	5.491	5.451	5.498	5.479	5.411	5.49	5.402	5.455	5.438	5.434	5.436
metab_6397	2-Hydroxy-6-pentadecylbenzoic acid	pos	HMDB0029683;LMPK15040002	C10759	349.2734919	6.1697	0	50.2	-0.659126399	6.195	5.718	6.08	6.297	5.622	6.499	6.376	6.075	6.029	5.797	5.597	5.592	6.265	6.818	6.875	5.434	5.097	5.368	5.771	6.325	6.178	6.178	6.182	6.185
metab_6412	3-Amino-2-methoxynonadec-5-en-4-ol	pos	HMDB0257752	-	310.3101674	6.2395	0	34.1	-0.836786946	4.663	4.686	5.228	4.992	4.216	4.963	5.038	4.464	5.154	5.048	4.48	4.719	4.598	4.964	5.078	5.098	4.397	5.02	4.537	5.63	5.092	5.099	5.139	5.091
metab_6418	Acetamidopropanal	pos	HMDB0012880	C18170	98.06044907	6.2705	0	62.8	3.552677767	6.325	6.136	6.2	6.097	6.031	6.113	6.145	6.178	6.131	6.051	6.188	6.095	6.144	6.022	6.156	6.137	6.093	6.08	6.076	6.114	6.12	6.115	6.109	6.098
metab_6429	5alpha-Cyprinol	pos	HMDB0247015	C16890	470.3838872	6.3171	0	82.4	-0.249704509	5.911	5.955	5.885	6.791	6.194	5.896	6.133	5.978	6.097	5.938	6.046	5.858	6.165	6.402	6.159	6.475	6.184	6.177	6.235	6.371	6.252	6.255	6.255	6.237
metab_6431	S-Adenosylhomocysteine	pos	HMDB0000939;PW_C000749	C00021	385.1285252	1.7266	72.4	0	-0.885081475	6.198	3.33	4.106	3.267	3.245	3.575	3.33	3.286	4.008	3.709	5.814	3.48	4.12	3.621	3.263	3.378	3.609	3.335	3.371	3.497	4.831	4.819	4.854	4.822
metab_6442	Eleutheroside M	pos	HMDB0036964	-	625.2986515	1.7266	0	59.7	-4.322465608	6.293	6.135	5.963	3.261	6.211	6.419	6.499	6.248	6.611	6.446	6.47	6.638	6.468	2.365	5.266	6.497	6.406	6.366	6.41	6.018	6.27	6.279	6.269	6.268
metab_6443	Paricalcitol	pos	HMDB0015046;LMST04030163	C08127	381.3149183	6.3713	0	47.1	-0.65812683	5.244	5.031	5.22	5.982	5.503	5.092	5.509	5.164	5.701	5.605	5.201	5.224	5.514	5.984	5.658	5.688	5.721	5.35	5.715	5.692	5.543	5.526	5.545	5.514
metab_6467	(+/-)-Ribaline	pos	HMDB0033345	-	258.1122888	6.5033	0	77.4	-0.657826142	5.983	5.818	5.944	5.876	5.824	5.872	5.92	5.949	5.938	5.844	5.952	5.979	5.932	5.849	5.907	5.913	5.863	5.846	5.896	5.888	5.887	5.881	5.879	5.882
metab_6478	(13E)-11a-Hydroxy-9,15-dioxoprost-13-enoic acid	pos	HMDB0001320	C04654	335.2197281	6.6196	0	92.6	-5.558332221	5.641	3.312	3.255	5.544	3.418	4.915	5.521	4.278	4.97	4.868	3.323	3.699	3.722	6.713	5.996	3.299	4.081	3.406	4.937	4.641	5.577	5.628	5.652	5.512
metab_6485	Biopterin	pos	HMDB0000633;HMDB0000817;HMDB0000468;MJDBOTE0001160	C06313	238.0932779	1.7419	91.6	0	-0.791839611	6.154	5.95	6.112	4.748	6.017	5.93	5.965	5.816	6.036	6.073	6.16	6.087	6.193	6.114	5.506	5.942	5.93	5.834	5.873	5.846	5.993	5.984	5.979	5.982
metab_6488	PG(i-12:0/i-17:0)	pos	HMDB0116665;PW_C076283	C00344	663.4534433	6.6971	0	79.9	-8.9695813	6.324	6.189	6.34	6.225	6.237	6.263	6.354	6.393	6.413	6.299	6.419	6.548	6.43	6.255	6.384	6.378	6.258	6.247	6.311	6.301	6.24	6.279	6.239	6.247
metab_6495	Piperidine-1-carboxamide	pos	HMDB0256575	-	111.0919305	6.8336	0	30.2	1.996500641	5.189	5.042	5.125	5.227	5.096	5.137	5.166	5.267	5.257	5.095	5.191	5.288	5.22	5.245	5.214	5.192	5.2	5.099	5.208	5.099	5.136	5.137	5.137	5.116
metab_6507	Ala Lys His Asp	pos	-	-	470.2355407	1.7419	38.7	0	-0.494555254	4.145	4.212	5.109	6.022	4.307	4.98	3.74	3.322	3.522	4.813	3.667	3.829	4.981	5.805	5.422	3.821	5.115	4.825	4.35	5.266	5.155	5.211	5.211	5.203
metab_6519	Butylisopropylamine	pos	-	-	116.1435673	7.0519	76.6	0	1.661743611	7.409	7.239	7.316	7.298	7.23	7.287	7.335	7.38	7.372	7.258	7.379	7.431	7.339	7.374	7.338	7.339	7.308	7.27	7.325	7.308	7.306	7.304	7.301	7.305
metab_6530	1,2-Naphthoquinone	pos	HMDB0244101	C14783	200.0705078	7.2241	0	68.5	-0.615115329	5.344	5.194	5.235	5.251	5.226	5.269	5.284	5.324	5.328	5.214	5.326	5.355	5.282	5.336	5.294	5.303	5.279	5.221	5.319	5.299	5.269	5.261	5.261	5.264
metab_6546	Pregnanediol 3-O-glucuronide	pos	HMDB0010318	C03033	1015.594502	7.2551	0	93	-1.970063105	5.487	5.706	5.834	4.59	5.033	6.189	5.926	5.54	5.214	5.628	5.649	5.142	5.053	4.546	6.141	5.324	4.422	5.72	4.732	5.92	5.609	5.615	5.605	5.714
metab_6547	2-Methylpropanamine	pos	HMDB0034198	C02787	74.09707328	7.2629	33.4	0	8.858937174	5.389	5.23	5.31	5.307	5.256	5.273	5.315	5.354	5.36	5.26	5.382	5.397	5.354	5.412	5.338	5.343	5.336	5.276	5.353	5.346	5.318	5.305	5.311	5.322
metab_6552	Taurochenodesoxycholic acid	pos	PW_C000759;HMDB0000951	C05465	464.2831131	7.2629	0	51.2	0.414346333	5.815	5.616	5.905	5.707	5.864	6.096	6.023	5.884	5.901	5.942	5.904	5.82	5.922	5.918	6.259	5.966	5.778	6.013	5.877	5.99	5.874	5.966	5.953	5.977
metab_6555	Euscaphic acid	pos	HMDB0253726;HMDB0036651	C17890	533.3253995	7.2629	0	40.9	8.313496075	7.023	7.05	7.137	6.732	6.472	7.072	7.127	6.988	6.782	6.865	7.111	6.776	6.553	6.4	6.895	6.671	6.222	6.769	6.542	7.187	6.835	6.83	6.83	6.858
metab_6558	Cis-and trans-Ethyl 2,4-dimethyl-1,3-dioxolane-2-acetate	pos	-	-	206.138598	7.2707	0	40.7	-0.459842415	4.854	4.683	4.772	4.725	4.636	4.713	4.751	4.738	4.707	4.652	4.836	4.848	4.698	4.756	4.771	4.734	4.663	4.685	4.715	4.755	4.768	4.757	4.751	4.792
metab_6560	Arginine ornithine	pos	HMDB0248583	-	271.1874576	7.2707	0	36.8	-0.842552341	4.944	4.835	4.923	4.831	4.751	4.857	4.872	4.865	4.859	4.818	4.941	4.89	4.814	4.912	4.929	4.811	4.692	4.798	4.839	4.962	4.828	4.823	4.823	4.889
metab_6574	LysoPC(22:2(13Z,16Z)/0:0)	pos	HMDB0010400	C04230	639.4072232	7.2785	0	45.4	-6.319846873	5.269	5.196	5.299	5.217	5.271	5.205	5.258	5.298	5.259	5.176	5.272	5.273	5.219	5.42	5.282	5.204	5.204	5.311	5.246	5.248	5.223	5.235	5.234	5.114
metab_6603	Aspartyl-Lysine	pos	HMDB0028758;HMDB0004987	-	226.1185544	1.765	0	36.4	-0.242900352	2.953	3.603	3.759	4.758	4.826	2.848	3.66	3.424	3.237	3.932	3.655	3.873	4.37	4.87	4.459	3.58	3.721	2.867	2.856	2.783	4.312	4.325	4.283	4.215
metab_6643	3a,6b,7b-Trihydroxy-5b-cholanoic acid	pos	HMDB0000415	C17726	839.5638655	7.325	0	98.6	-0.617189587	3.966	4.27	4.863	6.247	6.479	5.054	3.412	4.494	5.519	5.653	4.237	4.026	5.796	6.003	5.803	5.776	6.159	5.8	6.342	5.267	5.483	5.479	5.541	5.481
metab_6654	(2E)-Decenoyl-ACP	pos	HMDB0062225	C03969	94.06559998	7.3405	0	42	3.674660126	5.492	5.382	5.497	5.589	5.552	5.542	5.515	5.601	5.568	5.455	5.573	5.428	5.622	5.509	5.627	5.64	5.524	5.431	5.539	5.514	5.512	5.56	5.509	5.511
metab_6663	Aminoacetone	pos	HMDB0002134;PW_C001435	C01888	74.06069789	7.3636	0	60.6	9.001784557	6.006	5.858	5.929	5.949	5.898	5.904	5.949	6.003	5.982	5.89	5.981	5.972	5.989	6.014	5.995	5.99	5.911	5.858	5.924	5.935	5.92	5.928	5.928	5.924
metab_6670	E-10-Hydroxynortriptyline	pos	HMDB0013889	-	597.2870943	7.3948	0	64.1	-1.240104737	5.26	5.236	5.405	5.431	5.551	5.522	5.988	5.797	5.726	5.592	5.722	5.869	5.617	5.747	5.787	5.641	5.862	5.744	5.754	5.651	5.574	5.61	5.652	5.752
metab_6680	Lys Glu	pos	-	-	276.1552381	0.6321	62.2	0	-0.578415853	7.109	6.931	7.066	6.151	6.935	7.14	7.135	7.352	7.066	7.089	7.201	7.298	7.207	6.824	6.722	7.079	7.144	7.006	7.016	6.931	7.026	7.038	7.021	7.027
metab_6720	Delta-Valerolactone	pos	HMDB0250981	C02240	83.04980098	7.9926	0	50.6	6.593927273	4.898	4.767	4.818	4.855	4.777	4.82	4.849	4.901	4.902	4.814	4.878	4.921	4.885	4.985	4.914	4.891	4.882	4.844	4.845	4.863	4.838	4.862	4.862	4.859
metab_6721	Alpha-Methylene-Gamma-Butyrolactone	pos	HMDB0246945	C20578	99.04445831	7.9926	70.1	0	4.105055875	4.516	4.337	4.399	4.434	4.305	4.403	4.372	4.437	4.449	4.366	4.479	4.508	4.411	4.509	4.449	4.407	4.433	4.346	4.413	4.403	4.451	4.43	4.422	4.425
metab_6727	(E)-3-(2,3-Dihydroxyphenyl)-2-propenoic acid	pos	HMDB0032057	C12623	163.0388654	7.9848	0	45.1	-0.583713904	5.22	5.033	5.128	5.171	5.06	5.127	5.233	5.284	5.267	5.158	5.218	5.257	5.164	5.227	5.167	5.132	5.205	5.149	5.196	5.192	5.163	5.143	5.168	5.171
metab_6745	Histidylglutamine	pos	HMDB0028883	-	266.1228025	7.7986	0	41.8	-6.93447491	5.589	5.418	5.5	5.487	5.415	5.476	5.484	5.54	5.526	5.439	5.541	5.585	5.513	5.565	5.522	5.502	5.492	5.449	5.492	5.48	5.5	5.487	5.482	5.485
metab_6755	Dimethylethanolamine	pos	HMDB0032231	C04308	90.09182531	7.5423	0	44.5	5.443211009	5.677	5.49	5.569	5.555	5.494	5.53	5.541	5.607	5.601	5.507	5.612	5.677	5.599	5.638	5.579	5.602	5.595	5.555	5.588	5.519	5.579	5.575	5.561	5.568
metab_6769	Gly Ile Arg	pos	-	-	345.2243393	1.7959	53.2	0	-0.408425133	5.405	5.523	5.201	4.769	5.358	5.176	5.497	5.584	5.447	5.058	5.284	5.002	4.827	4.83	4.857	5.036	4.724	4.893	5.342	5.012	5.288	5.249	5.248	5.25
metab_6777	PA(2:0/18:3(10,12,15)-OH(9))	pos	HMDB0266571	-	554.2455834	7.4335	0	76.4	-6.845487878	6.257	6.295	6.367	5.843	5.56	6.298	6.47	6.188	5.925	6.041	6.412	5.976	5.536	5.414	6.099	5.866	5.059	6.008	5.584	6.452	6.075	6.071	6.095	6.129
metab_6791	Gamma-Glutamylhydroxyproline	pos	HMDB0029150	-	261.1079325	0.6705	0	55.4	-0.692649025	7.048	6.761	6.424	5.311	5.96	6.317	7.12	6.9	7.127	6.454	6.988	6.805	6.422	5.13	6.066	6.734	6.41	6.61	6.312	6.149	6.668	6.665	6.662	6.665
metab_6813	Pinobanksin 5-[galactosyl-(1->4)-glucoside]	pos	HMDB0037506	C09826	638.2054881	7.3327	0	79.7	-4.122487411	5.797	5.803	5.948	5.697	5.114	5.833	6.029	5.932	5.815	5.696	5.966	5.722	5.103	5.007	5.715	5.548	4.743	5.647	5.245	6.076	5.668	5.718	5.698	5.727
metab_6814	N-Acetyl-D-glucosaminyldiphosphodolichol	pos	HMDB0012264;HMDB0001445	C04500	570.2181165	7.3327	0	90.9	-7.908974109	6.844	6.911	7.028	6.674	6.27	6.975	7.217	7.042	6.839	6.879	7.036	6.751	6.37	6.327	6.848	6.65	6.117	6.753	6.497	7.277	6.806	6.809	6.838	6.87
metab_6818	13(S)-HpOTrE	pos	HMDB0301803	C04785	293.2108384	7.3327	64.2	0	-0.91173002	4.209	3.538	3.48	4.36	3.452	4.007	3.59	3.494	3.527	3.816	3.549	3.582	3.514	5.604	5.073	3.524	3.507	3.487	3.476	3.997	4.633	4.672	4.644	4.631
metab_6819	9-Octadecenamide	pos	HMDB0247607;HMDB0002117	C19670	282.2789508	7.3327	0	43.1	-0.676761832	5.963	5.735	5.651	5.636	5.547	5.579	5.66	5.562	5.648	5.602	5.603	5.578	5.504	5.71	5.59	5.633	5.723	5.6	5.563	5.571	5.718	5.678	5.672	5.674
metab_6825	Methyl nomilinate 17-glucoside	pos	HMDB0039887	-	765.2660198	7.325	0	70.8	-9.670527019	5.699	5.63	5.664	5.204	5.683	5.752	5.882	5.861	6.026	5.725	5.748	5.691	6.147	5.699	5.521	5.906	5.996	6.002	6.034	5.803	5.764	5.806	5.769	5.861
metab_6829	Novobiocin	pos	HMDB0015185	C05080	613.2449641	7.325	0	67.9	9.43709256	6.633	6.672	6.79	6.443	6.022	6.714	6.916	6.731	6.546	6.562	6.799	6.485	6.129	6.085	6.581	6.381	5.835	6.45	6.21	6.966	6.505	6.518	6.504	6.554
metab_6874	Cinncassiol C2	pos	HMDB0035168	C17642	409.1620425	7.3095	0	49.9	6.28519956	5.175	4.956	5.078	5.104	4.885	5.005	5.035	5.226	5.337	5.006	5.236	5.611	5.195	5.378	5.105	5.205	5.402	4.856	5.343	4.784	5.067	5.132	5.05	5.053
metab_6888	Convalloside	pos	HMDB0034195	C19986	751.2943246	7.2941	0	53.4	0.765852015	5.658	5.578	5.8	5.438	5.655	5.1	5.131	3.815	4.942	5.648	4.874	5.046	5.329	5.6	5.501	4.819	5.25	4.748	4.109	3.725	5.265	5.26	5.349	5.262
metab_6893	Butaprost	pos	HMDB0249457	-	453.2588578	7.2941	0	40.6	0.290275812	1.741	4.05	4.831	5.305	5.315	4.554	3.97	3.694	4.927	4.938	4.223	4.358	5.104	5.363	5.239	5.097	5.324	5.037	5.39	4.724	4.952	4.927	4.947	4.845
metab_6913	Citrusin II	pos	HMDB0303681	-	357.1766026	1.8115	0	37.8	7.519622178	6.587	6.821	6.073	5.83	5.86	6.31	6.553	6.723	6.549	6.18	6.629	6.63	6.032	4.057	5.244	6.541	6.057	6.243	6.369	5.798	6.331	6.309	6.301	6.304
metab_6943	Melamine	pos	HMDB0041922;MJDBOTE0001255	C08737	127.0727232	7.2863	41.3	0	0.416441202	4.992	4.759	4.868	4.866	4.814	4.82	4.872	4.952	4.975	4.861	4.909	5.01	4.936	4.99	4.902	4.919	4.914	4.848	4.933	4.863	4.914	4.908	4.906	4.904
metab_6957	Benzoylhypaconine	pos	HMDB0249052	-	612.2548116	7.2785	0	97.3	-3.712606261	5.269	5.12	5.397	4.985	5.105	5.596	5.508	5.244	5.232	5.334	5.419	5.127	5.205	5.215	5.679	5.353	4.942	5.301	5.095	5.555	5.29	5.346	5.286	5.288
metab_6965	Tirofiban	pos	PW_C009242;HMDB0014913	C07965	441.2429674	7.2785	0	41	2.720711891	5.842	5.672	5.742	5.773	5.774	5.691	5.766	5.858	5.868	5.726	5.824	5.963	5.91	5.968	5.826	5.876	5.885	5.728	5.899	5.747	5.789	5.786	5.785	5.764
metab_6967	3'-AZIDO-2',3'-DIDEOXYURIDINE	pos	HMDB0246087	-	236.0776976	1.8194	0	71.4	-0.46612019	6.232	5.879	6.258	6.438	6.096	6.185	5.739	5.561	6.009	5.987	6.19	6.268	6.458	6.375	5.992	6.068	6.062	6.03	6.04	5.899	6.096	6.065	6.071	6.068
metab_6979	Chenodeoxycholyltaurine	pos	HMDB0000951;HMDB0000949;HMDB0242411	C05465	522.286163	7.2707	0	72.9	0.366787304	5.981	5.975	6.23	5.899	5.925	6.416	6.355	6.056	6.025	6.132	6.196	6.009	5.973	6.021	6.497	6.156	5.887	6.144	5.962	6.35	6.074	6.127	6.082	6.098
metab_6982	Solavetivone	pos	HMDB0035657	C09737	257.1282414	7.2707	0	67.1	-9.08471922	4.748	4.613	4.599	4.559	4.603	4.622	4.599	4.675	4.638	4.516	4.724	4.761	4.606	4.677	4.673	4.57	4.584	4.6	4.587	4.627	4.634	4.616	4.616	4.701
metab_6983	Nalidixic Acid	pos	HMDB0014917;MJDBOTE0001474	C05079	215.0814399	7.2707	0	60	-0.275994864	4.672	4.438	4.571	4.544	4.489	4.445	4.488	4.598	4.544	4.428	4.613	4.64	4.568	4.638	4.562	4.531	4.45	4.495	4.562	4.436	4.544	4.539	4.539	4.598
metab_6985	4-Hydroxyisoleucine	pos	-	-	148.0966744	7.2707	48.3	0	-0.987829294	5.336	5.162	5.251	5.289	5.165	5.248	5.288	5.319	5.33	5.23	5.32	5.339	5.274	5.346	5.311	5.237	5.282	5.228	5.303	5.301	5.265	5.261	5.261	5.3
metab_6998	Triethanolamine	pos	HMDB0032538	C06771	150.11239	7.2629	88	0	-0.534760393	5.929	5.778	5.844	5.867	5.783	5.84	5.877	5.93	5.942	5.831	5.916	5.953	5.87	5.947	5.914	5.877	5.867	5.829	5.896	5.879	5.876	5.876	5.871	5.886
metab_7004	5b-Cholestane-3a,7a,12a,23R,25-pentol	pos	LMST01010240;HMDB0000513	C01571	470.3839046	7.2551	0	67.7	-0.211272197	4.126	3.792	4.194	5.796	5.492	4.685	4.829	4.218	4.772	4.496	3.988	3.65	4.889	5.278	4.93	5.231	5.192	5.035	5.216	5.156	5.027	5.035	5.021	5.054
metab_7020	5a,6a-Epoxy-7E-megastigmene-3b,9e-diol 9-glucoside	pos	HMDB0038306	-	421.2402417	7.2241	0	34.3	-7.643973847	5.535	5.406	5.476	5.53	5.458	5.467	5.526	5.554	5.526	5.426	5.527	5.549	5.545	5.575	5.531	5.531	5.484	5.408	5.514	5.527	5.463	5.475	5.47	5.478
metab_7032	Hordatine A glucoside	pos	HMDB0030462	-	376.171637	1.8272	0	63.5	-3.518885935	4.708	5.072	3.92	5.079	4.084	4.126	5.099	5.687	4.954	4.026	5.235	4.872	3.968	4.532	3.906	4.869	0.8314	0.814	4.909	4.219	4.549	4.515	4.562	4.604
metab_7037	3-Methylcyclopentene	pos	HMDB0031544	-	100.1125137	7.0964	0	80.1	5.333965246	5.383	5.16	5.248	5.244	5.191	5.226	5.243	5.308	5.316	5.172	5.323	5.372	5.317	5.33	5.28	5.286	5.277	5.18	5.239	5.211	5.242	5.25	5.236	5.242
metab_7055	PA(20:3(6,8,11)-OH(5)/10:0)	pos	HMDB0262742	-	595.3811326	6.8753	0	39.2	8.431956355	5.997	5.837	5.868	6.127	5.99	5.695	5.866	6.198	6.289	5.854	5.912	6.318	6.191	6.163	5.948	6.03	6.085	5.801	6.153	5.847	5.94	5.92	5.959	5.886
metab_7060	Taurodeoxycholic acid	pos	HMDB0000896;PW_C000715;LMST05040013	C05463	522.2859599	6.8336	0	82.7	-0.03998891	6.198	6.071	6.526	5.541	6.303	6.637	6.748	6.462	6.388	6.244	6.396	6.222	6.325	6.143	6.786	6.589	5.495	6.408	5.839	6.295	6.3	6.338	6.333	6.121
metab_7080	MG(0:0/22:0/0:0)	pos	HMDB0011551	-	459.3458295	6.6663	0	36.6	9.06064933	4.782	4.565	4.843	5.638	4.764	4.822	4.831	4.974	5.118	4.772	4.798	4.786	4.854	4.887	4.913	4.953	4.772	4.836	4.837	5.016	4.831	4.82	4.905	4.839
metab_7087	Leu-Arg-Asn-Arg	pos	HMDB0304803	-	575.3728439	6.6118	0	58.7	-1.363266519	5.206	5.239	5.37	4.813	5.289	5.678	5.525	4.944	5.342	5.709	5.147	4.923	5.288	5.411	5.769	5.134	5.07	5.822	5.701	6.027	5.417	5.459	5.428	5.415
metab_7094	Taurochenodeoxycholic Acid	pos	LMST05040005;HMDB0000951;HMDB0000949;HMDB0242411;MJDBOTE0001075	C05465	482.2934933	6.511	81.9	0	0.044788777	6.233	6.282	6.635	5.437	6.206	6.826	6.751	6.327	6.355	6.227	6.413	6.143	6.285	6.06	6.888	6.477	5.306	6.343	5.644	6.418	6.369	6.394	6.403	6.386
metab_7095	Trolamine	pos	HMDB0032538	C06771	150.1123857	6.5187	73.6	0	-0.563598185	5.505	5.312	5.466	5.409	5.398	5.313	5.457	5.628	5.535	5.226	5.58	5.622	5.564	5.409	5.35	5.549	5.482	5.324	5.502	5.353	5.348	5.308	5.34	5.134
metab_7107	(2-Acetyloxy-3-hydroxypropyl) (E)-octadec-9-enoate	pos	HMDB0242459	-	440.3366813	6.4878	0	45.1	-0.925542219	4.418	4.71	5.8	6.374	6.514	5.652	4.756	4.892	5.959	6.144	4.785	5.451	6.284	6.329	6.227	6.225	6.383	6.096	6.442	5.799	5.988	6.084	6.039	6.047
metab_7117	Peiminine	pos	HMDB0256206	C10808	452.3113811	6.4411	0	80.1	-4.970188031	3.222	2.743	3.026	1.462	2.767	3.371	3.355	3.085	3.036	3.275	3.19	3.279	3.06	3.252	1.458	2.854	2.657	3.157	2.824	3.06	2.318	2.167	2.173	2.172
metab_7120	Ser Ile Ser	pos	-	-	328.1501639	1.8428	73.9	0	7.39861824	5.536	5.632	5.615	5.705	5.67	5.616	5.615	5.345	5.403	5.537	5.638	5.316	5.292	5.364	5.428	5.193	5.265	5.332	5.263	5.401	5.526	5.509	5.509	5.511
metab_7122	1,4-Naphthoquinone	pos	HMDB0244221	C02617	200.0705155	6.4255	0	39.1	-0.566317606	5.729	5.557	5.621	5.52	5.403	5.572	5.657	5.761	5.686	5.538	5.704	5.775	5.597	5.462	5.567	5.642	5.575	5.587	5.583	5.591	5.565	5.565	5.562	5.563
metab_7125	Benzene, 1-[(4-butylphenyl)ethynyl]-4-propyl-	pos	HMDB0248981	-	299.1748033	6.4026	0	53.6	-8.031181724	6.772	6.603	6.689	6.658	6.572	6.628	6.677	6.738	6.723	6.582	6.739	6.796	6.702	6.683	6.667	6.68	6.634	6.597	6.668	6.638	6.636	6.632	6.628	6.629
metab_7135	Octanoate	pos	HMDB0303345;HMDB0304443;HMDB0000482	C06423	287.2214119	6.3635	0	34.4	-0.957218264	6.142	5.969	6.083	6.007	5.923	5.983	6.063	6.142	6.12	5.973	6.12	6.176	6.111	6.006	6.031	6.071	6.038	5.985	6.044	6.018	5.978	5.965	5.978	5.968
metab_7137	1,2-Dihydronaphthalene	pos	HMDB0244076	-	131.0855248	6.3635	0	31.1	-0.014748823	4.874	4.691	4.847	4.993	4.92	4.772	4.882	4.893	4.964	4.885	4.842	4.836	4.952	5.201	5.025	4.873	4.899	4.887	5.006	4.925	4.897	4.897	4.9	4.854
metab_7139	7Z-tetradecenoic acid	pos	LMFA01030249;HMDB0062243	-	470.4201779	6.3559	0	32.5	-0.45922359	6.567	6.517	6.599	6.472	6.413	6.571	6.626	6.581	6.57	6.519	6.58	6.559	6.546	6.41	6.595	6.501	6.443	6.527	6.459	6.639	6.507	6.503	6.523	6.509
metab_7142	17-alpha-Estradiol-3-glucuronide	pos	HMDB0010322	-	493.1776826	1.8428	0	33.3	-7.140212428	5.53	5.511	5.289	2.485	5.008	5.144	5.761	5.879	5.614	4.856	5.691	5.566	5.158	2.611	4.169	5.092	2.518	4.495	5.1	4.107	5.217	5.187	5.147	5.202
metab_7152	Alpha-Hydroxy-tamoxifen-O-glucuronide	pos	PW_C040666;HMDB0060808	-	586.2464079	1.8428	0	48.5	9.356593233	6.411	6.912	5.579	5.391	5.488	5.886	6.493	6.679	6.297	6.085	6.439	6.257	5.227	4.559	4.77	6.115	5.583	5.883	6.048	5.44	6.21	6.178	6.188	6.181
metab_7183	P-Hydroxyl-ethotoin	pos	HMDB0061174	-	221.0919003	1.8506	0	60.6	-0.764969862	5.794	5.568	5.194	5.685	5.339	5.788	6.046	5.865	5.206	5.389	5.284	5.876	5.337	5.55	5.531	5.216	5.618	5.491	5.468	5.77	5.823	5.796	5.83	5.844
metab_7190	Cyclohexane	pos	HMDB0029597	C11249	102.1280526	6.1543	0	62.7	3.884944084	8.354	8.186	8.263	8.241	8.171	8.231	8.283	8.329	8.32	8.203	8.326	8.376	8.287	8.315	8.28	8.288	8.261	8.219	8.276	8.252	8.252	8.25	8.247	8.249
metab_7198	Alpha-Terpineol propanoate	pos	HMDB0032052	-	228.1957195	6.1386	0	45.3	-0.409107557	4.792	4.714	4.735	4.456	3.851	4.677	4.676	4.813	4.81	4.415	4.797	4.938	4.739	4.546	4.59	4.721	4.55	4.605	4.559	4.566	4.64	4.621	4.636	4.591
metab_7205	14,15-DiHETrE	pos	HMDB0002265;PW_C001529	C14775	321.24217	6.1155	0	89.2	-0.74288538	6.117	5.35	5.697	5.87	5.128	6.053	6.176	5.488	5.809	5.481	5.117	5.142	5.829	6.787	6.572	4.459	4.532	4.29	5.183	5.577	5.912	5.912	5.914	5.9
metab_7211	Hexadecasphingosine	pos	LMSP01040008;HMDB0242181	-	254.2476212	6.0921	0	31.6	-0.810455688	5.116	5.267	5.053	4.391	4.449	5.252	5.23	5.379	5.014	5.202	5.081	5.042	4.582	4.48	4.991	5.332	4.911	5.173	5.09	5.444	5.057	5.057	5.066	5.046
metab_7217	Polypropylene	pos	HMDB0255988	C19505	377.3043354	6.0765	0	74.3	4.853192191	5.332	4.902	4.982	4.894	3.992	5.289	5.265	5.191	4.923	4.792	4.841	5.366	5.129	6.017	6.101	5.063	4.682	4.496	4.875	5.299	5.026	5.09	5.09	5.092
metab_7222	5-Oxoicosa-3,6,8-trienoic acid	pos	HMDB0260375	-	658.5098588	6.0532	0	58.1	8.96760385	6.083	5.929	6.028	6.014	5.921	6.007	6.071	6.202	6.088	6.036	6.051	6.125	6.041	6	6.079	6.068	5.991	6.016	5.986	6.049	6.033	6.023	6.023	6.05
metab_7223	Heptaethylene glycol monododecyl ether	pos	HMDB0251574	-	512.415288	6.0532	0	43.7	-0.821636169	5.729	5.565	5.704	5.605	5.672	5.637	5.701	5.827	5.74	5.661	5.719	5.767	5.712	5.623	5.628	5.771	5.647	5.641	5.64	5.737	5.694	5.654	5.69	5.693
metab_7236	Isoleucyl-Lysine	pos	HMDB0028912	-	560.415427	6.03	0	51	4.664864117	5.772	5.623	5.69	5.796	5.648	5.642	5.686	5.863	5.827	5.63	5.779	5.863	5.747	5.767	5.746	5.838	5.766	5.67	5.753	5.705	5.68	5.676	5.682	5.703
metab_7240	Pregnenolone	pos	HMDB0000253;LMST02030088;HMDB0244633;PW_C000173;MJDBOTE0000783	C01953	349.2734946	6.03	0	59.4	-0.717351557	6.379	6.101	6.402	6.149	5.808	6.83	6.596	6.156	6.078	6.099	5.85	5.666	6.257	6.985	6.943	5.538	5.244	5.691	5.915	6.502	6.348	6.343	6.361	6.363
metab_7256	Nuatigenin	pos	HMDB0301755;LMST01090001	C04715	395.293971	6.0143	0	69.7	-1.129126513	5.152	5.032	5.7	6.264	5.719	5.082	5.476	5.023	5.948	5.721	4.949	5.39	5.701	6.211	6.018	5.726	5.954	5.424	5.7	5.601	5.737	5.745	5.743	5.747
metab_7257	Prostaglandin F3a	pos	HMDB0002122	C06476	385.2556084	6.0143	0	64.7	-8.110932846	5.877	5.786	5.84	5.651	5.547	5.859	5.896	5.84	5.802	5.769	5.809	5.846	5.777	6.081	5.844	5.781	5.685	5.769	5.746	5.926	5.786	5.811	5.822	5.825
metab_7263	4-Methyl-1H-Benzotriazole	pos	-	-	134.0712304	6.0065	91.9	0	-0.325046412	5.97	5.925	5.961	5.818	5.707	5.983	6.025	5.961	5.933	5.932	5.944	5.872	5.857	5.775	5.98	5.82	5.787	5.928	5.803	6.069	5.901	5.897	5.909	5.942
metab_7269	Gonal	pos	HMDB0252913	-	278.2476515	5.9988	0	41.7	-0.728379697	5.614	5.578	5.467	4.912	5.004	5.497	5.635	5.769	5.451	5.454	5.632	5.65	5.266	5.274	5.297	5.702	5.322	5.406	5.35	5.571	5.45	5.423	5.44	5.449
metab_7273	5-Megastigmen-7-yne-3,9-diol 9-glucoside	pos	HMDB0032841	-	403.2323682	5.9911	0	31.2	-0.746253766	5.821	5.626	5.743	5.791	5.627	5.716	5.724	5.802	5.819	5.676	5.794	5.869	5.768	5.645	5.733	5.746	5.725	5.617	5.746	5.66	5.748	5.762	5.743	5.752
metab_7275	9-OxoODE	pos	LMFA02000251;LMFA02000274;HMDB0004669	C14766	295.2265298	5.9911	78.3	0	-0.820760235	6.766	5.501	4.679	6.881	4.558	6.431	6.392	5.669	5.93	5.973	5.027	5.156	5.058	7.305	7.001	4.339	3.934	4.157	6.149	6.415	6.683	6.676	6.674	6.669
metab_7276	Sterol	pos	HMDB0060512	C00370	249.2211134	5.9911	0	78	-0.719154563	4.958	3.57	3.512	5.072	3.484	4.516	4.369	3.705	3.559	3.518	3.58	3.613	3.546	5.274	5.088	3.556	3.539	3.518	3.508	4.422	4.762	4.753	4.774	4.756
metab_7277	PE(16:0/20:2(11Z,14Z))	pos	LMGP02010510;PW_C004982;HMDB0008934	C00350	766.5309733	5.9832	0	64.9	-6.391566446	7.163	7.029	7.127	7.065	6.993	7.063	7.141	7.187	7.176	7.05	7.148	7.206	7.135	7.064	7.112	7.103	7.073	7.069	7.106	7.083	7.082	7.077	7.077	7.083
metab_7291	Prostaglandin F1a	pos	HMDB0002685	C06475	321.2421187	5.9755	0	91.6	-0.849483341	6.335	5.715	5.877	5.895	5.305	6.282	6.367	5.616	5.786	5.816	5.315	5.127	5.673	6.962	6.678	4.51	4.5	4.784	5.394	5.835	6.163	6.156	6.169	6.172
metab_7303	Glutaminylarginine	pos	HMDB0028791	-	267.1561664	5.9677	0	57	-0.773902209	5.853	5.727	5.82	5.697	5.567	5.795	5.806	5.77	5.783	5.691	5.773	5.744	5.717	5.717	5.764	5.689	5.678	5.679	5.667	5.857	5.723	5.711	5.718	5.719
metab_7309	TetraHCA	pos	HMDB0062534	-	484.3632329	5.9599	0	82.6	-0.068181657	6.248	6.121	6.236	6.557	6.196	6.328	6.328	6.515	6.565	6.203	6.459	6.617	6.435	6.462	6.355	6.467	6.425	6.317	6.221	6.437	6.285	6.293	6.287	6.278
metab_7320	3-Methyl-N-phenylaniline	pos	-	-	184.112013	5.952	34.8	0	-0.343511453	5.27	5.117	5.124	4.421	4.407	5.139	5.254	5.204	5.016	4.964	5.243	5.069	4.83	4.459	4.951	4.887	4.768	4.919	4.696	5.159	4.95	4.872	4.953	4.956
metab_7323	Carboprost methyl	pos	HMDB0249645	-	415.3028987	5.9444	0	37.2	-6.583671131	6.675	6.498	6.615	6.649	6.525	6.552	6.628	6.643	6.683	6.538	6.635	6.694	6.652	6.661	6.639	6.634	6.567	6.545	6.596	6.606	6.589	6.588	6.602	6.587
metab_7324	Tanacetol B	pos	HMDB0035075	-	297.2031118	5.9444	0	69.1	-9.871663213	6.798	6.601	6.705	6.754	6.609	6.656	6.782	6.741	6.779	6.647	6.715	6.761	6.727	6.907	6.795	6.703	6.673	6.635	6.729	6.685	6.705	6.704	6.702	6.701
metab_7326	3-Methyl-2-(3-pyridyl)-1-indoleoctanoic acid	pos	HMDB0249870	-	701.40517	5.9365	0	39.9	-1.37435212	6.936	6.788	6.869	6.855	6.72	6.837	6.907	6.923	6.923	6.824	6.91	6.966	6.902	6.923	6.884	6.858	6.811	6.82	6.834	6.852	6.84	6.836	6.835	6.849
metab_7329	PI(5-iso PGF2VI/16:0)	pos	HMDB0276073	-	463.23422	1.8584	0	44.7	-5.592785242	4.64	4.418	4.021	6.159	4.88	3.418	3.749	3.623	3.575	4.853	4.876	4.451	4.656	5.464	4.569	4.418	4.644	4.121	3.968	4.344	4.78	4.738	4.737	4.742
metab_7334	PE(PGF1alpha/P-18:0)	pos	HMDB0285371	-	821.605534	5.921	0	40.5	5.06986645	5.356	6.701	6.88	6.819	6.708	6.73	6.723	7.009	7.043	6.759	6.913	7.166	7.005	6.575	6.714	7.011	6.96	6.843	6.94	6.781	6.798	6.806	6.799	6.796
metab_7336	11-Hydroxyhexadecanoylcarnitine	pos	HMDB0241465	-	438.3210989	5.921	0	71.5	5.067586944	3.323	5.259	5.934	6.141	6.138	5.835	5.386	5.446	5.913	6.032	5.426	5.548	6.129	6.138	6.141	6.074	6.081	5.934	6.059	5.997	5.857	5.992	5.99	5.969
metab_7341	Prostaglandin B1	pos	LMFA03010131;HMDB0002982	C00959	301.2158618	5.921	0	74.6	-1.025384602	6.211	5.621	5.676	6.336	5.704	5.806	6.291	5.329	5.963	5.879	4.721	5.232	5.645	6.664	6.393	5.498	5.54	5.464	5.964	5.586	6.079	6.074	6.071	6.065
metab_7342	9-Tetradecenoic acid	pos	HMDB0002000;HMDB0258881	C08322	249.1847241	5.921	0	53	9.829469608	5.483	4.606	4.82	5.609	5.143	5.147	5.585	4.409	5.53	5.213	4.195	4.512	5.067	6.326	5.846	4.947	4.926	4.861	5.416	4.876	5.552	5.548	5.541	5.53
metab_7343	2-(Methylthio)benzothiazole	pos	HMDB0303335	C10910	182.0090868	5.921	84.4	0	-0.998993107	6.069	5.853	5.846	5.502	5.46	5.85	5.974	5.991	5.832	5.726	5.957	5.889	5.722	5.612	5.783	5.747	5.606	5.728	5.635	5.869	5.789	5.773	5.792	5.795
metab_7349	Alpha-Bisabolol oxide A	pos	HMDB0038196	C16773	261.1847009	5.9132	0	64.7	9.236840006	4.744	5.119	5.726	6.105	6.048	5.584	5.321	5.179	5.852	5.874	4.937	5.405	5.961	6.023	5.958	5.897	5.973	5.866	6.111	5.768	5.882	5.883	5.883	5.872
metab_7350	Cyperolone	pos	HMDB0036680	C16946	259.1690703	5.9132	0	67.8	9.397846292	4.37	4.969	5.598	5.992	5.949	5.51	5.195	5.126	5.726	5.782	4.919	5.354	5.878	5.821	5.837	5.821	5.896	5.757	6.008	5.684	5.781	5.78	5.758	5.783
metab_7351	Annomuricatin A	pos	HMDB0303181	-	581.2660736	1.8584	0	79.6	-5.991039888	4.936	5.612	4.411	6.065	5.214	5.097	5.46	5.42	5.477	5.339	5.481	5.522	5.063	5.683	4.803	5.322	5.242	5.219	5.228	4.642	5.269	5.332	5.259	5.259
metab_7352	12-Oxo-2,3-dinor-10,15-phytodienoic acid	pos	HMDB0032090	-	247.169038	5.9132	0	64.9	-0.826710849	4.827	5.201	5.814	6.206	6.156	5.686	5.401	5.307	5.962	5.98	5.166	5.521	6.062	6.072	6.037	6.038	6.072	5.977	6.182	5.869	5.973	5.972	5.972	5.956
metab_7353	17-Deoxyestradiol	pos	HMDB0244763	C02453	239.179157	5.9132	0	30.9	-1.054440054	4.143	4.486	5.304	5.689	5.627	5.156	4.89	4.817	5.495	5.469	4.629	5.078	5.511	5.448	5.499	5.525	5.544	5.486	5.657	5.403	5.457	5.458	5.422	5.446
metab_7356	Cis-3-Hexenyl phenylacetate	pos	HMDB0038281	-	183.1167487	5.9132	0	49.5	-0.358469174	4.942	4.887	5.188	5.461	5.393	5.212	5.081	4.953	5.283	5.308	4.821	4.959	5.32	5.312	5.327	5.287	5.263	5.281	5.397	5.259	5.29	5.299	5.289	5.288
metab_7357	Eugenol	pos	HMDB0005809;MJDBOTE0000375	C10453	129.0698843	5.9132	0	57.1	0.046644389	4.808	4.578	4.986	5.648	5.468	5.027	5.198	4.661	5.287	5.364	3.914	4.877	5.32	5.991	5.576	5.247	5.387	5.218	5.547	5.124	5.358	5.37	5.365	5.36
metab_7358	Jasmolone	pos	HMDB0030039	-	145.1010704	5.9132	0	63.2	-0.590948862	5.659	5.586	5.88	6.258	6.104	5.819	5.797	5.654	5.989	6.012	5.591	5.677	6.04	6.271	6.121	6.002	6.048	5.958	6.155	5.963	6.009	6.028	6.028	6.026
metab_7359	(S)-(-)-Perillyl alcohol	pos	HMDB0003634	C02452	135.116782	5.9132	52	0	-0.294987276	5.368	4.747	4.979	5.591	5.193	5.201	5.38	4.943	5.304	5.313	4.663	4.966	5.129	6.062	5.701	5.195	5.217	5.11	5.464	5.267	5.484	5.499	5.486	5.482
metab_7366	Furanogermenone	pos	HMDB0036766	C17488	197.1324504	5.9054	0	77.3	-0.114367154	5.102	4.983	5.224	5.459	5.309	5.163	5.2	4.984	5.163	5.279	4.933	4.76	5.188	5.35	5.369	5.06	5.109	5.191	5.271	5.267	5.271	5.266	5.271	5.289
metab_7367	Anethole	pos	HMDB0030837;MJDBOTE0001677	C10428	131.0855041	5.9054	43.5	0	-0.153129542	5.334	5.1	5.393	5.766	5.596	5.382	5.444	5.2	5.557	5.514	5.056	5.21	5.515	5.92	5.704	5.491	5.526	5.465	5.636	5.483	5.553	5.575	5.567	5.585
metab_7373	6-Hydroxypentadecanedioic acid	pos	HMDB0031885	-	311.1822456	5.8975	0	32.1	-2.252130726	6.719	6.591	6.685	6.575	6.499	6.663	6.699	6.683	6.673	6.6	6.677	6.69	6.639	6.663	6.684	6.627	6.57	6.61	6.592	6.72	6.618	6.614	6.619	6.617
metab_7384	Prostaglandin F-main urinary metabolite	pos	HMDB0258925;HMDB0256371	-	343.2089561	5.8821	0	37.6	-7.477935126	5.697	5.481	5.547	5.154	5.377	5.527	5.571	5.606	5.517	5.407	5.631	5.676	5.608	5.306	5.554	5.529	5.466	5.507	5.507	5.488	5.548	5.526	5.525	5.528
metab_7385	Pyrodone	pos	HMDB0256988	C18795	339.2058036	5.8821	0	50.4	5.467986298	6.693	6.478	6.563	6.616	6.471	6.509	6.6	6.663	6.673	6.494	6.64	6.749	6.624	6.713	6.635	6.618	6.569	6.499	6.596	6.545	6.572	6.57	6.565	6.57
metab_7386	Phytuberin	pos	HMDB0035754	C09709	327.214355	5.8821	0	45.5	-7.63306414	5.914	5.576	5.651	5.654	5.545	5.663	5.738	5.752	5.742	5.585	5.738	5.897	5.778	6.169	5.738	5.732	5.691	5.58	5.729	5.644	5.745	5.749	5.749	5.75
metab_7387	Phaseic acid	pos	HMDB0302844	C09707	281.1381224	5.8821	0	43.6	-0.813222322	5.483	5.406	5.399	5.202	5.087	5.227	5.43	5.46	5.307	5.109	5.564	5.785	5.257	5.022	5.129	5.455	5.31	5.151	5.368	5.207	5.207	5.196	5.181	5.184
metab_7389	12-OPDA	pos	HMDB0301804	C01226	293.2108335	5.8821	77.7	0	-0.984424955	7.016	5.766	5.638	6.779	5.093	6.637	6.662	5.741	6.389	6.288	5.252	5.518	5.606	7.629	7.07	4.828	4.967	4.438	6.313	6.494	6.877	6.873	6.872	6.864
metab_7401	1-Galactopyranosyl-5-fluorouracil	pos	HMDB0258079	-	293.0799696	1.8663	0	67.5	6.896329661	4.783	4.61	4.825	5.161	4.763	4.887	4.532	4.88	4.877	4.911	5.049	5.346	5.327	4.365	4.511	5.177	5.403	5.209	4.903	4.779	4.956	4.952	4.972	4.954
metab_7402	Germacrone-13-al	pos	HMDB0036881	-	265.1796537	5.8742	0	54.9	-0.720847883	4.969	2.32	2.122	4.352	2.2	4.193	4.909	2.72	4.813	4.211	2.208	2.821	2.688	6.034	4.986	3.652	2.422	2.185	2.305	2.279	4.913	4.922	4.891	4.924
metab_7405	Chavicol	pos	HMDB0034107	C16930	135.0803836	5.8742	39.3	0	-0.431213152	5.557	5.416	5.409	5.357	5.115	5.405	5.542	5.521	5.497	5.327	5.506	5.678	5.333	5.673	5.47	5.472	5.346	5.226	5.451	5.387	5.406	5.408	5.405	5.404
metab_7417	Prostaglandin D3	pos	LMFA03010142;HMDB0003034	C13802	333.2057068	5.8508	0	86.6	-0.939497114	6.43	5.337	5.257	6.115	5.175	5.887	6.424	5.045	6.078	6.087	4.629	5.307	5.056	7.214	6.563	4.802	5.004	4.782	5.743	5.445	6.285	6.28	6.276	6.282
metab_7419	3-Oxo-4,6-choladienoic acid	pos	HMDB0000476	-	412.2842076	5.843	0	35.6	-1.115206703	6.753	6.744	6.975	7.384	7.29	7.142	6.939	6.915	7.31	7.14	6.766	6.719	6.871	7.102	7.273	6.995	6.975	7.006	7.215	7.223	7.077	7.088	7.087	7.085
metab_7420	3-Hydroxy-11Z-octadecenoylcarnitine	pos	HMDB0013339	-	424.3418166	5.843	0	68.5	-0.722205087	4.098	4.53	5.201	5.995	5.41	5.627	4.088	4.736	4.836	5.261	5.083	5.157	5.319	5.061	5.249	5.356	5.525	5.508	5.258	5.803	5.268	5.249	5.275	5.259
metab_7433	Mycorradicin	pos	HMDB0302033	C20426	266.1384977	5.8352	0	41.4	-0.752974267	4.985	5.345	5.747	5.204	5.037	5.312	5.178	5.251	5.775	5.642	5.292	5.424	5.546	4.915	5.714	5.287	5.539	5.785	5.094	5.642	5.419	5.415	5.415	5.369
metab_7444	Estriol	pos	HMDB0000153;PW_C000100;HMDB0000347;MJDBOTE0000808	C05141	271.1690346	5.8274	0	73.2	-0.769765335	4.436	3.69	3.632	5.78	5.602	4.596	4.792	3.646	4.834	4.813	3.701	3.734	4.031	5.783	5.275	4.288	4.777	3.639	5.146	4.106	5.154	5.148	5.163	5.18
metab_7457	Sulfadimidine	pos	HMDB0015522	C19530	279.0930901	5.8197	50.4	0	7.432705772	5.854	5.627	5.714	5.579	5.653	5.676	5.734	5.811	5.79	5.624	5.799	5.862	5.814	5.478	5.726	5.77	5.718	5.669	5.747	5.625	5.716	5.689	5.69	5.691
metab_7459	(1S,2S,4R,8R)-p-Menthane-1,2,9-triol	pos	HMDB0039470	-	230.1749207	5.8197	0	34.5	-0.793815762	3.673	3.638	3.699	4.351	3.552	4.267	4.488	3.594	3.762	4.071	3.649	3.682	3.806	5.281	4.7	3.624	3.607	3.587	3.694	3.503	4.542	4.495	4.513	4.438
metab_7460	2-Aminopurine	pos	HMDB0245025	-	177.0882056	5.8197	0	60.1	-0.852384412	7.295	7.181	7.271	7.203	7.143	7.242	7.301	7.308	7.29	7.217	7.288	7.306	7.26	7.219	7.289	7.251	7.187	7.222	7.233	7.326	7.225	7.225	7.229	7.232
metab_7463	2,5-Heptadien-1-ol	pos	HMDB0040339	-	95.08593578	5.8197	0	35.9	3.649076486	5.213	4.843	4.921	5.283	4.95	4.98	5.191	4.932	5.12	5.092	4.827	4.955	4.963	5.784	5.365	4.994	4.972	4.934	5.165	5.029	5.2	5.225	5.221	5.218
metab_7466	DG(10:0/8:0/0:0)	pos	PW_C062181;HMDB0092959	C00165	414.3212087	5.8122	0	67.2	-0.513549699	6.217	6.2	6.465	6.489	6.513	5.95	6.127	5.773	6.211	6.446	5.826	6.292	6.248	6.842	6.479	6.027	6.466	5.927	6.24	6.223	6.283	6.32	6.314	6.325
metab_7481	Biliverdin	pos	PW_C000797;HMDB0001008	C00500	583.2547575	5.7968	76.8	0	-0.607579512	6.972	6.567	7.557	7.243	7.08	7.083	6.437	6.481	7.647	6.696	7.451	6.747	7.742	6.794	7.292	6.856	6.73	6.751	6.631	6.779	6.757	6.76	6.694	6.553
metab_7482	(3beta,9beta)-7-Drimene-3,11,12-triol	pos	HMDB0036053	-	547.340768	5.7968	0	33.9	2.400812507	6.328	6.414	6.436	5.12	5.874	6.477	6.263	6.305	6.013	6.119	6.506	5.85	5.884	4.674	6.193	6.164	4.246	6.253	5.364	6.356	6.164	6.209	6.159	6.174
metab_7492	Deforolimus	pos	HMDB0242756	C15183	1031.590483	5.7891	0	83.6	-6.352105659	8.458	8.552	8.526	6.798	7.496	8.59	8.475	8.395	8.014	8.337	8.547	7.712	7.659	6.639	8.302	7.927	5.794	8.329	7.064	8.599	8.198	8.214	8.212	8.217
metab_7498	Pelargonidin 3-sophoroside	pos	HMDB0033679;LMPK12010018	C16305	616.1764092	5.7891	0	89.4	0.265921885	4.241	4.205	5.639	6.382	5.064	4.135	4.442	4.161	5.66	4.253	4.216	5.175	5.573	5.715	5.785	4.91	4.174	4.154	4.143	4.412	4.881	4.991	4.928	4.884
metab_7502	Prostaglandin PGE2 glyceryl ester	pos	HMDB0013045	-	444.2956099	5.7891	0	54.8	0.072254457	5.696	4.973	5.084	6.213	5.741	5.456	5.481	5.075	5.638	5.463	4.895	5.34	5.56	6.86	6.586	5.377	5.547	5.423	5.67	5.648	6.024	6.02	6.02	6.047
metab_7504	6,7-Diketolithocholic Acid	pos	-	-	405.2628743	5.7891	75.9	0	-1.673238205	4.691	3.675	3.985	6.242	5.47	4.316	4.457	3.731	5.577	5.496	5.37	6.546	5.029	6.486	5.733	4.82	7.357	5.714	6.675	5.85	5.832	5.896	5.912	5.915
metab_7508	(E,E)-11,13-Octadecadien-9-ynoic acid	pos	HMDB0034382	-	241.1948785	5.7891	0	60.3	-0.719281047	4.839	4.879	4.892	5.477	4.252	4.726	4.831	4.554	4.465	4.494	4.635	4.341	4.31	5.148	5.032	4.248	4.188	4.633	4.966	5.007	4.952	4.959	4.952	4.94
metab_7509	3-Hydroxybutyrylcarnitine	pos	HMDB0013127;LMFA07070037;HMDB0062735	-	230.1385635	5.7891	0	44.5	-0.489778399	4.237	3.396	3.339	4.548	3.311	3.636	4.407	3.352	4.052	3.597	3.407	3.44	3.372	5.58	4.885	3.383	3.365	3.345	4.233	3.262	4.332	4.459	4.423	4.461
metab_7511	Taxine B	pos	HMDB0258750	C19989	566.3144506	5.7812	0	62.3	5.522650838	3.656	4.753	3.143	5.818	5.281	4.642	4.473	5.038	5.426	5.033	3.211	5.589	4.948	5.368	5	5.772	5.864	5.168	5.717	4.61	4.724	4.916	4.874	4.928
metab_7513	Latrunculin B	pos	HMDB0253990	C19904	428.2097904	5.7812	0	68.3	-0.872511742	4.981	3.835	3.778	5.009	3.75	4.521	3.895	3.893	4.484	3.783	3.846	3.879	3.811	5.27	5.213	3.822	3.804	3.784	4.846	4.19	4.927	4.951	4.927	5.062
metab_7514	6-O-Acetylaustroinulin	pos	HMDB0036803	-	382.2948642	5.7812	0	40	-0.881156915	4.18	4.11	4.894	5.434	5.328	4.971	4.528	4.762	5.082	5.304	4.618	5.113	4.915	6.252	5.804	5.078	5.378	4.763	5.308	4.969	5.336	5.321	5.318	5.334
metab_7517	(11E,15Z)-9,10,13-Trihydroxy-11,15-octadecadienoic acid	pos	-	-	346.2586356	5.7812	53.2	0	-0.499799938	5.523	4.115	4.335	5.921	4.818	4.628	5.427	4.423	5.489	4.851	3.717	3.75	4.29	6.289	5.577	3.693	4.394	3.724	5.255	3.571	5.501	5.461	5.44	5.482
metab_7524	Alfentanil	pos	HMDB0014940;PW_C009266	C08005	434.2897274	5.7734	0	35.8	5.55671245	3.169	3.134	3.076	4.018	4.383	3.122	3.134	4.42	4.737	4.557	3.145	3.178	3.11	6.065	5.428	3.821	4.218	3.083	4.018	2.999	4.77	4.774	4.662	4.749
metab_7526	Dibekacin	pos	HMDB0251157	-	416.2463631	5.7734	0	34.4	-8.85751096	2.901	2.865	2.807	5.804	4.89	4.504	4.017	5.087	4.934	4.975	4.589	5.298	4.951	4.458	3.619	5.282	5.47	5.249	5.245	4.618	4.81	4.805	4.902	4.856
metab_7527	6-Keto-prostaglandin F1a	pos	PW_C001726;HMDB0002886	C05961	412.2696636	5.7734	0	54.9	0.808178566	5.28	4.756	4.831	5.362	5.112	4.887	5.347	5.023	5.023	5.258	4.878	4.649	4.13	6.291	5.648	4.844	5.056	4.608	5.049	4.859	5.361	5.327	5.391	5.148
metab_7539	Curcumenol	pos	HMDB0033960;MJDBOTE0000956	C16942	235.16909	5.7656	60.3	0	-0.71034803	5.06	3.74	3.852	5.394	4.077	4.141	5.134	3.497	4.991	4.787	3.939	4.405	3.637	5.754	5.164	3.93	4.087	3.464	4.99	3.61	5.063	5.059	4.996	5.062
metab_7543	Arg-Thr-Lys-Arg	pos	HMDB0304796	-	524.3390544	5.7579	0	67.2	-4.506746633	5.191	5.125	5.074	5.665	5.957	5.258	5.432	6.026	5.976	5.853	5.7	6.092	5.783	5.521	5.859	6.401	6.37	5.993	6.309	5.719	5.822	5.834	5.847	5.853
metab_7545	Brassidic acid	pos	HMDB0249369;LMFA01030090	C08316	377.283584	5.7579	0	38.7	5.750095182	5.339	5.205	5.566	4.904	5.55	3.899	5.26	3.667	5.577	5.499	3.982	5.543	5.414	5.653	5.631	4.224	5.082	3.66	4.062	3.577	5.176	5.147	5.206	5.186
metab_7553	(11R,16S)-misoprostol	pos	HMDB0242321	-	400.3056165	5.7503	0	42.3	-0.348793047	4.46	3.646	5.289	5.217	5.253	4.218	4.864	3.602	5.355	5.094	3.657	4.143	3.939	6.591	6.097	3.633	4.752	3.595	4.701	4.604	5.46	5.456	5.355	5.458
metab_7555	2-Nonenal, 4-hydroxy-, (2E,4R)-	pos	HMDB0245269	-	330.2635671	5.7503	0	31.7	-1.01840227	5.758	5.28	5.809	5.565	5.973	5.346	5.428	5.413	5.519	5.877	5.2	5.623	5.66	6.795	6.174	5.652	6.023	5.651	5.679	5.427	5.944	5.937	5.937	5.942
metab_7561	Cinaciguat	pos	HMDB0250257	-	607.3121529	5.7425	0	30.9	-7.953569189	4.048	2.705	1.903	6.086	4.278	0.9643	2.761	3.009	4.163	1.505	1.037	1.067	1.91	1.085	5.965	4.017	4.501	4.158	4.364	1.818	4.447	4.329	4.368	4.453
metab_7565	MG(0:0/20:3(8Z,11Z,14Z)-2OH(5,6)/0:0)	pos	HMDB0260536	-	430.3162193	5.7425	0	38.9	-0.230873175	5.727	5.378	5.63	6.367	5.947	5.466	5.643	5.798	5.906	5.927	5.595	5.684	5.765	6.763	6.224	5.818	6.083	5.801	5.947	5.7	6.136	6.125	6.13	6.134
metab_7573	Canavalioside	pos	HMDB0036317	-	564.2990282	5.7347	0	73.1	-4.437579136	4.893	4.34	0.9203	3.146	3.405	4.479	3.437	5.062	5.273	5.169	5.509	5.291	0.95	4.112	0.9111	4.674	5.867	5.501	5.392	5.135	4.913	4.982	4.981	4.984
metab_7577	Glycine, N-[3-(4-hydroxy-3-methoxyphenyl)-1-oxo-2-propenyl]-	pos	HMDB0244468	-	269.1132705	1.8663	0	30.8	0.288470247	5.274	5.042	5.266	5.615	5.294	5.101	5.221	5.106	5.258	5.126	5.041	5.316	5.191	5.231	5.112	4.939	5.442	5.282	5.143	5.172	5.275	5.263	5.268	5.257
metab_7584	3-Hydroxy-10'-apo-b,y-carotenal	pos	HMDB0039019	-	425.3018347	5.7268	0	58.1	-8.12406524	3.085	2.704	4.659	5.855	4.018	4.328	3.887	4.42	4.588	4.547	4.441	4.718	5.199	5.072	4.672	4.789	4.816	4.136	4.428	4.384	4.816	4.811	4.794	4.712
metab_7586	(10E)-8-Hydroxydodec-10-enoylcarnitine	pos	HMDB0241225	-	340.248574	5.7268	0	60	0.949109002	5.658	5.351	5.889	5.946	5.858	5.915	5.529	5.877	5.74	5.974	5.791	5.723	5.951	5.996	5.815	5.939	6.113	5.967	5.963	6.055	5.918	5.902	5.899	5.911
metab_7591	FS4 toxin	pos	HMDB0037064	-	542.3506205	5.719	0	52.1	6.007848467	4.492	4.721	4.941	5.091	4.873	4.603	4.742	5.105	5.033	5.348	4.938	5.043	4.787	5.522	5.062	5.364	5.428	5.377	5.351	5.118	5.293	5.348	5.297	5.282
metab_7593	LysoSM(d18:1)	pos	HMDB0006482	C03640	466.3526055	5.719	0	32.1	-0.870872012	4.517	4.68	4.909	3.979	5.173	4.58	4.658	4.717	4.712	5.227	4.761	4.796	4.506	4.417	4.548	5.212	5.494	5.193	4.804	4.945	4.813	4.946	4.971	4.975
metab_7594	Scymnol	pos	HMDB0258186;LMST04030173	C16260	433.331162	5.719	0	74.7	-0.158760782	5.454	5.153	5.28	6.007	5.713	4.956	5.627	5.044	5.649	5.55	4.952	5.293	5.47	5.956	5.705	5.585	5.645	5.447	5.759	5.438	5.534	5.526	5.537	5.536
metab_7595	Phenformin	pos	HMDB0015050	C07673	428.3005076	5.719	0	46.7	2.903178235	5.869	5.58	5.907	6.843	6.105	6.008	5.843	6.02	6.074	6.223	5.954	6.025	6.127	7.057	6.586	6.067	6.334	6.198	6.219	6.244	6.439	6.45	6.451	6.463
metab_7601	13(S)-Hydroperoxylinolenic acid	pos	HMDB0301803	C04785	328.2480144	5.719	0	46.7	-0.711073737	7.312	6.977	7.268	7.035	7.384	7.154	7.031	6.791	7.009	7.429	6.862	7.182	7.133	7.762	7.418	7.208	7.518	7.211	7.263	7.213	7.283	7.273	7.269	7.272
metab_7611	Decanoylcarnitine	pos	HMDB0000651;LMFA07070059	C03299	316.2479748	5.7112	0	70.8	-0.825329025	6.611	6.518	6.76	6.4	6.776	6.425	6.335	6.15	6.334	6.73	6.26	6.545	6.601	7.036	6.687	6.485	6.82	6.628	6.377	6.473	6.64	6.619	6.603	6.617
metab_7621	6-Ketoprostaglandin E1	pos	HMDB0004241;PW_C002103	C05962	386.2535385	5.7035	0	54.7	-0.47724218	6.205	4.822	4.825	5.706	4.815	5.479	5.85	4.669	5.561	5.484	4.307	4.452	4.734	6.864	6.232	4.597	5.05	4.912	4.974	5.242	6.028	6.024	6.023	6.042
metab_7624	Avapritinib	pos	HMDB0304850	-	540.2739705	5.6958	0	38.5	-0.550231768	5.115	5.121	5.812	5.717	5.566	5.471	5.094	4.972	5.652	5.89	5.379	5.36	5.4	4.948	5.339	5.375	5.474	5.378	5.496	5.64	5.409	5.406	5.424	5.427
metab_7629	Elatoside G	pos	HMDB0041347	-	709.3574921	5.6882	0	67.4	6.117831614	7.025	6.988	7.217	5.941	7.244	7.204	6.908	7.042	6.95	7.104	7.178	7.142	7.296	6.532	6.728	6.886	7.082	6.939	7.04	6.739	6.976	6.967	6.962	6.976
metab_7634	Bufotenin	pos	HMDB0041842	C08299	426.2847533	5.6882	0	34	-3.915591612	5.466	5.267	5.607	5.99	5.46	5.693	5.412	5.164	5.35	5.711	5.284	5.603	5.641	6.433	6.012	5.45	5.778	5.741	5.6	5.848	5.762	5.76	5.759	5.841
metab_7643	Salmefamol	pos	HMDB0257468	C11771	680.3937477	5.6725	0	62.1	4.839730875	5.452	4.373	5.528	5.303	5.386	1.368	5.292	4.606	5.941	6.087	1.445	1.477	1.411	5.369	5.689	1.422	1.405	1.385	5.371	5.88	5.411	5.407	5.407	5.4
metab_7645	Corchorifatty acid F	pos	HMDB0035919	-	346.2586199	5.6725	0	55.8	-0.547603295	5.297	5.741	5.896	5.118	5.729	5.134	5.405	4.737	5.349	5.479	4.828	4.998	5.191	6.386	5.609	4.954	5.339	4.971	4.802	5.012	5.62	5.613	5.609	5.6
metab_7647	20-Carboxy-leukotriene B4	pos	LMFA03020016;HMDB0006059;PW_C002644	C05950	384.2378285	5.6725	0	53.6	-0.643580638	5.768	3.788	2.622	5.503	4.098	4.895	5.676	2.738	5.354	5.011	2.65	2.582	2.33	6.573	5.859	2.34	4.693	2.453	4.774	4.09	5.55	5.539	5.533	5.564
metab_7648	Dihydrocapsaicin	pos	HMDB0038457;LMFA08020318;MJDBOTE0001228	C16952	325.2487997	5.6725	0	54.7	0.749875095	4.727	4.601	5.648	5.526	5.332	4.756	4.194	5.763	4.425	4.184	5.533	4.954	4.08	4.589	5.297	5.511	5.305	4.779	5.499	5.371	5.024	4.999	4.999	5.002
metab_7653	Prolyl-Gamma-glutamate	pos	HMDB0029031	-	504.2766115	5.6647	0	76.2	-2.11025825	5.786	5.596	5.683	5.52	5.847	5.732	5.921	6.019	5.841	5.963	5.979	6.077	5.84	5.827	5.51	6.091	6.138	6.008	6.102	5.893	5.719	5.748	5.727	5.809
metab_7661	Aminophenazone	pos	HMDB0015493	C07539	480.3060985	5.6569	0	50.7	-4.437553018	4.161	2.127	2.07	3.63	3.355	2.058	4.377	2.083	2.117	2.075	2.138	2.171	2.103	5.237	5.736	2.114	2.097	2.076	2.974	1.994	4.262	4.507	4.535	4.539
metab_7667	Dihydroroseoside	pos	HMDB0040614	-	421.2404148	5.6569	0	35.7	-7.198082508	6.095	5.863	6.036	5.92	5.954	5.891	5.987	6.1	6.04	5.907	6.123	6.121	6.046	6.076	6.008	6.064	5.979	5.925	5.985	5.961	5.964	5.957	5.96	5.949
metab_7672	Pravastatin lactone	pos	HMDB0256737	-	424.2690269	5.6492	0	62.3	-0.830656903	5.233	5.329	5.511	5.784	5.483	5.534	5.217	5.041	5.311	5.679	5.239	5.361	5.393	6.123	5.626	5.362	5.619	5.495	5.337	5.537	5.572	5.567	5.567	5.589
metab_7674	17-hydroxyprogesterone caproate	pos	HMDB0244774	-	508.3016551	5.6492	0	88.8	-3.801707451	6.507	5.877	6.287	6.648	6.115	6.24	6.503	5.974	6.144	6.356	5.993	5.867	6.109	7.01	7.053	6.107	6.397	6.298	6.205	6.343	6.721	6.726	6.717	6.747
metab_7677	6-hydroxy buspirone	pos	-	-	402.2486856	5.6492	58.1	0	-3.19176786	5.87	3.867	4.003	5.263	4.694	5.01	5.581	4.207	5.277	4.871	4.286	4.629	4.025	6.574	5.811	4.335	4.615	3.86	4.716	4.401	5.54	5.557	5.535	5.538
metab_7680	Cholylmethionine	pos	HMDB0242382	-	562.3214141	5.6414	0	59.4	7.665311355	5.196	5.822	5.82	3.235	5.787	5.367	4.581	5.446	4.666	5.126	5.845	4.089	4.58	4.933	5.605	2.52	4.112	4.156	2.472	2.399	5.219	5.202	5.214	5.141
metab_7683	MG(0:0/22:4(7Z,10Z,13Z,16Z)/0:0)	pos	HMDB0011554	-	451.2802341	5.6414	0	57.1	1.868845052	3.012	1.944	4.382	6.379	3.695	4.419	1.944	3.832	2.312	4.597	3.356	3.523	4.352	6.384	6.359	4.265	4.563	4.139	4.143	4.067	5.836	5.843	5.849	5.852
metab_7685	2-Propenyl 3-methylbutanoate	pos	LMFA07010742;HMDB0038036	C19318	302.2323441	5.6414	0	52.5	-0.847432218	6.213	6.253	6.418	5.827	6.338	6.221	6.057	5.737	6.014	6.352	5.722	6.102	6.114	6.613	6.157	6.044	6.412	6.177	5.861	6.043	6.195	6.186	6.179	6.183
metab_7686	5-Phenyl-1,3-oxazinane-2,4-dione	pos	PW_C040533;HMDB0060400	C16596	209.0920242	1.9757	0	56.1	-0.232750143	5.138	4.838	4.548	4.556	4.592	4.793	5.358	5.237	4.551	4.678	4.777	5.118	4.625	4.983	4.765	4.873	4.991	4.786	4.645	4.482	4.973	4.955	4.958	4.958
metab_7697	PA(8:0/20:0)	pos	HMDB0115491;PW_C062917	C00416	557.3981056	5.6259	0	37.2	2.621444677	4.945	5.593	5.303	4.823	5.725	5.946	4.027	5.427	3.951	5.612	5.507	6.08	5.473	5.289	4.49	5.869	5.748	5.508	5.672	5.435	5.502	5.57	5.559	5.609
metab_7698	Gentamicin C2	pos	HMDB0252691	C02033	502.2597157	5.6259	0	70.6	-8.722253872	5.525	5.434	5.588	5.872	5.716	5.637	5.637	5.74	5.773	5.697	5.777	5.789	5.918	5.488	5.704	5.907	5.789	5.75	5.826	5.887	5.656	5.67	5.662	5.654
metab_7699	Dolicholide	pos	HMDB0034086	-	443.3113444	5.6259	0	52.4	-8.868008573	4.553	1.077	1.532	4.522	0.6746	0.9736	4.131	1.454	1.321	0.3773	1.645	0.0857	0.02953	5.136	5.558	1.434	1.75	2.219	2.751	0.2351	5.161	5.144	5.154	5.149
metab_7700	Docosanedioic acid	pos	HMDB0242127;HMDB0304342;LMFA01170037	C19625	409.2697441	5.6259	0	54.7	-4.655084073	4.251	4.265	4.406	4.855	3.878	3.879	4.039	2.953	4.194	4.746	3.944	3.682	4.09	5.868	6.035	4.295	4.424	4.5	3.999	4.56	5.138	5.14	5.163	5.152
metab_7701	Prostaglandin D1	pos	LMFA03010049;HMDB0005102	C06438	396.2742813	5.6259	0	77	-0.475406978	4.753	3.575	3.567	5.177	3.49	4.715	4.266	3.531	4.167	4.197	3.586	3.619	3.806	6.03	5.427	4.122	3.806	3.524	3.514	4.022	4.937	4.933	4.932	4.999
metab_7705	PE(TXB2/18:3(6Z,9Z,12Z))	pos	HMDB0261545	-	872.4696806	5.6184	0	69.9	4.413648787	5.695	1.027	5.688	5.726	5.863	5.219	5.528	5.673	5.36	5.099	5.366	1.067	5.382	1.084	4.317	4.95	0.9989	4.78	4.81	5.059	4.893	4.895	4.765	4.711
metab_7712	1-O-Acetyl britannilactone	pos	HMDB0243974	-	680.336101	5.6106	0	45.3	-7.165860913	5.427	5.547	4.781	5.099	5.053	4.92	5.82	6.285	5.105	4.635	5.515	4.786	4.085	3.832	3.701	4.023	3.738	3.861	3.99	4.942	5.064	5.071	5.072	5.017
metab_7714	Asperagenin	pos	HMDB0034293	-	493.2914142	5.6106	0	43.3	3.066561834	3.967	2.881	2.525	4.656	2.497	2.513	4.201	2.538	2.572	2.53	2.593	2.626	2.558	5.784	5.291	2.569	2.552	2.531	2.52	2.448	4.07	4.278	4.183	4.119
metab_7715	(1beta,2beta,5beta)-p-Menth-3-ene-1,2,5-triol	pos	HMDB0038978	-	390.2848677	5.6106	0	38.8	-0.394153626	3.98	3.752	3.469	3.313	1.967	1.983	2.052	3.551	3.515	2	3.878	3.879	2.028	6.183	5.452	2.039	3.584	3.398	3.836	3.558	4.887	4.835	4.899	4.902
metab_7716	Thromboxane B2	pos	PW_C001820;HMDB0003252;LMFA03030002	C05963	388.269147	5.6106	0	44.1	-0.586935851	5.022	4.857	5.04	5.485	5.057	4.913	4.78	3.648	4.865	5.148	4.303	4.699	4.669	6.406	5.636	4.494	5.021	4.873	4.425	4.844	5.353	5.349	5.331	5.348
metab_7734	Meproscillarin	pos	HMDB0254457	-	509.2890803	5.5872	0	41.2	-1.258711075	6.578	6.655	6.805	6.775	6.74	6.744	6.636	6.61	6.567	6.913	6.634	6.536	6.718	6.906	6.872	6.83	7.025	6.984	6.666	6.939	6.814	6.815	6.811	6.809
metab_7738	12(S)-HETrE	pos	HMDB0062747	-	345.2377549	5.5872	0	77.7	-7.015357847	5.775	5.614	5.67	5.589	5.625	5.624	5.688	5.769	5.751	5.628	5.792	5.78	5.705	5.55	5.586	5.786	5.608	5.64	5.696	5.622	5.665	5.645	5.637	5.64
metab_7743	Flurithromycin	pos	HMDB0252409	-	716.4338437	5.5794	0	65.6	-5.48636994	5.34	5.93	6.274	7.191	6.264	5.959	5.455	4.994	5.946	5.981	5.403	6.271	6.163	6.933	6.335	5.577	6.074	5.841	5.807	6.086	6.291	6.273	6.285	6.283
metab_7754	3-Palmitoylcatechin	pos	HMDB0245965	-	551.2993667	5.5717	0	42.7	2.730068246	5.693	5.928	6.156	6.462	6.061	6.249	5.853	5.804	5.96	6.387	5.973	6.164	6.407	6.627	6.487	6.386	6.695	6.663	6.315	6.669	6.353	6.355	6.351	6.356
metab_7759	Molinate	pos	HMDB0254835	C11086	315.1337256	5.5717	0	31.3	7.886937613	4.261	4.117	4.725	4.85	4.435	4.948	3.731	3.828	4.665	4.259	4.417	4.205	4.988	5.081	4.962	4.469	4.7	4.585	4.427	4.86	4.563	4.563	4.546	4.549
metab_7765	Acuminoside	pos	HMDB0029347	-	490.2649619	5.5639	0	64	0.644838965	4.685	5.029	5.057	3.828	5.136	5.148	4.713	4.479	4.631	5.229	4.671	4.857	4.84	5.799	4.985	5.031	5.459	5.027	5.02	5.188	4.974	4.972	4.834	4.946
metab_7766	MG(PGE2/0:0/0:0)	pos	HMDB0260468	-	444.2953232	5.5639	0	82.1	-0.600341709	5.12	5.204	5.228	5.825	5.157	5.572	5.386	5.506	5.185	5.491	5.599	5.517	5.57	6.6	5.812	5.547	5.806	5.776	5.47	5.727	5.83	5.826	5.826	5.816
metab_7775	(3R,4S)-2-[6-(Cyclohexylamino)purin-9-yl]-5-(hydroxymethyl)oxolane-3,4-diol	pos	HMDB0243620	-	367.2093506	5.5562	0	41.4	1.491657254	6.556	5.267	4.96	5.993	5.099	5.98	6.479	5.163	6.322	6.065	4.69	5.122	4.737	6.789	6.299	4.992	4.869	4.866	5.682	5.585	6.245	6.24	6.234	6.229
metab_7782	Zingerone	pos	HMDB0032590	C17497	236.1279723	5.5485	0	33.7	-0.760368838	3.139	3.103	3.046	4.925	3.113	3.034	3.103	3.059	3.093	3.143	3.114	3.147	3.882	4.988	4.92	3.761	3.073	3.052	3.12	3.63	4.702	4.638	4.649	4.64
metab_7786	Dec-7-enedioylcarnitine	pos	HMDB0241085	-	326.1959939	5.5407	0	78.7	-0.598741724	5.299	5.076	5.161	5.64	5.209	5.284	5.371	5.296	5.109	5.552	5.602	5.547	5.534	5.558	5.48	5.427	5.604	5.56	5.002	5.436	5.38	5.346	5.354	5.349
metab_7788	5-Methylheptanoylcarnitine	pos	HMDB0241044	-	288.2167795	5.5407	0	32	-0.540781026	6.146	6.184	6.276	4.609	6.199	6.083	5.895	5.819	5.856	6.284	6.163	6.062	6.223	6.261	5.925	6.043	6.304	6.215	5.962	5.998	6.072	6.065	6.056	6.058
metab_7795	Contignasterol	pos	HMDB0250439	C19902	473.3218138	5.5252	0	33.8	-8.531916084	3.133	3.098	3.04	5.12	3.012	3.458	3.098	3.054	3.087	3.046	3.109	3.142	3.074	5.791	5.331	3.084	3.067	3.047	3.036	3.92	4.427	4.553	4.579	4.59
metab_7878	Nefiracetam	pos	HMDB0255503	-	229.1334418	5.4634	0	67.2	-0.397279214	3.099	3.063	3.199	3.665	2.977	2.993	3.063	3.019	3.052	3.817	3.074	3.107	4.327	4.651	3.773	4.538	3.032	3.012	3.001	2.928	4.249	4.185	4.253	4.256
metab_7880	Histidylphenylalanine	pos	HMDB0028997;HMDB0028892	-	605.2780688	2.0153	0	65.3	-8.255382347	4.921	5.346	4.917	3.492	4.189	4.803	5.091	4.805	4.931	4.783	4.219	4.003	4.154	3.619	3.488	4.64	5.128	4.927	4.514	3.479	4.557	4.552	4.576	4.561
metab_7904	Hydroxycortisol	pos	HMDB0253262	-	396.2378306	5.4326	0	44.1	-0.617746542	4.833	5.002	5.309	5.324	5.243	5.33	4.706	4.176	4.91	5.575	4.702	5.052	5.175	5.571	5.13	4.894	5.476	5.326	4.909	5.387	5.302	5.275	5.27	5.272
metab_7917	3-Oxo-alpha-ionol	pos	HMDB0303805	-	253.1181468	1.8663	0	42.2	3.132165413	5.132	5.211	5.082	5.193	5.144	4.998	5.046	5.229	5.096	4.964	5.072	5.032	4.936	4.915	4.941	4.868	4.882	4.91	4.909	5.065	5.138	5.113	5.116	5.11
metab_7931	Neogitogenin	pos	HMDB0301778	C17003	415.3164652	5.4091	0	36.2	-9.729817309	0.7214	1.027	0.8668	0.7857	1.475	1.228	0.4813	0.4522	0.4743	1.833	1.024	0.5112	1.367	5.014	5.223	1.016	2.001	1.757	0.6942	2.218	4.148	4.038	4.178	4.268
metab_7938	Prostaglandin G2	pos	PW_C001814;HMDB0003235;LMFA03010009	C05956	369.2252628	5.4014	0	36.2	-5.166414975	4.49	1.014	0.9622	4.331	0.9374	4.063	3.937	0.9741	1.004	3.472	1.024	1.054	0.9923	5.141	4.582	1.002	3.336	0.9679	3.713	3.958	4.481	4.473	4.455	4.458
metab_7940	(-)-Arctigenin	pos	HMDB0030087	C10545	405.1883373	5.3858	0	44.1	-6.562707163	5.967	4.173	3.906	4.81	3.109	5.295	5.946	3.468	5.703	5.66	3.263	3.223	3.155	6.515	5.877	3.165	3.39	3.128	4.404	3.525	5.672	5.673	5.662	5.665
metab_7956	2,3-Dinor-TXB2	pos	LMFA03030003;HMDB0002904	-	365.1934877	5.3393	0	35.4	0.082902009	6.4	5.923	6.146	6.144	5.967	6.209	6.393	5.503	6.379	6.312	5.733	5.789	6.146	6.947	6.387	5.732	5.846	5.869	5.968	5.945	6.296	6.286	6.282	6.285
metab_7967	5-Hydroxydec-7-enoylcarnitine	pos	HMDB0241079	-	330.2272299	5.3238	0	58.7	-0.819118133	4.826	5.919	5.988	5.289	5.783	5.453	5.232	4.874	5.105	5.44	5.026	5.239	5.328	5.678	5.096	4.955	5.428	5.182	4.507	4.991	5.437	5.415	5.418	5.418
metab_7968	4-(4-Methylcyclohexyl)-4-oxobutanoic acid	pos	HMDB0253742	-	181.1221454	5.3238	0	38	-0.811589828	4.027	3.204	3.061	3.557	2.851	2.917	3.803	2.892	3.061	3.233	2.947	3.108	2.912	5.071	4.271	3.238	2.905	2.885	3.904	3.196	4.158	4.154	4.191	4.156
metab_7970	Desglucocoroloside	pos	HMDB0033709	-	549.2841076	5.3161	0	80.8	8.405363909	4.364	5.157	5.471	5.918	5.414	5.871	4.693	4.86	5.092	5.862	4.873	5.509	5.775	6.016	5.779	5.703	6.229	6.136	5.633	6.173	5.797	5.799	5.77	5.838
metab_7974	Norajmaline	pos	HMDB0304439	C11810	688.3871695	5.3085	0	34.8	6.156080027	3.912	4.292	5.189	6.018	4.718	4.604	4.534	3.925	4.99	4.792	4.201	4.601	4.902	5.082	5.228	4.51	3.802	4.314	4.424	4.64	4.899	4.895	4.963	4.913
metab_7975	(3b,16a,20R)-25-Acetoxy-3,16,20,22-tetrahydroxy-5-cucurbiten-11-one 3-glucoside	pos	HMDB0035346	-	675.4073149	5.3085	0	55.6	-4.165965548	3.798	3.762	4.838	5.433	3.88	4.611	3.796	3.718	3.752	4.18	3.773	3.806	4.724	5.812	4.965	3.749	4.291	3.766	3.7	4.406	4.641	4.674	4.748	4.706
metab_7985	Beta-Sitostenone	pos	HMDB0033934;LMST01040249	C00014	457.3385202	5.2774	0	70.2	-7.665072908	4.141	4.017	4.941	5.089	4.678	4.388	3.687	5.045	4.695	4.573	4.397	4.452	4.178	4.522	4.612	3.592	3.45	3.43	4.473	3.917	4.542	4.34	4.538	4.519
metab_7994	Paeonol	pos	HMDB0256081;MJDBOTE0001333	C10712	167.0702399	5.2542	82.3	0	-0.184675159	4.337	3.964	4.197	3.809	3.815	3.536	3.89	3.634	3.584	4.034	3.396	4.309	4.289	4.413	4.018	4.085	4.577	4.43	3.833	4.104	4.04	4.035	4.037	4.095
metab_7999	Buprenorphine	pos	PW_C009368;HMDB0015057	C08007	490.2914671	5.2386	0	71.9	-2.808369604	4.645	4.033	3.841	2.856	4.038	3.716	5.188	3.75	3.349	3.677	2.914	3.964	3.43	4.479	4.641	3.308	3.989	3.369	3.406	3.301	3.824	3.829	3.935	3.873
metab_8001	Lactose-lysine	pos	HMDB0253951	-	493.2034408	5.2309	0	60.3	6.477150381	4.763	5.02	5.131	4.653	4.968	4.875	4.391	4.466	4.651	5.512	4.709	5.022	5.028	4.194	4.785	4.783	5.237	5.093	4.716	5.112	4.917	4.926	4.925	4.912
metab_8006	Ganglioside GD2 (d18:0/18:0)	pos	HMDB0011840	-	838.982191	5.2154	0	56.9	6.074548797	5.831	6.198	5.508	4.7	5.758	5.486	5.58	5.33	5.554	5.151	5.743	5.889	5.381	3.844	5.202	5.376	5.151	5.032	4.68	4.985	5.536	5.532	5.524	5.525
metab_8009	7,8-diaminopelargonate	pos	HMDB0304236	C01037	171.149082	5.2154	0	42.2	-0.572226462	5.687	5.479	5.579	5.512	5.529	5.546	5.553	5.618	5.605	5.493	5.633	5.667	5.581	5.533	5.553	5.584	5.526	5.505	5.563	5.563	5.554	5.55	5.543	5.546
metab_8013	Polyporenic acid C	pos	HMDB0256688	-	500.3692651	5.2076	0	70.5	-8.646254955	5.379	3.953	3.895	4.764	3.867	4.77	5.249	3.909	3.942	4.529	3.964	3.997	3.929	5.544	6.158	3.94	3.922	3.902	4.41	5.206	5.846	5.868	5.875	5.878
metab_8016	Octanoylcarnitine	pos	LMFA07070095;HMDB0000791	C02838	310.2010305	5.2076	0	60.8	7.490868697	5.714	5.543	5.508	6.164	5.577	6.382	5.353	5.98	5.626	5.827	5.527	5.706	5.943	5.692	5.55	5.999	6.365	5.946	6.269	6.65	6.055	6.051	6.045	6.041
metab_8020	O-(11-Carboxyundecanoyl)carnitine	pos	HMDB0240775;LMFA07070083	-	374.2536038	5.1999	0	56.4	-0.296091961	5.34	5.296	5.254	6.185	5.702	5.699	5.144	5.547	5.123	5.823	5.428	5.025	5.298	5.843	5.453	5.455	5.825	5.692	5.398	5.588	5.747	5.739	5.743	5.734
metab_8027	Kievitone	pos	HMDB0034213;LMPK12050479	C01590	398.1629653	5.1842	0	42.8	8.849186543	4.354	4.77	4.775	5.047	4.729	3.304	4.392	4.341	4.916	5.112	4.368	3.417	5.183	3.437	3.796	5.219	4.851	5.372	4.27	3.239	4.55	4.49	4.385	4.256
metab_8028	Bisacurone epoxide	pos	HMDB0038503	-	286.201076	5.1842	0	30.3	-0.778681721	4.975	5.172	5.264	4.041	5.097	5.137	4.848	4.493	4.743	5.174	4.865	4.854	5.093	5.124	4.625	4.886	5.21	5.101	4.795	4.936	5.015	4.996	5	4.994
metab_8032	Alectinib	pos	HMDB0248129	-	505.2576699	5.1685	0	36.8	0.565758709	6.169	6.362	6.547	6.488	6.369	6.617	6.103	6.198	6.108	6.624	6.35	6.478	6.624	6.515	6.357	6.54	6.913	6.867	6.35	6.756	6.535	6.532	6.522	6.535
metab_8041	PE(20:4(5Z,8Z,11Z,14Z)/20:5(5Z,8Z,11Z,14Z,17Z))	pos	PW_C005449;HMDB0009401;LMGP02010955	C00350	830.4767843	5.1453	0	71.6	7.720561724	5.426	3.977	5.562	4.043	4.652	4.607	4.85	4.398	5.346	4.392	5.687	4.794	5.839	4.041	5.009	3.964	4.564	4.554	4.133	4.75	5.084	5.091	5.207	5.13
metab_8042	Limonin	pos	HMDB0035921;HMDB0302538;MJDBOTE0000799	C03514	488.2292183	5.1453	0	51.7	2.817575118	5.147	5.472	4.422	3.638	4.984	4.221	5.33	5.572	4.533	4.403	4.969	4.819	3.463	3.55	4.197	4.28	3.54	3.743	4.362	3.352	4.784	4.78	4.765	4.679
metab_8043	Dodec-9-enedioylcarnitine	pos	HMDB0241226	-	372.2378954	5.1453	0	47.5	-0.45477333	5.329	5.533	5.726	6.069	5.658	5.844	5.431	5.269	5.403	5.91	5.511	5.663	5.898	6.24	5.881	5.637	6.192	6.071	5.644	6.07	5.899	5.895	5.894	5.89
metab_8045	L-Octanoylcarnitine	pos	LMFA07070002;HMDB0000791	C02838	288.2167193	5.1453	84.9	0	-0.750655682	4.823	5.319	5.319	4.608	5.093	5.096	5.558	4.837	5.469	5.408	4.632	5.025	4.966	5.43	4.91	4.787	5.271	5.12	4.353	4.729	5.11	5.094	5.081	5.084
metab_8046	(Z)-3-Oxo-2-(2-pentenyl)-1-cyclopenteneacetic acid	pos	HMDB0030197	-	209.1171743	5.1453	0	36	-0.223549108	4.419	4.364	4.485	3.826	4.209	4.245	4.359	4.159	4.271	4.624	4.325	4.299	4.319	4.89	4.437	4.154	4.355	4.366	3.999	4.149	4.426	4.415	4.404	4.411
metab_8049	Deltaline	pos	HMDB0250984	C08679	549.32031	5.1377	0	34.3	6.440530184	6.613	6.687	6.683	5.594	6.578	6.748	6.526	6.525	6.323	6.654	6.632	6.458	6.545	6.063	6.52	6.507	5.841	6.599	6.169	6.641	6.528	6.519	6.513	6.516
metab_8052	Goshonoside F1	pos	HMDB0038539	-	526.3369878	5.1298	0	36.6	-0.941657638	4.718	5.198	5.223	5.143	5.114	5.323	4.753	4.617	4.862	5.267	5.115	5.164	5.283	5.434	5.285	5.003	5.174	5.284	4.699	5.252	5.235	5.224	5.218	5.216
metab_8056	PGP(6 keto-PGF1alpha/i-14:0)	pos	HMDB0275022	-	921.4740058	5.122	0	47.8	0.439465062	4.989	4.645	4.453	4.385	4.758	4.72	5.404	5.518	4.968	4.657	4.648	4.126	4.497	3.533	4.05	4.205	3.96	4.177	4.871	4.705	4.479	4.579	4.534	4.542
metab_8062	2-(4-Chlorophenoxy)propionic acid	pos	HMDB0244931	C13701	242.0576928	5.1143	0	52.9	-0.772925367	4.717	4.604	4.629	4.415	4.401	4.629	4.601	4.596	4.58	4.578	4.699	4.709	4.614	4.446	4.636	4.554	4.489	4.547	4.563	4.597	4.577	4.546	4.556	4.552
metab_8063	2-Amino-3-cyclohexylpropanoic acid	pos	HMDB0244979	-	365.2409693	5.1065	0	54.8	-0.31831388	4.727	4.308	4.782	4.839	4.163	3.421	4.555	4.892	4.492	3.437	4.638	4.394	4.231	3.454	4.364	3.803	4.835	4.199	5.044	4.853	4.479	4.321	4.475	4.452
metab_8064	HT-2 Toxin	pos	HMDB0253219	C19952	447.19871	5.0988	0	76.7	-0.53895757	5.63	3.527	3.487	4.934	3.441	5.158	5.704	3.483	5.232	5.486	3.538	3.571	3.508	6.312	5.73	3.514	3.496	3.476	4.332	3.873	5.461	5.433	5.452	5.459
metab_8065	(9E)-7-Hydroxydodec-9-enoylcarnitine	pos	HMDB0241224	-	358.2585255	5.0988	0	42.4	-0.76737308	3.904	4.153	4.406	4.471	4.225	4.513	3.861	3.375	3.408	4.656	3.76	3.492	3.395	4.974	4.306	3.99	4.821	4.386	3.781	4.704	4.523	4.504	4.492	4.495
metab_8070	5-Hydroxydec-6-enoylcarnitine	pos	HMDB0241078	-	330.2272341	5.0835	0	45.9	-0.806132718	5.186	5.283	5.319	5.642	5.325	5.442	5.096	5.088	5.023	5.508	5.295	5.155	5.332	5.774	5.3	5.161	5.526	5.394	5.073	5.385	5.452	5.432	5.423	5.414
metab_8080	DGAT-1 inhibitor 2	pos	HMDB0251103	-	443.2094717	1.8584	0	31.2	9.781159403	5.795	6.418	5.502	5.596	5.55	5.793	5.949	6.057	5.729	5.637	5.834	5.818	5.57	5.307	5.147	5.8	5.686	5.844	5.789	5.399	5.817	5.786	5.795	5.788
metab_8086	DG(6 keto-PGF1alpha/2:0/0:0)	pos	HMDB0296912	-	528.3178628	5.0524	0	37.7	2.37389174	4.955	4.988	4.949	3.623	4.915	4.39	4.952	4.79	4.481	3.634	5.116	3.73	4.756	4.716	4.435	3.989	3.677	3.741	4.23	4.063	4.9	4.914	4.911	4.917
metab_8099	Trinexapac-ethyl	pos	HMDB0259248	C18541	253.1068257	5.0227	0	66.9	-0.889808185	4.181	3.727	3.811	3.042	3.972	3.305	3.8	3.061	3.452	4.089	3.116	3.666	3.927	4.871	4.77	3.092	3.074	3.054	3.043	2.971	4.037	3.917	3.974	3.975
metab_8100	Anserine	pos	PW_C000126;HMDB0000194;MJDBOTE0001115	C01262	522.2810519	5.015	0	44.9	5.717045669	5.625	4.064	3.545	5.05	3.497	4.3	5.814	3.442	5.466	5.542	3.497	3.937	3.916	6.542	5.948	3.473	4.574	4.55	4.315	4.296	5.435	5.44	5.431	5.47
metab_8102	Cinncassiol C3	pos	HMDB0036859	C17641	405.188338	5.015	0	51.6	-0.094157601	5.883	3.664	3.737	4.808	3.207	5.315	5.931	3.248	5.594	5.647	3.303	3.336	3.269	6.438	5.909	3.279	3.262	3.323	4.54	4.085	5.63	5.626	5.621	5.626
metab_8106	9-Hydroxydecanoylcarnitine	pos	HMDB0241063	-	332.2429485	5.0073	0	49.2	-0.607070242	5.189	5.571	5.432	5.356	5.424	5.621	4.718	5.143	4.784	5.573	5.452	5.295	5.541	5.325	4.817	5.211	5.599	5.527	4.968	5.205	5.427	5.393	5.378	5.385
metab_8110	5,7-Megastigmadien-9-ol glucoside	pos	HMDB0041044	-	374.253543	4.9918	0	37.4	-0.480889534	4.363	4.484	4.405	5.814	4.789	4.966	4.19	5.054	4.11	5.202	4.656	4.678	4.723	5.377	4.842	4.925	5.267	5.086	4.705	4.969	5.225	5.208	5.198	5.201
metab_8119	Kinetensin 1-3	pos	HMDB0012983	-	323.2172712	4.9764	0	69.9	-4.82750866	4.809	4.694	4.639	4.866	4.473	4.764	4.62	4.747	4.712	4.655	4.77	4.808	4.704	5.835	5.193	4.715	4.703	4.648	4.76	4.663	4.935	4.917	4.909	4.912
metab_8125	Lucidenic acid M	pos	HMDB0035973	C10029	526.3119326	4.9532	0	54.8	-4.274919762	2.067	2.711	2.54	3.508	2.179	3.156	4.584	1.988	2.024	3.05	2.186	2.531	2.864	4.994	5.142	3.137	3.906	3.604	2.958	3.598	4.371	4.351	4.377	4.399
metab_8128	Atipamezole	pos	HMDB0248699	-	447.2521165	4.9456	0	32.1	0.468416008	5.063	5.485	5.399	5.326	5.29	5.384	4.827	4.694	4.938	5.409	4.956	5.347	5.545	5.32	5.29	5.239	5.752	5.626	5.217	5.455	5.377	5.385	5.361	5.37
metab_8135	17a-Ethynylestradiol	pos	HMDB0001926	C07534	329.210963	4.9301	0	64.5	-0.534236082	3.3	4.642	4.541	5.271	3.797	3.195	3.797	3.22	4.855	4.541	4.147	3.915	4.477	5.144	4.883	3.251	3.234	3.31	3.263	3.856	4.515	4.499	4.499	4.532
metab_8149	Metoclopramide	pos	HMDB0015363	C07868	264.1263074	4.9146	0	63.5	0.353293937	3.284	3.935	4.04	4.509	3.008	4.311	3.459	3.558	3.276	4.269	3.912	4.176	4.236	3.394	3.025	4.241	4.538	4.358	4.247	4.553	4.275	4.169	4.17	4.197
metab_8150	Nicotyrine	pos	HMDB0255591	C10161	159.0916173	4.9146	0	47	-0.363564681	2.875	2.717	4.172	4.61	2.632	4.312	3.562	3.17	2.707	4.573	2.728	2.888	5.142	4.933	4.087	5.638	2.687	2.666	2.929	3.623	4.816	4.834	4.836	4.829
metab_8151	3-Methylindole	pos	HMDB0000466	C08313	132.080758	4.9146	0	59.4	-0.135280307	2.702	2.666	2.725	3.69	2.672	3.218	2.666	2.622	2.656	3.508	2.677	2.71	4.207	4.027	3.123	4.675	2.636	2.615	2.733	2.532	3.886	3.994	3.991	3.995
metab_8155	5,7-Dihydroxy-3',4',5'-trimethoxyflavone	pos	HMDB0037692;LMPK12110880	C19807	362.1267217	4.9067	0	60.5	9.571022824	4.519	4.471	4.707	4.282	4.481	3.782	3.911	3.502	4.308	4.717	4.092	4.634	4.657	3.742	4.263	4.653	5.155	4.938	4.257	4.734	4.47	4.472	4.473	4.328
metab_8156	Indole-3-acetic Acid	pos	HMDB0302181;HMDB0000197;MJDBZSJ0000111	C00954	176.0705457	4.9067	97.2	0	-0.338348084	3.523	3.205	3.661	4.682	2.849	2.837	3.24	2.834	3.794	3.253	2.889	3.525	3.571	4.226	4.047	2.865	3.202	3.425	3.615	3.859	4.454	4.45	4.467	4.487
metab_8159	Pro Val	pos	-	-	215.138848	4.8991	55.4	0	-0.798148329	4.202	4.468	4.133	3.062	3.968	3.952	4.062	4.297	4.274	3.954	4.042	4.05	4.015	3.878	3.837	3.783	3.539	3.725	3.125	3.355	4.091	4.098	4.106	4.041
metab_8161	3,11,12-Trihydroxy-1(10)-spirovetiven-2-one	pos	HMDB0038154	-	286.2010758	4.8914	0	65.6	-0.779141996	5.872	5.973	6.186	5.021	5.852	6.155	5.749	5.585	5.683	6.015	5.61	5.828	5.943	5.978	5.519	5.798	6.02	5.762	5.602	5.929	5.86	5.845	5.838	5.841
metab_8163	PGP(PGD2/a-25:0)	pos	HMDB0274708	-	535.2930386	4.8837	0	38.1	5.783294379	5.358	5.194	5.328	5.357	4.994	4.857	4.893	5.048	5.072	4.974	5.034	5.278	4.732	4.957	5.27	4.464	4.124	4.185	4.694	4.772	5.147	5.143	5.141	5.122
metab_8164	2,5-Bis(acetylamino)pentanoic acid	pos	HMDB0242108	-	471.1828822	4.8837	0	62.2	-5.297861648	4.203	3.951	4.122	4.885	4.356	4.84	4.432	4.443	4.337	4.822	4.349	4.719	4.945	5.148	5.019	4.849	5.316	5.37	5.008	5.397	4.899	4.959	4.882	4.884
metab_8168	5,7-Dihydroxy-3-methoxyflavone	pos	LMPK12111654;HMDB0029522	C11577	302.1021465	4.876	0	41.8	-0.536966714	4.559	4.341	4.637	5.474	4.528	4.95	4.684	4.319	4.643	4.582	4.223	4.407	4.6	5.419	5.313	4.353	4.916	4.917	4.583	5.083	4.975	4.973	4.984	4.973
metab_8169	Allyl tiglate	pos	HMDB0037625;LMFA07010779	-	298.201099	4.876	0	51.3	-0.663029305	5.807	5.648	5.851	4.664	5.594	5.358	4.616	4.781	4.03	5.124	4.854	5.512	5.455	6.134	5.016	5.431	5.786	5.458	4.311	4.516	5.455	5.451	5.439	5.437
metab_8170	Lipoxin B4	pos	HMDB0005082;LMFA03040002	C06315	768.4608596	4.8618	0	42.5	-6.896816393	5.031	5.394	4.829	1.467	4.778	4.731	4.249	1.485	4.476	3.804	4.696	4.669	4.615	1.59	3.807	1.515	4.023	3.817	1.468	1.398	4.56	4.503	4.535	4.505
metab_8172	Delta-Guanidinovaleric acid	pos	HMDB0250978	C13688	360.2378637	4.8618	0	39	7.808952794	4.361	4.389	4.441	4.161	4.602	4.384	4.255	3.292	4.204	4.579	3.525	3.471	4.316	5.314	4.697	3.323	4.248	4.144	3.274	3.998	4.607	4.561	4.589	4.606
metab_8178	Dodecanedioylcarnitine	pos	HMDB0013327	-	356.243001	4.8461	0	59.8	-0.398238451	5.388	5.499	5.325	5.679	5.528	5.681	5.402	5.186	5.042	5.782	5.31	5.479	5.585	5.855	5.207	5.585	5.937	5.818	5.553	5.744	5.629	5.615	5.617	5.616
metab_8191	Cinncassiol C	pos	HMDB0035166	-	398.2171621	4.8242	0	61.2	-0.438491149	4.32	3.743	4.746	3.432	4.13	3.426	4.045	3.451	4.193	4.819	3.506	4.835	4.865	4.838	4.262	4.709	5.353	5.086	4.197	4.887	4.719	4.651	4.65	4.674
metab_8195	Oxepin	pos	HMDB0255979	-	95.04960973	2.0545	0	43.1	4.981693064	5.913	5.864	5.863	5.943	5.982	5.803	6	6.13	5.793	5.795	5.878	5.956	5.78	5.91	5.858	5.736	5.789	5.778	5.666	5.807	5.912	5.908	5.909	5.921
metab_8198	D-Citronellol	pos	HMDB0035093	C09849	198.1851931	4.8177	0	41.9	-0.305567809	4.11	2.919	2.862	3.753	2.834	3.548	3.872	2.875	2.909	2.868	2.93	2.963	2.896	4.864	4.539	2.906	2.889	2.868	3.075	3.526	4.058	3.967	4.054	4.057
metab_8214	L-Pyridosine	pos	HMDB0029443	-	296.1603451	2.0545	0	64.9	-0.540907519	5.623	5.948	5.439	4.401	5.224	5.405	5.735	6.01	5.654	5.613	5.696	5.64	5.625	4.966	4.645	5.677	5.792	5.818	5.617	5.541	5.611	5.593	5.583	5.585
metab_8226	10-Hydroxy-2-oxabicyclo[6.2.2]dodeca-1(10),8,11-trien-3-one	pos	HMDB0255348	-	193.0859317	4.7675	0	37.7	0.057584323	3.978	2.77	3.953	4.276	3.207	3.68	3.212	2.985	3.539	4.024	2.781	4.185	3.73	4.69	4.328	3.293	4.235	4.133	3.223	3.83	4.017	4.093	4.092	4.077
metab_8228	Epothilone C	pos	HMDB0251875	C15694	478.2619942	4.7617	0	73.9	-0.370028205	1.45	3.473	1.36	5.124	1.333	3.567	3.776	1.373	4.583	1.365	1.426	1.457	1.392	4.84	5.109	4.203	1.386	1.366	1.356	3.942	4.428	4.524	4.363	4.466
metab_8231	5-Hydroxybuspirone	pos	HMDB0061109	-	402.2484478	4.7545	0	47	-3.784398679	5.476	1.089	1.036	4.077	1.011	4.053	4.932	1.462	4.277	3.496	1.099	1.129	1.067	5.895	5.5	1.077	1.061	1.042	1.032	4.1	5.207	5.211	5.202	5.213
metab_8232	Histidylhistidine	pos	HMDB0028887	-	310.1622379	4.7545	0	45.5	0.082142839	3.404	3.368	3.311	4.32	3.283	3.299	3.368	3.324	3.802	3.316	3.379	3.412	3.344	5.495	4.817	3.355	3.338	3.317	3.306	3.234	4.704	4.692	4.705	4.675
metab_8234	19-Hydroxycinnzeylanol 19-glucoside	pos	HMDB0036856	-	580.2972974	4.7467	0	45.6	1.654801471	4.804	4.567	5.014	3.589	4.712	4.038	4.308	4.446	3.843	3.6	4.805	3.696	4.459	3.716	3.841	3.763	3.622	3.601	3.591	3.662	4.438	4.432	4.433	4.552
metab_8236	PI(22:5(4Z,7Z,10Z,13Z,19Z)-O(16,17)/22:4(10Z,13Z,16Z,19Z))	pos	HMDB0277985	-	499.2765482	4.7467	0	68.5	4.67424032	4.675	4.176	5.477	6.826	5.936	5.237	4.607	4.33	5.384	5.282	4.624	5.137	5.329	5.97	5.475	4.853	5.043	5.204	5.281	5.263	5.649	5.65	5.611	5.505
metab_8250	Cortisol	pos	PW_C000045;HMDB0000063;LMST02030001;MJDBOTE0000771	C00735	426.2230343	4.7161	0	82.9	-5.686003922	4.246	3.44	3.547	4.22	3.355	3.536	4.179	3.396	3.463	4.036	3.451	4.116	3.417	5.023	4.595	3.754	3.41	3.831	3.442	3.306	4.247	4.327	4.278	4.259
metab_8287	Melanettin	pos	HMDB0041758	C10504	302.1020426	4.6465	0	67.6	-0.902574203	4.27	4.002	4.129	5.125	4.118	4.584	4.366	4.104	4.262	4.288	3.711	4.107	4.221	5.066	4.87	3.891	4.541	4.57	4.202	4.709	4.608	4.586	4.585	4.599
metab_8293	4-[(Hydroxymethyl)nitrosoamino]-1-(3-pyridinyl)-1-butanone	pos	HMDB0062382	C19563	447.1987665	4.639	0	38.4	0.240915946	5.585	2.012	1.956	4.737	1.928	5.257	5.776	3.501	5.381	5.548	3.537	3.924	1.989	6.213	5.799	1.999	1.982	1.962	4.119	4.14	5.445	5.455	5.437	5.439
metab_8305	Depropionylbezitramide	pos	HMDB0251021	-	450.2342778	4.6158	0	30.3	-8.238242246	5.58	4.961	5.317	4.619	4.715	4.849	5.376	5.108	5.22	4.909	5.518	4.137	5.561	5.466	5.247	4.974	4.175	4.476	4.746	4.774	5.271	5.265	5.27	5.271
metab_8306	Phe Ser Trp	pos	-	-	439.1973064	4.6158	74.2	0	-0.661681515	4.215	4.92	5.223	4.332	5.138	4.762	4.112	3.761	4.512	5.225	3.891	4.811	4.951	5.544	5.063	4.487	5.184	4.849	4.506	5.062	5.112	5.108	5.116	5.131
metab_8317	3-Benzyl-5-(6-carboxyhexyl)-1-(2-cyclohexyl-2-hydroxyethylamino)hydantoin	pos	HMDB0249489	-	504.2452139	4.6001	0	53.1	1.584489431	5.81	5.935	6.074	6.264	5.969	5.838	5.695	5.48	5.54	5.836	5.745	5.456	5.873	5.929	5.902	5.652	5.707	5.736	5.507	5.855	5.906	5.906	5.915	5.904
metab_8318	11'-Carboxy-gamma-chromanol	pos	HMDB0012517	-	468.3071371	4.6001	0	76.7	-3.196685923	1.782	1.747	1.69	2.844	1.663	4.035	1.747	1.703	2.597	1.696	1.757	3.331	3.003	1.809	3.969	1.734	3.783	3.611	2.933	3.805	3.611	3.501	3.477	3.729
metab_8323	Dihydrocytochalasin B	pos	HMDB0251302	-	482.2863911	4.5928	0	53.4	-7.705776109	5.531	3.429	3.372	3.573	3.344	4.302	5.319	3.385	3.948	4.517	3.44	3.473	3.405	5.289	5.341	3.416	3.398	3.378	3.367	4.636	5.307	5.334	5.324	5.337
metab_8328	3-Hydroxytetradecanedioic acid	pos	HMDB0000394	-	316.2116292	4.5774	0	79.2	-0.803211586	4.532	4.313	4.289	4.471	4.124	4.163	4.815	3.255	4.32	4.463	3.31	3.343	3.275	5.639	5.058	3.286	3.27	3.248	3.238	4.405	4.887	4.856	4.887	4.881
metab_8333	Hydroxy Tyrosol -Acetate	pos	HMDB0253254	-	243.1337191	4.5697	0	31.4	-0.952511538	3.11	3.818	4.107	4.624	4.068	3.657	3.533	3.031	3.988	3.378	3.477	4.228	3.999	4.762	4.193	3.061	3.373	3.024	3.013	3.406	3.961	3.955	3.679	3.961
metab_8343	RN486	pos	-	-	607.2831103	2.0999	77.1	0	0.604739455	5.515	5.159	5.439	5.311	5.646	5.515	5.574	4.579	5.773	5.647	5.611	5.493	5.774	5.589	5.645	5.645	5.786	5.748	5.723	5.684	5.638	5.643	5.649	5.64
metab_8345	Asi-222	pos	HMDB0260432	-	484.3018383	4.547	0	71.9	-7.532103132	4.921	4.298	5.161	4.413	4.827	4.937	5.077	4.107	4.179	3.836	4.882	4.416	4.63	5.135	5.414	3.582	4.587	4.342	4.242	4.839	5.482	5.503	5.513	5.516
metab_8350	PS(20:5(7Z,9Z,11E,13E,17Z)-3OH(5,6,15)/22:6(4Z,7Z,10Z,13Z,16Z,19Z))	pos	HMDB0283571	-	473.7243483	4.5392	0	35.3	-4.296027449	4.934	4.689	5.218	5.177	5.06	4.894	4.865	4.24	5.027	3.873	5.207	4.582	5.726	4.325	4.978	4.449	4.81	4.668	3.863	4.591	5.039	5.037	5.059	5.087
metab_8351	N-Arachidonoyl Histidine	pos	LMFA08020131;HMDB0241996	-	464.2924025	4.5392	0	47	9.1540093	5.127	4.446	5.021	4.57	5.006	5.181	5.25	4.414	5.003	5.326	4.87	4.799	4.726	5.194	5.365	5.011	4.965	5.047	5.159	5.264	5.215	5.207	5.211	5.2
metab_8352	Ergocalciferol	pos	LMST03010001;HMDB0000900;HMDB0242614	C05441	441.3070434	4.5392	0	33.2	-8.421083412	6.206	5.764	6.111	5.854	6.068	6.273	6.106	5.91	6.04	6.401	5.945	5.979	5.94	6.567	6.472	6.141	6.198	6.21	6.334	6.408	6.312	6.308	6.315	6.311
metab_8367	Amafolone	pos	HMDB0248273	-	328.2226395	4.5169	0	64.2	-6.750185075	5.413	4.466	4.139	4.497	3.891	4.729	4.922	4.135	4.231	4.985	3.386	3.557	4.27	5.877	5.396	3.994	4.755	4.303	3.885	4.631	5.341	5.337	5.332	5.317
metab_8391	Herbimycin a	pos	HMDB0253109	C11225	638.3030035	4.4825	0	59.1	-3.129463824	4.701	5.123	4.895	4.481	5.223	4.745	5.087	4.306	4.96	4.841	4.412	4.506	4.672	3.052	4.443	4.214	3.076	2.937	3.851	4.666	4.732	4.869	4.868	4.855
metab_8392	Elatoside D	pos	HMDB0040858	-	560.2833545	4.4825	0	42.9	1.11984426	5.159	5.6	5.198	5.11	5.424	5.628	5.423	5.243	4.541	5.97	4.893	5.563	4.075	5.591	5.588	5.53	5.525	5.321	5.649	5.678	5.487	5.465	5.546	5.468
metab_8398	Beta-Thujaplicin	pos	HMDB0035213	C09904	197.1171578	4.4672	0	32.3	-0.384043662	4.222	3.719	3.452	3.569	2.95	2.956	4.405	2.894	4.124	4.033	2.949	2.982	2.973	4.866	4.427	3.554	2.922	3.187	4.199	3.507	4.11	4.105	4.119	4.127
metab_8401	Toralactone	pos	HMDB0038549	C17673	290.0996761	4.4593	0	38.1	-9.640754015	4.312	4.46	4.585	4.159	3.824	4.049	4.141	3.732	4.131	4.281	3.478	4.681	4.443	4.688	4.575	4.204	4.793	4.813	3.686	4.307	4.654	4.65	4.637	4.609
metab_8405	Glutaminylproline	pos	HMDB0028805	-	528.2738422	4.4485	0	68.1	-7.80556408	3.704	3.721	3.434	3.961	2.351	2.318	4.491	2.185	3.14	4.423	2.05	3.005	2.889	5.632	4.613	3.309	2.145	0.3754	2.213	2.444	4.523	4.399	4.447	4.404
metab_8413	6-Hydroxynon-7-enoylcarnitine	pos	HMDB0241751	-	316.2116539	4.4413	0	64.1	-0.620424778	4.41	4.65	4.851	4.391	4.488	4.213	4.884	3.241	4.712	4.685	3.296	3.329	3.675	5.448	4.944	3.359	4.227	3.772	3.223	4.227	4.861	4.813	4.813	4.816
metab_8418	Coumarinate	pos	HMDB0041592;HMDB0304296	C05838	344.1153278	4.4337	0	30.1	7.556735941	4.333	4.481	4.746	4.508	4.101	4.382	3.397	3.218	4.239	4.64	4.088	4.595	4.693	4.819	4.734	4.321	4.865	4.625	4.269	4.711	4.472	4.497	4.497	4.493
metab_8428	Glu Ile Trp	pos	-	-	447.2235218	4.4105	46.9	0	-0.648453814	4.836	4.814	5.304	5.893	4.261	4.411	4.301	3.493	3.681	4.603	4.525	4.409	5.068	5.223	5.285	4.409	4.77	4.675	3.476	4.696	5.152	5.176	5.186	5.19
metab_8431	Oleandomycin	pos	LMPK04000007;HMDB0255932	C01946	670.4129427	4.4028	0	37.5	-4.575713987	5.024	5.1	5.195	5.473	5.105	4.778	5.024	3.815	4.506	3.807	5.073	4.747	5.132	4.429	4.915	4.495	4.105	4.127	3.885	4.341	5.028	5.037	5.044	5.017
metab_8433	Pisumoside B	pos	HMDB0037125	-	725.3649549	4.395	0	81.3	8.56263375	5.412	6.099	5.571	5.675	5.981	5.652	5.525	5.217	5.757	5.898	5.67	5.59	5.412	5.226	5.614	5.08	5.712	5.51	5.566	5.139	5.544	5.571	5.552	5.561
metab_8437	L-Canaline	pos	HMDB0012251	C08270	332.1524108	4.395	0	31	-6.128728194	4.862	4.96	5.1	5.056	5.092	5.125	4.654	4.783	4.787	5.219	4.867	4.952	5.102	4.817	4.976	4.697	4.984	4.939	4.587	4.903	4.976	4.935	4.922	4.925
metab_8444	Sialorphin	pos	HMDB0258277	-	697.2644446	4.3793	0	93.4	0.601128514	4.701	4.629	5.029	3.794	4.127	4.706	4.483	4.526	4.531	4.804	4.246	4.745	4.236	3.902	4.202	3.825	4.863	4.535	3.853	3.704	5.265	5.338	5.38	5.381
metab_8445	3-Hydroxynona-4,7-dienoylcarnitine	pos	HMDB0241769	-	346.2222574	4.3793	0	40.4	-0.500541205	4.847	4.987	5.065	5.313	5.021	5.187	4.819	4.732	4.795	5.202	4.83	4.905	5.111	5.534	5.167	4.73	5.346	5.195	4.855	5.244	5.217	5.232	5.206	5.217
metab_8446	L-Tryptophan	pos	PW_C000741;HMDB0000929;MJDBOTE0000426	C00078	205.0971321	4.3793	97.6	0	-0.107703617	3.004	3.854	3.755	4.243	3.835	4.023	3.909	4.2	2.974	4.156	3.483	3.842	4.377	4.352	3.039	4.747	3.456	2.952	3.104	3.274	4.27	4.255	4.2	4.273
metab_8451	Candidin	pos	HMDB0259425	-	461.7403245	2.139	0	74.3	-6.623740209	5.97	7.127	5.962	4.476	5.152	6.316	6.767	6.812	6.312	6.329	6.305	6.44	5.745	4.945	5.302	6.67	6.649	6.582	6.553	6.027	6.535	6.53	6.512	6.529
metab_8453	Enol-phenylpyruvate	pos	HMDB0012225	C02763	206.0811606	4.3715	0	76	-0.055025706	2.957	3.299	3.05	4.018	2.836	3.246	2.968	3.451	3.07	3.313	2.932	2.965	2.96	3.376	3.929	3.91	2.891	3.404	2.86	3.691	3.861	3.812	3.955	3.895
metab_8454	N-Acetylserotonin	pos	PW_C000956;HMDB0001238	C00978	201.1021258	4.3715	0	50.3	-0.52114376	3.021	2.866	3.847	4.403	3.364	3.972	3.674	2.972	3.275	4.496	2.877	3.309	4.843	4.81	3.934	5.243	2.836	3.186	2.943	2.732	4.577	4.593	4.586	4.595
metab_8462	Periplocin	pos	HMDB0256343	-	735.3303706	4.3503	0	30.6	-7.006821329	4.925	4.328	5.308	5.084	4.24	4.427	3.835	3.791	4.726	3.783	5.251	3.879	5.406	3.899	4.652	3.871	3.805	3.784	3.774	3.701	4.879	4.864	4.996	4.898
metab_8465	(2-Naphthalenyloxy)acetic acid	pos	HMDB0032706	C18750	220.0967454	4.3503	0	35.4	-0.367634862	4.711	4.053	4.036	4.909	4.278	4.671	5.018	4.46	4.305	4.66	4.252	4.536	4.302	5.272	5.112	4.209	4.511	4.378	4.504	4.523	4.865	4.871	4.865	4.845
metab_8470	Azukisaponin III	pos	HMDB0039352	C08930	849.3981651	4.3357	0	70.4	-6.372347649	4.96	5.778	5.53	4.773	4.827	5.232	4.951	3.874	5.179	4.922	5.041	4.724	5.418	4.789	5.054	4.689	4.905	4.632	3.296	4.995	5.28	5.44	5.439	5.441
metab_8476	CDP-DG(20:2(11Z,14Z)/TXB2)	pos	HMDB0291841	-	560.7734006	4.3279	0	85.2	-7.728618489	3.658	3.622	3.565	4.241	3.537	3.552	3.622	3.578	3.612	3.57	3.633	3.666	3.598	3.898	3.554	3.609	3.591	3.571	3.56	3.488	4.385	4.382	4.408	4.41
metab_8481	Caproic acid	pos	LMFA01010006;HMDB0000535;PW_C000412	C01585	158.1174559	4.3177	0	30.1	-0.855114983	4.822	4.978	4.733	4.576	4.664	4.725	4.885	4.817	4.794	4.661	4.969	5.005	4.784	4.724	4.695	4.822	4.698	4.673	4.721	4.57	4.754	4.766	4.725	4.758
metab_8484	Bedoradrine	pos	HMDB0248928	-	492.2450699	4.3127	0	52.4	-4.2547406	4.444	4.067	4.87	4.49	5.269	4.518	4.308	4.078	4.212	4.376	4.293	3.653	4.465	3.375	4.718	4.162	4.226	4.428	4.634	4.66	4.635	4.63	4.617	4.62
metab_8491	Trp Leu	pos	-	-	318.1810075	4.3069	96.8	0	-0.663893958	5.118	5.385	4.864	4.388	5.085	4.752	4.981	4.95	4.927	4.41	5.165	4.921	4.34	4.218	3.194	4.457	4.229	4.405	4.604	4.453	4.906	4.903	4.888	4.834
metab_8494	PE(DiMe(11,3)/PGE2)	pos	HMDB0284674	-	300.1626759	2.1542	0	81.1	-9.611676111	5.99	5.431	5.666	4.799	5.354	4.949	5.478	5.495	5.474	4.759	5.818	4.795	5.655	4.501	5.282	5.16	4.515	4.542	4.886	4.633	5.47	5.465	5.443	5.468
metab_8498	Alpha-Butyl-omega-hydroxypoly(oxyethylene) poly(oxypropylene)	pos	HMDB0032181	-	271.1875373	4.294	0	30.6	-1.783805127	5.41	5.17	5.288	5.206	5.173	5.176	5.288	5.259	5.278	5.272	5.308	5.289	5.26	5.436	5.278	5.229	5.231	5.248	5.256	5.259	5.318	5.315	5.283	5.303
metab_8500	MG(0:0/PGJ2/0:0)	pos	HMDB0260531	-	447.2118271	4.2867	0	51.3	-6.172211185	4.686	3.461	3.404	4.379	3.476	4.362	4.842	3.417	4.213	4.618	3.472	3.839	3.922	5.338	4.943	3.448	3.464	3.41	3.456	3.327	4.358	4.135	4.384	4.385
metab_8506	Lyciumoside VIII	pos	HMDB0033210	-	611.3393041	4.2785	0	41.5	-5.081971124	4.046	1.18	4.29	4.791	2.128	0.8802	2.86	0.9024	3.73	0.8955	4.281	4.34	4.608	0.9978	2.137	5.005	5.027	4.391	5.341	5.502	4.622	4.757	4.786	4.816
metab_8512	N-(2,3,4-Trihydroxybutyl)-L-valine	pos	HMDB0254995	-	186.1123686	4.2711	0	56.6	-0.457420096	4.985	4.576	4.49	5.028	4.717	4.814	5.169	4.793	4.735	4.88	4.738	4.878	4.649	5.365	5.297	4.682	4.677	4.575	4.7	4.787	5.01	5.005	5.006	5.02
metab_8525	Rifampicin	pos	HMDB0257225	C06688	840.445843	4.2313	0	52.6	8.382903906	5.083	5.558	5.13	4.608	5.228	4.92	5.02	4.86	5.331	4.69	4.93	4.584	4.794	4	4.407	3.924	3.906	3.937	4.502	3.968	4.97	4.968	4.968	5.02
metab_8529	7a-Hydroxydehydroepiandrosterone	pos	HMDB0004611;LMST02020101	C18045	368.2177922	4.2249	0	66.4	-5.990414804	5.026	3.206	3.583	3.285	3.311	3.136	4.984	3.162	3.196	4.239	3.217	3.359	3.182	4.973	4.995	3.193	3.175	3.155	3.144	3.072	4.497	4.485	4.484	4.541
metab_8537	Zymosterol intermediate 2	pos	PW_C002697;HMDB0006271	C05437	429.3070243	4.2127	0	36.7	-8.733510873	4.638	4.861	4.916	3.435	4.609	4.66	4.623	5.158	4.628	4.584	4.909	4.693	4.144	3.561	4.348	4.335	3.468	3.753	4.375	3.791	4.689	4.616	4.617	4.636
metab_8541	4-benzyl-2-(pyridin-2-ylmethylamino)pyrido[3,4-b]pyrazin-3-one	pos	-	-	344.1524466	4.205	56.6	0	5.420377905	4.397	3.726	4.519	4.425	4.555	3.906	3.753	4.013	3.779	4.192	4.554	4.855	4.311	5.037	4.615	3.344	3.889	3.651	3.097	3.59	4.36	4.457	4.378	4.368
metab_8547	5-[(2R)-2-Aminopropyl]cyclohexa-1,5-diene-1-carboxylic acid	pos	HMDB0257834	-	214.1436674	4.1972	0	52.7	-0.565745458	4.76	4.126	3.874	3.96	3.89	4.148	4.638	3.666	4.339	4.017	3.776	3.576	3.878	5.557	4.934	3.642	3.856	3.684	4.084	3.894	4.686	4.692	4.681	4.716
metab_8548	PI(22:6(4Z,7Z,11E,13Z,15E,19Z)-2OH(10S,17)/20:4(5Z,8Z,11Z,14Z))	pos	HMDB0277568	-	493.2586002	4.1895	0	31.3	5.241265058	5.622	5.749	5.634	5.203	5.756	5.858	5.514	5.247	5.554	5.852	5.519	5.835	5.737	5.802	5.668	5.648	5.82	5.703	5.81	5.874	5.79	5.784	5.818	5.795
metab_8552	(4E)-3-Hydroxyhex-4-enoylcarnitine	pos	HMDB0241670	-	274.1646437	4.1817	0	46.2	-0.935747056	4.649	1.378	1.323	3.98	1.297	3.372	4.281	1.336	3.115	1.679	1.389	1.42	1.356	5.18	4.484	3.173	1.349	1.329	4.509	1.25	4.405	4.391	4.385	4.389
metab_8555	3-Carbamoyl-2-phenylpropionic acid	pos	HMDB0060367;PW_C040531	C16591	251.1023396	4.174	0	39	-1.404980679	3.34	3.05	2.993	4.645	2.965	4.601	3.617	3.006	3.04	2.998	3.061	4.199	4.304	3.113	2.982	3.453	3.829	4.118	2.988	4.602	4.327	4.391	4.431	4.509
metab_8558	PIP(18:3(9,11,15)-OH(13)/22:3(10Z,13Z,16Z))	pos	HMDB0280374	-	511.2692935	4.1661	0	39.9	-9.789340965	4.219	3.379	4.349	5.421	4.665	3.933	3.903	3.151	3.185	4.431	3.206	3.743	4.152	4.006	4.802	3.842	3.164	3.476	4.183	3.178	4.349	4.345	4.363	4.339
metab_8560	5,10-Methylene-THF	pos	PW_C001178;HMDB0001533	C00143	499.2083428	4.1661	0	51.8	7.733987236	5.246	5.205	5.368	5	5.186	5.542	5.107	5.12	5.104	5.569	5.321	5.534	5.471	5.031	4.508	5.558	5.812	5.753	5.227	5.604	5.365	5.361	5.391	5.371
metab_8566	Pro Ser	pos	-	-	203.1025083	4.1584	49.6	0	-0.618704891	4.288	4.687	4.373	4.226	4.557	4.56	4.176	4.02	3.843	4.545	4.197	4.217	3.977	4.68	4.361	4.303	4.441	4.314	4.309	4.584	4.568	4.573	4.581	4.569
metab_8568	Glu Leu His Glu	pos	-	-	527.2456348	2.1697	43.6	0	-0.69995162	5.113	5.773	5.462	5.118	5.298	5.308	5.185	5.264	4.691	5.295	5.156	5.255	5.097	5.651	5.366	5.137	5.354	5.088	4.869	5.173	5.462	5.458	5.457	5.47
metab_8569	MURABUTIDE	pos	HMDB0254948	-	590.3030394	4.1506	0	59.4	-0.263014745	5.281	5.457	4.817	4.957	5.528	5.12	5.447	5.695	5.294	4.814	5.06	4.685	4.388	4.099	4.155	4.687	3.72	3.7	5.153	4.765	4.898	4.878	4.856	4.856
metab_8570	Afamelanotide	pos	HMDB0254418	-	556.9482025	4.1506	0	51.6	2.626970267	2.665	3.066	4.068	4.004	4.185	3.525	3.682	2.585	2.618	4.919	2.64	2.673	4.185	5.862	4.956	4.317	4.92	4.507	2.567	3.95	4.749	4.816	4.916	4.889
metab_8579	Glutamylisoleucine	pos	HMDB0028822	-	243.1338253	2.1775	0	55.3	-0.415893216	5.372	5.857	5.184	5.099	5.431	5.323	5.681	5.467	5.638	5.185	5.276	5.117	4.908	4.892	5.083	5.236	4.737	5.147	5.458	5.009	5.405	5.4	5.412	5.442
metab_8582	Gly Ile Leu	pos	-	-	302.2071162	4.1427	61.9	0	-1.051172681	3.305	4.619	4.509	5.314	4.656	3.942	3.456	3.938	4.22	3.985	3.128	4.405	4.144	5.102	4.486	3.294	3.396	3.369	4.156	3.814	4.523	4.523	4.493	4.477
metab_8590	PI(16:1(9Z)/18:1(9Z)-O(12,13))	pos	HMDB0276190	-	447.2446142	4.1212	0	53.1	6.709670987	4.36	4.376	4.771	5.194	4.092	2.158	3.762	2.183	3.904	3.572	3.934	2.271	4.464	4.476	3.813	3.846	2.197	3.904	2.166	2.093	4.463	4.455	4.478	4.492
metab_8599	Ala Ile Leu	pos	-	-	316.2225573	4.1062	37.1	0	-1.667136391	4.296	4.884	4.86	4.875	4.987	4.357	3.505	4.151	4.724	4.319	4.293	4.736	4.526	4.894	4.345	3.761	3.995	3.636	4.174	3.745	4.628	4.536	4.56	4.526
metab_8602	Beclometasone dipropionate	pos	HMDB0014538	C07813	584.2359282	4.0985	0	64.8	-5.041623851	5.125	5.276	5.124	3.512	5.255	5.322	4.677	4.645	4.954	5.287	5.296	5.23	4.805	3.639	4.275	4.913	5.023	4.915	4.984	4.94	4.932	4.923	4.923	4.963
metab_8604	(5Z,9E,14Z)-(8xi,11R,12S)-11,12-epoxy-8-hydroxyicosa-5,9,14-trienoic Acid	pos	HMDB0062619	C04849	400.2442717	4.0985	0	74.2	-4.632620143	4.925	2.737	3.644	4.135	4.027	4.533	4.239	3.111	2.816	3.715	2.599	3.816	3.793	5.307	4.79	3.041	3.503	3.812	3.497	3.945	4.452	4.452	4.468	4.47
metab_8605	Traumatin	pos	HMDB0037326;LMFA01060093	C16309	230.1749325	4.0985	0	52.4	-0.648421667	4.605	2.914	2.857	4.299	2.829	4.214	4.543	2.87	3.39	3.902	2.925	2.958	2.89	5.491	4.958	2.901	2.884	2.863	3.899	4.139	4.649	4.593	4.593	4.595
metab_8613	Dalfopristin	pos	HMDB0015566	C08033	655.3130137	4.0833	0	72.5	-4.321971214	4.841	4.734	4.934	4.096	4.399	4.823	4.914	4.286	5.633	4.477	5.043	5.139	4.809	3.249	3.711	4.973	4.515	4.755	4.699	4.459	4.745	4.65	4.682	4.706
metab_8616	Phe Phe	pos	-	-	313.1544464	4.0833	60.3	0	-0.712981194	4.467	4.809	4.213	4.022	4.511	4.087	4.168	3.933	4.232	3.141	4.626	4.445	3.169	3.602	3.125	3.519	3.163	3.474	3.606	3.299	4.173	4.123	4.123	4.155
metab_8621	PGP(18:0/18:1(9Z)-O(12,13))	pos	HMDB0272558	-	458.2424926	2.193	0	38.3	4.84019683	5.285	5.882	4.814	4.245	4.714	4.153	5.497	6.518	5.188	5.322	4.773	5.852	4.317	4.427	4.155	5.529	4.478	4.731	5.185	4.289	5.371	5.363	5.338	5.342
metab_8632	Betonicine	pos	HMDB0029412	C08269	360.2127535	4.0498	0	35.7	-0.49852677	3.374	4.314	4.067	4.72	3.605	4.206	3.292	3.379	3.571	3.601	3.303	4.202	3.269	4.379	4.167	3.279	3.262	3.44	4.373	3.897	4.327	4.309	4.319	4.325
metab_8643	Ile Gln Ile	pos	-	-	373.2442728	4.0288	75.1	0	-0.735597168	3.812	4.645	4.716	5.24	4.565	3.987	3.669	4.285	3.901	3.306	4.029	4.374	4.534	4.667	4.532	3.7	3.959	3.715	3.91	3.354	4.474	4.436	4.469	4.472
metab_8645	Carboxyfluorescein diacetate	pos	HMDB0249662	-	564.1942588	4.0211	0	34.7	-6.395617477	4.57	5.1	4.719	2.644	4.775	5.514	4.926	4.238	3.725	4.617	5.188	4.404	4.143	2.77	2.689	5.437	4.567	5.373	4.517	4.55	4.716	4.814	4.813	4.804
metab_8650	Ile Ala Ile	pos	-	-	316.2224299	4.0133	53.8	0	-2.071472343	4.013	5.022	4.624	4.766	5.06	4.344	3.909	3.976	4.284	4.195	3.528	5.134	4.337	4.771	4.331	3.621	4.102	3.628	4.183	3.438	4.488	4.485	4.455	4.419
metab_8662	Dec-4-enedioylcarnitine	pos	HMDB0241082	-	344.2065586	3.9905	0	47.8	-0.598742326	5.346	5.379	5.498	5.702	5.413	5.594	5.234	5.002	5.159	5.598	5.348	5.472	5.657	5.978	5.57	5.478	5.907	5.786	5.343	5.72	5.632	5.605	5.6	5.603
metab_8669	Erythromycin 2'-acetate	pos	HMDB0251933	C21595	399.7348281	3.9828	0	65.7	1.745079722	4.085	4.727	5.135	5.764	4.035	5.531	3.969	3.551	4.036	3.511	4.045	4.37	5.126	5.115	4.923	3.732	4.227	4.267	3.502	4.031	5.013	5.008	5.007	5.001
metab_8676	Myristicin	pos	HMDB0035873	C10480	193.0859494	3.9752	45.5	0	0.149457393	4.168	3.137	3.458	4.074	4.441	3.44	3.996	3.525	4.129	2.956	3.765	3.393	3.521	4.565	4.224	4.059	4.032	3.657	3.703	3.886	4.143	4.168	4.138	4.156
metab_8679	N2-Succinyl-L-ornithine	pos	HMDB0001199	C03415	233.1129707	3.9674	0	61.4	-0.979498722	3.619	5.013	5.051	5.141	4.105	4.34	4.213	3.588	4.175	4.464	5.141	5.057	5.095	3.729	2.769	4.589	4.434	4.498	2.775	3.502	4.58	4.55	4.534	4.537
metab_8680	Oxindole	pos	HMDB0061918;HMDB0244886	C12312	134.0599928	3.9674	82.7	0	-0.356540532	3.548	3.446	3.408	4.151	3.29	3.781	3.725	3.869	3.856	3.396	3.751	3.785	3.844	4.929	4.788	3.77	3.4	3.064	3.587	3.711	4.296	4.307	4.307	4.317
metab_8686	Asp Ile	pos	-	-	247.1287209	2.2086	75.8	0	-0.516873968	5.924	6.225	5.795	5.891	6.096	5.979	6.104	6.167	5.918	5.764	6.057	5.854	5.78	5.853	5.777	5.917	5.706	5.874	5.894	5.839	6.031	6.001	6.009	6.003
metab_8689	Hept-3-enoylcarnitine	pos	HMDB0241681	-	272.1854847	3.9442	0	34.8	-0.553245334	4.7	4.769	4.697	3.25	4.51	4.519	4.282	3.269	4.11	4.666	4.308	4.48	4.504	4.639	3.977	4.356	4.724	4.391	4.39	4.409	4.482	4.455	4.464	4.456
metab_8694	Meptazinol	pos	HMDB0254458	-	484.3855206	3.9365	0	49.7	-9.078175298	5.357	5.163	5.295	4.999	5.243	5.148	5.194	5.43	5.326	5.018	5.509	5.42	5.319	4.838	5.19	5.468	5.189	5.144	5.356	5.236	5.104	5.153	5.098	5.115
metab_8697	Gly Leu Leu	pos	-	-	302.2070374	3.9365	63.1	0	-1.312807891	4.705	5.11	4.955	5.158	5.164	4.798	4.695	4.942	4.871	4.677	4.447	4.655	4.547	5.124	4.704	4.419	4.27	4.526	4.86	4.686	4.94	4.907	4.911	4.91
metab_8703	10-Hydroxydecanoic acid	pos	HMDB0244272	C02774	230.1749272	3.923	0	75.6	-0.759092128	3.88	2.907	3.187	3.761	3.069	3.5	3.587	3.574	2.896	2.855	3.791	2.95	2.883	5.145	4.422	3.066	3.464	2.856	3.142	4.14	4.21	4.134	4.132	4.138
metab_8708	Gln Ile Ile	pos	-	-	373.2443071	3.9162	93.4	0	-0.643375734	4.031	5.223	4.95	4.537	4.974	4.389	3.552	4.33	4.698	3.836	3.967	4.892	4.55	4.366	4.049	3.431	3.281	3.26	4.028	3.48	4.551	4.516	4.554	4.568
metab_8722	Merodesmosine	pos	HMDB0030407	-	425.2391052	3.8863	0	47.5	5.095713053	4.823	4.143	4.065	4.014	3.764	3.79	5.088	3.92	3.96	4.08	3.436	3.475	3.751	4.608	4.522	0.8667	0.8518	3.304	0.8252	0.7641	4.494	4.493	4.514	4.491
metab_8724	Tyr-pro-phe-pro-gly-pro-ile	pos	HMDB0259346	-	754.386471	3.8787	0	31.7	-7.350394861	5.368	5.524	5.629	6.042	5.712	5.639	5.342	4.704	5.255	5.55	5.544	5.552	5.953	5.56	5.4	5.606	5.922	5.915	5.453	5.764	5.651	5.654	5.646	5.675
metab_8728	PIP(18:3(9,11,15)-OH(13)/16:1(9Z))	pos	HMDB0278610	-	464.2395468	3.8787	0	38.2	9.462412125	4.926	4.312	4.677	4.763	5.411	4.131	4.996	5.192	4.381	4.738	4.554	3.855	4.597	4.429	5.07	4.848	4.353	4.562	4.989	4.265	4.693	4.733	4.688	4.691
metab_8732	Ser Ile Leu	pos	-	-	332.2177089	3.871	66.3	0	-0.871212894	5.302	5.336	5.585	5.883	5.469	5.282	5.125	5.104	5.236	5.117	5.181	5.094	5.363	5.57	5.558	5.012	4.919	4.993	5.159	5.222	5.458	5.427	5.427	5.438
metab_8742	Candicidin	pos	HMDB0254061;HMDB0015283	C06690	566.2824283	3.8489	0	39.7	-3.206317607	5.622	4.9	5.472	5.863	5.267	4.462	5.417	5.476	5.603	4.672	5.394	5.426	5.591	5.122	5.292	4.87	4.553	4.322	4.966	4.953	5.372	5.368	5.373	5.407
metab_8745	Lisinopril	pos	HMDB0001938;PW_C001297;MJDBOTE0001460	D00362	438.2596031	3.842	0	50.4	-0.639625906	4.944	5.051	4.439	3.381	4.888	5.022	4.074	2.151	3.623	4.782	2.206	2.239	2.171	3.583	4.604	2.182	2.165	2.144	2.134	2.061	4.228	4.017	3.999	4.114
metab_8747	Veratrine	pos	HMDB0259783	-	655.3547385	3.8346	0	56.4	-2.982027665	5.871	6.11	6.002	6.243	6.118	6.117	5.95	5.933	5.922	6.05	6.005	6.078	6.232	5.956	5.894	6.158	6.304	6.269	6.003	6.088	6.103	6.101	6.095	6.104
metab_8749	Ile Gly Leu	pos	-	-	302.2064401	3.8346	96.2	0	-3.295685608	2.946	4.366	4.44	5.204	3.97	3.999	3.74	3.463	3.862	3.981	3.344	3.855	4.125	4.497	4.313	2.884	3.977	3.637	3.408	3.857	4.284	4.204	4.201	4.228
metab_8754	Capsianoside D	pos	HMDB0030738	-	875.4193135	3.8215	0	53.2	-7.63233878	4.517	5.217	4.92	4.206	4.649	4.713	4.947	5.334	4.492	3.8	5.094	4.61	4.946	3.916	4.181	5.031	5.663	5.181	4.521	3.718	4.485	4.455	4.378	4.427
metab_8755	(5Z,7E)-3-Hydroxydeca-5,7-dienoylcarnitine	pos	HMDB0241113	-	328.2118086	3.8215	0	57.5	-0.124928833	5.209	5.119	5.173	5.116	4.956	5.195	5.211	4.778	4.736	5.127	4.836	5.107	5.158	5.72	5.224	5.191	5.514	5.22	4.924	5.124	5.176	5.163	5.172	5.124
metab_8756	L-Hexanoylcarnitine	pos	HMDB0000756	-	260.1855104	3.8215	92.1	0	-0.479652005	6.289	6.294	6.288	3.693	6.268	6.228	6	5.675	5.977	6.269	6.311	6.302	6.368	6.203	5.664	6.107	6.254	6.212	5.944	6.046	6.101	6.081	6.079	6.081
metab_8760	(1S,2S,4R)-p-Menth-8-ene-1,2,10-triol 2-glucoside	pos	HMDB0039469	-	381.2106943	3.8137	0	58.4	-3.488839376	4.575	4.747	4.875	4.949	4.131	4.408	3.818	4.25	4.436	4.006	4.558	4.788	4.801	4.126	4.487	4.271	4.357	3.61	4.317	4.37	4.558	4.556	4.467	4.553
metab_8767	CDP-DG(22:5(4Z,7Z,10Z,13Z,19Z)-O(16,17)/i-14:0)	pos	HMDB0293553	-	518.7421628	3.7984	0	97.7	9.78979579	4.675	5.372	5.222	5.15	4.966	5.058	5.071	4.245	5.229	5.414	5.163	4.727	5.106	4.799	4.602	5.007	5.406	5.277	4.576	5.011	5.076	5.071	5.071	5.047
metab_8771	5-Deoxykievitone	pos	HMDB0034214	C10418	305.1162504	3.7912	0	38.5	-2.852977202	4.468	4.851	4.646	4.843	4.493	4.689	4.603	4.866	4.517	4.569	4.678	4.826	4.701	4.189	4.11	4.638	4.676	4.624	4.383	4.142	4.693	4.674	4.674	4.677
metab_8775	2-Methoxy-3-phenylundec-2-enoic acid	pos	HMDB0257874	-	354.2019187	3.7839	0	46	-7.049682648	5.818	4.84	5.075	5.731	4.899	5.552	5.355	4.536	5.233	5.534	4.61	4.848	4.85	6.647	6.128	4.481	4.161	4.196	5.095	4.99	5.785	5.756	5.76	5.759
metab_8781	Carboxymethyl chitosan	pos	HMDB0249663	-	544.2349325	0.4777	0	49.1	0.189890784	6.909	6.506	7.072	3.665	5.394	6.975	6.895	4.37	7.204	6.617	7.109	6.46	6.91	3.792	5.691	6.706	6.821	7.024	6.666	6.577	6.686	6.686	6.679	6.694
metab_8787	Dulciol A	pos	HMDB0029990	-	497.2520811	3.7623	0	59.3	-2.797904437	4.718	4.733	4.945	5.291	4.1	5.037	4.619	4.109	4.097	5.13	4.081	4.812	5.071	5.408	4.999	5.072	5.592	5.416	4.97	5.253	5.196	5.192	5.152	5.191
metab_8788	Liquiritin	pos	LMPK12140021;HMDB0029520;MJDBOTE0000977	C16989	451.1620708	3.7623	0	68.7	5.255304918	1.849	4.125	3.996	4.929	4.717	4.729	2.542	1.943	4.015	4.749	2.28	1.857	2.908	1.876	4.568	2.769	3.2	3.113	4.482	2.745	4.487	4.462	4.509	4.463
metab_8789	Gly Leu Trp	pos	-	-	375.2025537	3.7623	72.3	0	-0.342274156	4.546	5.032	5.002	5.22	5.225	4.654	4.311	4.324	4.603	4.634	4.483	4.728	4.789	4.903	4.648	4.225	4.51	4.406	4.452	4.577	4.786	4.782	4.76	4.756
metab_8801	Kukoamine C	pos	HMDB0060526	C17617	495.2925239	3.7397	0	48.4	-7.652572265	3.545	4.412	4.575	4.846	3.578	4.531	3.67	3.465	4.353	4.498	3.879	4.471	4.714	4.673	4.513	4.505	5.01	4.907	4.333	4.957	4.665	4.7	4.7	4.693
metab_8803	Mimosine	pos	HMDB0031398;HMDB0015188	C04771	414.1581336	3.7397	0	79.6	-9.606945982	3.427	3.391	3.333	5.115	3.305	3.384	3.785	3.347	3.38	3.353	3.402	3.533	4.154	4.028	4.446	3.378	4.424	4.648	4.239	4.619	4.324	4.332	4.339	4.341
metab_8814	CDP-DG(PGE2/i-19:0)	pos	HMDB0294011	-	557.7742266	3.7267	0	36.3	5.469224743	3.393	5.655	5.476	4.388	3.592	4.707	5.512	4.54	5.818	4.243	5.557	5.233	5.217	3.808	3.29	5.306	4.297	4.656	4.201	3.572	5.058	5.082	5.06	5.056
metab_8816	N6,2'-o-dibutyryladenosine	pos	HMDB0255304	-	452.1486461	3.7267	0	44.2	-7.373459061	4.331	4.338	4.689	4.934	4.241	4.486	4.432	4.099	4.571	4.792	4.556	4.825	4.874	4.598	4.644	4.657	5.145	4.957	4.53	4.905	4.706	4.704	4.704	4.695
metab_8823	PA(20:5(5Z,8Z,11Z,14Z,16E)-OH(18R)/22:6(4Z,7Z,10Z,13Z,16Z,19Z))	pos	HMDB0266234	-	414.2182959	3.7189	0	41.8	7.514857814	5.697	5.387	5.303	4.543	5.687	5.163	5.867	5.99	5.529	5.199	5.39	5.605	5.205	5.333	5.502	5.539	4.995	5.045	5.531	5.371	5.614	5.611	5.611	5.579
metab_8828	LysoPE(18:4(6Z,9Z,12Z,15Z)/0:0)	pos	HMDB0011510	-	496.2440622	3.7037	0	53.6	1.272698162	3.82	3.654	3.496	4.688	3.943	4.662	3.892	3.325	3.663	4.343	2.389	4.288	4.008	4.83	5.027	4.655	5.522	5.672	5.027	4.558	5.093	5.066	5.066	5.104
metab_8829	Val Val Leu	pos	-	-	330.2383766	3.7037	71.6	0	-1.082215005	4.309	4.92	4.852	4.999	4.958	4.47	3.518	4.431	4.262	4.272	4.03	4.912	4.429	4.661	4.422	3.952	3.934	3.777	4.453	3.852	4.633	4.587	4.586	4.612
metab_8833	Isoetharine	pos	HMDB0014366	C07053	272.1854239	3.6894	0	37.7	-0.881625268	4.724	5.098	5.234	4.492	4.894	4.76	4.416	3.675	4.331	4.55	4.684	4.921	4.867	5.34	4.993	4.247	4.672	4.216	4.055	4.477	4.81	4.807	4.765	4.792
metab_8837	2-[4-[4-(4-Carbamimidoylphenyl)piperazin-1-yl]piperidin-1-yl]acetic acid	pos	HMDB0252929	-	346.222352	3.6817	0	60.2	-4.054178205	2.361	2.93	3.031	4.143	3.13	3.313	2.776	3.172	2.848	2.484	2.179	2.871	2.636	5.425	3.969	2.111	2.354	2.246	2.123	2.634	3.947	3.947	3.91	3.919
metab_8840	Corchorusoside D	pos	HMDB0033085	-	716.3819955	3.674	0	41.9	-4.562855196	3.911	4.387	5.059	5.582	5.201	4.849	4.396	2.546	4.344	4.968	4.297	2.634	5.111	5.066	5.27	3.976	4.383	4.84	2.529	5.132	5.149	5.145	5.163	5.208
metab_8841	Gly Val Trp	pos	-	-	361.1867936	3.674	69.6	0	-0.660931856	4.82	4.889	5.09	5.268	4.913	4.481	4.526	4.537	4.524	4.433	4.674	4.274	4.871	4.735	4.842	4.273	4.257	4.225	4.106	4.448	4.784	4.736	4.75	4.738
metab_8848	Somatotropin (6-13)	pos	HMDB0258377	-	490.2311257	3.6604	0	32	-3.659859124	5.341	5.692	5.915	6.234	5.389	5.576	5.491	5.276	5.435	5.648	5.446	5.463	5.584	5.629	5.708	5.459	5.306	5.351	5.19	5.606	5.665	5.656	5.613	5.664
metab_8849	Tetracosapentaenoic acid (24:5n-6)	pos	PW_C002718;HMDB0006322	-	403.2549505	3.6604	0	41.1	-9.475248351	5.745	5.451	5.765	5.71	5.574	5.379	5.693	4.762	5.578	5.075	5.66	5.553	5.74	5.342	5.556	5.195	5.033	5.153	4.677	5.125	5.626	5.609	5.609	5.612
metab_8850	Gln Leu Ile	pos	-	-	373.2443255	3.6604	77.5	0	-0.594030947	5.06	5.062	5.348	4.954	5.27	4.648	4.993	5.181	4.851	4.326	4.913	4.902	4.868	4.445	4.724	4.694	4.47	4.458	4.5	4.641	5.006	4.94	4.923	4.925
metab_8852	3a-Methyl-2,3,4,5,5a,10,10a,10b-octahydro-1H-cyclopenta[a]fluorene-2,3,7-triol	pos	HMDB0257775	-	571.3082523	3.6525	0	77.2	9.561081456	0.1158	5.401	4.932	3.804	4.304	4.652	4.21	0.09836	2.558	3.957	4.237	3.715	4.518	4.042	3.947	4.012	4.444	4.701	3.616	3.915	4.69	4.675	4.676	4.753
metab_8859	Val Asn Trp	pos	-	-	418.2081883	3.6447	44.2	0	-0.736064541	3.532	4.469	4.906	5.334	4.64	4.26	3.702	3.675	4.052	3.995	3.349	3.93	4.749	4.774	4.698	3.728	3.889	3.601	3.276	4.031	4.532	4.525	4.387	4.532
metab_8869	1-[(5-Amino-5-carboxypentyl)amino]-1-deoxyfructose	pos	HMDB0034879	-	347.1235936	3.6298	0	47.9	6.764035666	4.412	3.261	3.925	4.595	4.088	4.48	4.077	3.216	4.136	4.253	3.271	3.834	3.465	5.51	4.955	3.3	4.141	4.055	4.188	4.403	4.549	4.551	4.568	4.547
metab_8882	Indole-3-Carboxylic Acid	pos	HMDB0003320;MJDBOTE0000454	C19837	144.0443483	3.6142	54.9	0	-0.26031481	4.677	4.654	4.916	5.319	4.712	4.835	4.771	4.714	5.011	4.836	4.784	4.959	4.897	5.061	5.221	4.814	5.199	5.146	5.044	5.372	4.975	4.97	4.975	4.974
metab_8884	2-Methyl-1-hydroxypropyl-ThPP	pos	HMDB0006866	C15976	498.1096979	3.6065	0	49.8	-0.123914042	4.467	4.649	4.829	4.272	4.736	5.011	4.651	4.291	4.864	5.121	4.673	4.9	5.192	4.98	5.045	5.028	5.352	5.363	5.127	5.478	5.014	5.047	5.071	5.061
metab_8886	2-Hydroxy-5-octenoylcarnitine	pos	HMDB0241703	-	302.1960309	3.6065	0	44.1	-0.559398047	4.777	4.559	4.861	4.823	4.71	4.927	4.433	4.059	4.519	4.917	4.611	4.654	4.935	5.182	4.71	4.316	4.638	4.594	4.403	4.562	4.789	4.744	4.752	4.747
metab_8887	P-Hydroxyfelbamate	pos	HMDB0060669;PW_C040523	C16584	219.0763584	3.6065	0	44.6	-0.236889892	4.373	4.394	4.686	5.088	4.381	4.596	4.487	4.419	4.705	4.513	4.518	4.704	4.631	4.804	4.963	4.492	4.936	4.843	4.776	5.09	4.751	4.707	4.707	4.718
metab_8892	CDP-DG(a-17:0/PGD2)	pos	HMDB0292973	-	543.7553557	3.5987	0	35.7	-0.443690009	4.815	6.037	5.617	5.496	5.757	5.495	5.292	4.704	5.284	5.495	5.54	5.267	5.542	5.171	5.041	5.262	5.82	5.696	4.775	4.28	5.411	5.388	5.444	5.398
metab_8893	Dihydrokainic acid	pos	HMDB0251319	-	248.1490803	3.5987	0	65.3	-0.785158361	4.794	3.381	3.705	3.686	3.854	3.778	4.334	3.853	4.141	3.619	3.732	3.994	3.907	4.842	4.505	3.566	3.802	3.663	3.951	3.795	4.369	4.339	4.353	4.322
metab_8895	CDP-DG(i-21:0/20:5(7Z,9Z,11E,13E,17Z)-3OH(5,6,15))	pos	HMDB0294263	-	570.7798067	3.5913	0	30.7	1.324399407	3.637	4.548	4.897	5.488	4.16	4.141	3.157	2.421	4.355	4.134	3.773	3.701	4.885	5.169	4.872	2.452	4.394	2.414	4.351	4.4	4.838	4.792	4.874	4.853
metab_8896	Tryptophyl-Proline	pos	HMDB0029091	-	302.1498551	3.5913	0	67.3	-0.208615086	5.345	5.527	5.006	5.109	5.146	4.893	5.526	5.527	5.247	4.712	5.467	5.184	4.872	4.772	4.858	5.033	4.719	5.023	4.803	4.674	5.339	5.294	5.297	5.296
metab_8898	Dihydrodigitoxin	pos	HMDB0251305	-	406.2124346	3.5836	0	49.8	-5.107204464	4.249	2.787	2.818	2.724	2.701	4.113	3.15	3.635	3.134	2.932	3.173	2.831	2.763	3.896	3.79	2.773	2.756	2.736	2.857	2.8	3.593	3.653	3.514	3.332
metab_8909	21-Desacetyl Deflazacort	pos	HMDB0245604	-	463.218465	3.5704	0	47.9	-4.703806487	4.57	2.802	2.533	3.584	2.289	3.456	2.81	2.366	3.676	3.579	1.8	4.193	3.587	4.473	4.167	1.776	3.644	1.739	2.214	2.659	4.299	4.353	4.295	4.299
metab_8910	17a,21-Dihydroxy-5b-pregnane-3,11,20-trione	pos	PW_C002911;HMDB0006758	C05469	426.2232464	3.5704	0	89.8	-5.100463629	5.72	3.879	3.453	5.667	3.461	5.444	5.249	1.419	5.189	5.301	3.521	2.426	3.276	6.467	5.807	3.38	1.432	2.224	4.28	4.223	5.593	5.584	5.586	5.594
metab_8911	Gln Ile	pos	-	-	260.1603184	2.2164	81.3	0	-0.633427313	5.644	5.758	5.492	4.678	5.8	5.348	5.382	5.457	5.389	5.023	5.486	5.515	5.183	4.979	4.57	5.107	4.897	5.069	5.322	5.223	5.41	5.371	5.392	5.37
metab_8918	Cyclopentolate	pos	HMDB0015114	C06932	336.1569775	3.5627	0	48.8	8.135326275	4.158	2.929	2.871	3.384	4.562	2.859	4.705	2.885	4.922	4.357	2.94	2.973	2.905	2.992	2.861	4.27	4.948	4.08	4.113	2.795	4.122	4.084	3.896	4.12
metab_8935	CDP-DG(a-15:0/PGF1alpha)	pos	HMDB0292939	-	531.7585905	3.5393	0	79.6	5.769734896	4.792	5.136	2.667	3.481	4.938	3.909	4.177	4.5	4.725	3.848	4.728	5.073	4.415	1.788	3.576	1.299	0.9798	3.563	4.17	0.7187	3.946	3.964	3.87	3.847
metab_8941	Angiotensin A	pos	HMDB0248424	C20970	512.769204	3.5315	0	45	-2.770312659	4.95	3.613	5.044	4.527	3.528	4.839	4.084	3.569	5.2	4.344	4.734	4.705	5.405	5.186	5.552	4.712	4.75	4.987	4.494	5.2	5.259	5.269	5.292	5.295
metab_8942	AMPHOTERICIN B METHYL ESTER	pos	HMDB0248359	-	469.763122	3.5315	0	80.2	8.737324816	4.958	4.671	4.72	4.546	4.875	4.663	4.888	4.839	4.654	4.961	4.491	4.709	4.47	4.98	5.206	4.883	4.442	4.762	5.009	5.033	4.956	4.96	4.959	4.93
metab_8943	Ile Glu Lys	pos	-	-	389.2392591	3.5315	33.2	0	-0.520440847	4.3	4.662	4.954	5.805	4.698	4.154	3.325	3.281	4.284	4.3	3.413	4.393	4.726	5.527	5.16	3.719	4.12	3.645	3.877	4.443	4.901	4.89	4.872	4.875
metab_8948	PA(16:1(9Z)/6 keto-PGF1alpha)	pos	HMDB0263398	-	403.2135081	3.5239	0	64.1	-5.377740443	4.554	4.236	4.907	5.158	5.246	4.841	4.707	4.437	4.396	4.924	4.66	3.484	4.518	4.846	4.988	4.615	4.643	4.633	4.857	4.932	4.9	4.836	4.853	4.838
metab_8950	Pro Pro Thr	pos	-	-	314.1707542	3.5239	69.2	0	-0.935731853	5.091	5.643	4.948	4.055	5.433	5.223	4.591	4.179	4.888	5.465	4.995	4.727	3.891	3.844	4.808	4.531	4.211	4.254	4.173	4.663	5.111	5.106	5.1	5.089
metab_8954	CDP-DG(22:5(4Z,7Z,10Z,13Z,16Z)/PGF1alpha)	pos	HMDB0292523	-	564.7858044	3.516	0	30.1	9.817493758	6.555	6.53	6.378	6.173	6.609	6.691	6.563	6.345	6.208	6.821	6.194	6.576	5.841	6.342	6.594	6.523	6.325	6.373	6.715	6.673	6.51	6.494	6.485	6.487
metab_8973	Asp Val Phe	pos	-	-	380.1813802	3.4933	46.1	0	-0.611316162	3.576	3.768	4.604	4.992	3.448	3.306	3.375	3.331	3.427	3.323	3.893	3.419	4.614	4.514	4.021	3.362	3.345	3.324	3.314	3.241	4.253	4.126	4.123	4.125
metab_8976	L-Proline, 1-(1-L-leucyl-L-prolyl)-	pos	HMDB0253022	-	358.2334293	3.4855	0	69.3	-0.671220907	4.487	4.749	3.214	3.78	3.186	3.202	4.869	5.26	4.288	3.219	4.397	4.312	3.248	3.509	3.204	3.258	3.241	3.22	3.21	3.137	4.19	4.185	4.071	4.172
metab_8979	Destruxin E	pos	HMDB0251067	-	611.3761188	3.4796	0	62.8	-0.286865571	4.733	4.194	5.468	6.166	4.812	4.548	4.583	4.649	4.889	3.985	4.544	3.699	5.42	4.301	5.217	3.939	3.931	4.181	4.026	3.676	5.18	5.155	5.157	5.203
metab_8986	Phe Leu	pos	-	-	279.1696799	3.4733	63.4	0	-2.297580907	4.626	5.052	4.46	4.68	4.887	4.594	4.281	4.258	4.534	3.676	4.783	4.733	4.099	4.215	0.3421	4.008	2.902	3.878	4.059	3.71	4.551	4.489	4.514	4.488
metab_8992	PE(18:1(11Z)/TXB2)	pos	HMDB0261232	-	427.7581879	3.4655	0	77.4	-7.558347525	6.462	6.078	6.377	5.747	6.461	6.05	6.396	6.449	6.153	5.735	6.316	5.876	6.414	5.818	5.826	6.017	5.72	5.8	5.967	5.805	6.12	6.097	6.103	6.1
metab_8999	Tocainide	pos	HMDB0015189;PW_C009485	C07142	423.2144509	3.4577	0	54.2	-3.21007924	3.571	4.457	5.003	4.719	3.74	5.669	4.475	2.453	2.585	3.896	2.508	4.94	4.763	4.696	3.983	3.936	4.878	4.894	4.523	5.183	4.513	4.533	4.542	4.544
metab_9009	Lexibulin	pos	HMDB0254071	-	498.2557851	3.4426	0	33.5	-6.929121855	4.581	5.203	4.448	4.091	4.431	4.838	4.97	4.528	4.365	4.724	4.629	4.821	4.691	4.084	3.533	5.21	5.221	4.993	4.954	5.112	4.795	4.778	4.817	4.78
metab_9010	Val Ile Val	pos	-	-	330.2386345	3.4426	64.9	0	-0.299021868	4.265	4.731	4.452	3.272	4.396	4.303	3.767	4.206	3.994	3.992	4.294	4.34	3.694	3.927	3.59	3.8	3.849	3.084	4.017	3.802	4.36	4.316	4.343	4.312
metab_9013	L-3,5-Diiodotyrosine	pos	HMDB0003474	C01060	433.8743227	3.4351	80.7	0	-0.330143837	4.942	4.777	5.327	4.763	5.067	5.358	5.082	5.075	5.102	5.229	5.414	5.32	5.432	4.928	4.931	5.123	5.134	4.84	4.637	5.082	5.053	5.049	5.052	5.087
metab_9014	(10E,12Z)-(9S)-9-Hydroperoxyoctadeca-10,12-dienoic acid	pos	HMDB0303982;HMDB0062434	C14827	357.2014872	3.4351	0	54.6	0.841555919	2.482	2.446	2.389	4.644	2.361	3.175	2.446	2.403	2.436	2.395	2.457	2.49	3.178	4.921	3.804	2.433	3.131	3.246	2.385	3.162	3.693	3.843	3.677	3.685
metab_9021	(3S,5R,6R,7E)-3,5,6-Trihydroxy-7-megastigmen-9-one	pos	HMDB0038736	-	260.1855156	3.4274	0	47.5	-0.492005085	5.766	5.854	5.934	4.983	5.713	5.592	5.584	4.859	5.631	5.654	5.359	5.474	5.54	6.066	5.765	5.244	5.462	5.205	4.997	5.172	5.64	5.596	5.596	5.599
metab_9031	2-(Fluoromethyl)-3-(3,4-dihydroxyphenyl)alanine	pos	HMDB0248213	-	262.110579	3.4195	0	40.5	8.95646373	4.061	2.422	3.275	4.659	1.793	4.082	3.713	2.044	3.075	3.442	1.888	1.921	1.854	4.835	4.259	1.864	1.847	1.827	3.155	3.944	4.132	4.066	4.065	4.068
metab_9035	Batatasin IV	pos	HMDB0032641;LMPK13090032	C10247	267.0973335	3.4117	0	33.8	-7.502932654	4.032	3.981	4.447	4.141	4.138	4.683	3.712	3.065	4.111	3.804	3.76	3.827	4.193	4.322	4.489	3.444	3.134	3.058	3.047	3.402	4.235	4.261	4.26	4.256
metab_9036	Leu Ile	pos	-	-	245.1858443	3.4117	44.3	0	-0.510941364	5.606	5.805	5.319	5.24	5.658	5.249	5.368	5.333	5.303	5.046	5.516	5.525	4.879	5.218	4.655	5.087	4.995	5.053	5.21	5.017	5.389	5.339	5.356	5.34
metab_9037	Methionyl-Lysine	pos	HMDB0028978	-	577.2809383	2.2868	0	51.1	-0.554877281	4.402	5.368	5.448	5.45	5.112	4.951	4.571	4.402	5.458	5.36	4.503	5.226	5.704	4.515	4.799	5.545	5.579	5.5	4.576	4.478	5.136	5.088	5.111	5.123
metab_9040	PIP(20:1(11Z)/6 keto-PGF1alpha)	pos	HMDB0279584	-	530.2785817	3.404	0	54.9	7.738998978	5.375	2.91	5.17	4.921	5.436	4.533	5.362	5.625	5.203	5.124	4.85	2.954	4.975	2.973	4.702	4.602	3.634	4.68	4.856	4.943	4.797	4.77	4.849	4.732
metab_9041	PS(14:1(9Z)/6 keto-PGF1alpha)	pos	HMDB0280930	-	432.7175251	3.404	0	46.4	3.925015072	4.096	3.433	5.508	6.171	4.37	4.275	4.243	3.389	4.878	4.526	4.502	3.477	5.403	5.039	5.18	4.025	4.248	4.212	3.371	4.816	5.029	4.994	5.005	4.996
metab_9059	16a-Hydroxydehydroisoandrosterone	pos	HMDB0000352	C05139	368.2178975	3.3825	0	66.3	-5.644420498	5.261	2.905	2.847	3.866	2.819	3.291	5.105	2.915	4.018	4.313	2.916	2.949	2.881	5.192	4.89	2.892	3.148	2.854	2.843	2.77	4.784	4.739	4.751	4.742
metab_9060	Gemcitabine	pos	PW_C008951;HMDB0014584	C07650	327.0868068	3.3825	0	61.2	-2.756879851	3.368	3.643	3.509	4.379	3.802	3.915	3.15	3.356	3.26	3.881	3.905	3.483	4.233	4.984	4.924	3.381	3.873	3.772	3.657	3.016	4.242	4.223	4.16	4.24
metab_9071	Histidinyl-Tryptophan	pos	HMDB0304782;HMDB0028896	-	306.1367207	3.3748	0	37.8	5.229837761	4.704	4.707	4.937	4.989	4.915	4.939	4.624	4.257	4.597	5.02	4.489	4.685	4.833	4.927	4.9	4.389	4.796	4.711	4.417	4.87	4.828	4.805	4.804	4.818
metab_9072	3-Oxobutanoylcarnitine	pos	HMDB0241651	-	246.1334385	3.3748	0	30.1	-0.655505605	4.408	2.922	2.025	2.02	1.998	2.013	3.401	2.038	3.462	2.031	2.093	2.126	2.059	4.76	4.272	2.069	2.052	2.032	2.021	1.949	4.068	4.059	4.059	4.079
metab_9076	Pimozide	pos	HMDB0015232	C07566	475.2383976	3.367	0	30.7	-2.236153535	4.682	4.4	4.207	5.238	4.71	4.263	4.791	4.991	4.924	4.075	4.184	3.742	3.696	2.916	4.321	4.063	2.822	3.463	4.716	3.525	4.54	4.536	4.523	4.438
metab_9077	Val Gln Ile	pos	-	-	359.2287687	3.367	79.9	0	-0.356810848	3.415	4.382	4.527	5.329	4.007	3.496	3.146	3.102	3.229	3.346	3.157	4.199	4.238	5.038	4.192	3.133	3.558	3.095	3.085	3.012	4.32	4.249	4.249	4.267
metab_9085	Azaspiracid 3	pos	HMDB0038231	-	414.7500719	3.3513	0	34.5	4.367796179	4.988	3.427	4.249	3.885	4.1	3.852	4.266	4.456	5.08	3.407	4.628	4.261	4.938	0.1603	0.1239	4.028	3.906	0.1281	3.952	1.734	4.361	4.44	4.465	4.427
metab_9095	PG(LTE4/18:3(9Z,12Z,15Z))	pos	HMDB0269422	-	486.734283	3.3437	0	34.7	-3.261078685	4.42	6.002	5.776	5.574	5.413	5.978	5.8	5.693	5.776	5.715	5.764	6.134	5.784	4.369	5.305	6.093	6.118	6.081	5.776	5.587	5.842	5.831	5.839	5.842
metab_9098	Fructosyl-lysine	pos	HMDB0242138;HMDB0252495;HMDB0034879	C16488	347.1235403	3.3437	0	57.2	6.590988641	5.156	4.593	4.594	5.468	4.614	5.146	5.116	4.562	4.971	5.114	4.352	4.654	4.867	6.115	5.585	4.539	4.814	4.86	4.894	5.082	5.326	5.317	5.31	5.323
metab_9102	L-cis-3-Amino-2-pyrrolidinecarboxylic acid	pos	HMDB0029396	-	163.1076323	0.4933	0	42.8	-0.664426437	5.684	6.091	5.969	6.622	6.512	5.947	5.91	5.986	5.897	6.151	5.703	6.074	6.344	6.496	6.377	6.197	6.183	5.941	5.942	6.287	6.268	6.263	6.258	6.266
metab_9116	Motolimod	pos	HMDB0254904	-	476.3063383	3.3203	0	60.7	9.462573819	4.833	4.556	5.093	4.967	4.644	5.378	4.82	4.856	4.77	4.546	4.908	5.283	5.115	4.801	4.668	4.818	5.292	5.157	5.053	5.226	5.09	5.056	5.056	5.067
metab_9117	Heliotridine	pos	HMDB0253071	C10321	328.2227069	3.3203	0	61.2	-1.211914639	4.398	4.814	4.447	4.634	4.805	4.273	3.596	4.296	3.979	4.331	4.105	4.117	4.195	4.967	4.085	3.147	4.043	3.606	3.904	3.63	4.471	4.448	4.438	4.441
metab_9122	Ganglioside GD3 (d18:0/12:0)	pos	HMDB0011856	-	706.8781374	3.3131	0	38.3	-1.329016358	5.932	5.978	5.769	5.519	6.01	5.807	5.554	5.671	5.52	5.885	5.701	5.245	5.326	4.414	5.543	5.571	5.071	5.3	5.699	5.311	5.781	5.744	5.746	5.738
metab_9132	Testosterone decanoate	pos	HMDB0258859	C14607	481.3111443	3.2976	0	34.8	7.439621205	4.889	3.43	4.342	5.021	4.274	4.431	4.025	3.386	4.206	4.09	3.441	4.434	4.422	5.227	4.81	3.927	3.399	3.379	3.806	3.566	4.461	4.468	4.533	4.487
metab_9136	Histidylleucine	pos	HMDB0253179;HMDB0028889	C05010	332.1702157	3.2976	0	61.3	3.376304813	5.169	1.729	1.673	3.936	1.645	4.639	4.893	1.686	4.795	4.673	1.74	1.772	2.554	6.079	5.413	1.716	1.699	1.679	4.553	4.697	4.9	4.895	4.86	4.898
metab_9138	N-Methoxysuccinyl-Ala-Ala-Pro-Val	pos	HMDB0255168	-	488.2715942	3.2897	0	66.2	0.222550835	3.158	4.248	4.463	5.587	3.728	3.899	3.497	3.224	3.304	2.361	3.137	2.457	2.389	5.246	4.091	2.4	3.64	2.362	2.352	4.197	4.406	4.387	4.315	4.405
metab_9139	Disopyramide	pos	PW_C008816;HMDB0014425	C06965	384.2033717	3.2897	0	77.8	3.373028821	3.109	3.501	3.873	4.425	3.475	5.158	2.097	3.683	1.866	1.825	1.887	4.624	4.305	2.833	1.832	3.204	4.143	4.145	3.633	3.302	3.866	3.863	3.775	3.835
metab_9163	(+/-)-Hexanoylcarnitine	pos	-	-	260.1855113	3.2583	50.2	0	-0.476110861	5.431	5.993	6.116	5.109	5.814	5.603	5.422	4.908	5.36	5.62	5.065	5.327	5.313	5.821	5.562	5.168	5.462	5.267	4.836	5.06	5.603	5.554	5.539	5.542
metab_9167	L-Furosine	pos	HMDB0029390	-	255.1337403	2.3256	0	30.1	-0.760153227	3.076	3.041	3.385	2.978	3.035	2.971	3.041	2.997	3.056	2.989	3.052	3.188	3.017	4.41	3.019	3.027	3.884	3.848	3.355	2.906	4.1	4.134	3.96	4.138
metab_9170	Phlorizine	pos	HMDB0036634;HMDB0256451	C01604	459.129133	3.2508	0	35.8	6.799209188	5.084	4.98	5.159	4.168	4.915	5.144	5.061	4.913	4.946	5.282	5.21	5.186	5.45	5.323	4.759	4.218	5.243	4.199	5.078	4.097	4.953	4.955	4.95	4.951
metab_9183	PA(5-iso PGF2VI/14:1(9Z))	pos	HMDB0263103	-	733.372449	3.2352	0	61.6	8.911594143	4.955	4.902	5.74	5.811	5.665	4.655	4.481	4.727	4.888	4.345	4.729	4.761	5.205	5.359	5.381	3.906	3.889	4.337	4.395	4.378	5.13	5.126	5.125	5.037
metab_9185	Prostaglandin E3	pos	LMFA03010135;HMDB0002664;HMDB0247474	C06439	414.2232373	3.2352	0	85.7	-5.301330282	5.185	3.834	3.881	5.217	3.93	4.783	4.432	1.075	4.297	4.543	3.376	3.552	0.3816	6.071	5.215	3.429	1.803	3.434	3.911	3.922	5.066	5.071	5.067	5.073
metab_9186	Gly Val Ile	pos	-	-	288.1914766	3.2352	58	0	-1.065933187	4.335	4.744	4.82	5.231	4.899	4.471	4.331	4.439	4.409	4.446	4.034	4.5	4.357	5.476	4.819	4.125	4.094	4.187	4.737	4.429	4.807	4.746	4.746	4.748
metab_9188	Glu Leu	pos	-	-	261.144383	2.3179	73.3	0	-0.442607029	5.582	5.773	5.59	5.9	5.776	5.396	5.578	5.542	5.506	5.234	5.474	5.493	5.324	5.15	5.312	5.252	5.093	5.201	5.521	5.318	5.607	5.589	5.586	5.589
metab_9193	CDP-DG(i-20:0/PGF1alpha)	pos	HMDB0294185	-	566.7941682	3.2274	0	56.2	-0.988826514	5.52	5.532	5.362	4.712	5.943	5.264	5.224	5.322	5.101	5.427	5.304	5.02	4.918	4.088	4.836	5.418	5.033	5.109	5.246	5.135	5.266	5.263	5.242	5.198
metab_9195	Neurotensin (1-8)	pos	HMDB0255569	-	515.769285	3.2274	0	30.9	-0.317492681	5.051	5.316	6.032	5.954	5.16	5.443	5.047	4.637	5.269	5.528	5.3	5.055	5.823	5.587	5.853	5.197	5.534	5.305	4.496	5.593	5.504	5.507	5.5	5.53
metab_9196	Resolvin D1	pos	LMFA04030011;HMDB0003733	C18178	440.2388811	3.2274	0	42.1	-4.951204417	5.132	4.465	3.978	4.287	2.547	4.756	4.889	5.329	3.909	4.352	5.04	3.447	3.186	3.941	3.829	3.4	3.094	3.087	3.915	4.472	4.58	4.532	4.531	4.535
metab_9207	Limonoate a-ring-lactone	pos	HMDB0302537	C16718	506.2388699	3.2197	0	46.5	0.843481694	3.762	3.393	3.95	4.249	3.105	3.604	3.251	3.997	3.241	3.935	3.201	3.234	3.314	3.922	3.355	3.308	4.899	5.031	3.291	3.336	3.85	3.895	3.816	3.82
metab_9210	O-Galactosyl-5-hydroxylysine	pos	HMDB0260392	-	325.1603501	0.4933	0	58	-0.592667225	6.642	6.28	6.189	5.871	6.197	6.433	6.581	6.431	6.524	6.397	6.697	6.694	6.883	5.314	6.692	6.186	6.499	6.827	5.673	6.26	6.484	6.483	6.483	6.492
metab_9218	CDP-DG(16:1(9Z)/18:2(9Z,12Z))	pos	PW_C063095;HMDB0115952	C00269	488.7585211	3.2118	0	43.3	3.943912213	5.269	6.045	5.476	5.237	4.792	5.706	5.724	5.54	5.643	5.49	5.583	5.369	5.281	5.138	4.993	5.63	5.532	5.739	5.481	5.301	5.621	5.593	5.616	5.614
metab_9235	SCHRADAN	pos	HMDB0258179	C19015	304.1655685	3.1963	0	35.2	-2.170072377	4.442	4.722	3.881	3.113	4.611	4.138	4.334	3.873	4.313	3.557	4.432	4.458	3.152	3.576	3.108	3.633	3.651	3.618	4.036	3.811	4.211	4.198	4.157	4.173
metab_9247	PG(i-15:0/LTE4)	pos	HMDB0271394	-	468.735557	3.1886	0	64	-0.534474745	3.763	3.918	3.829	4.653	3.716	4.138	4.186	3.389	4.405	4.482	3.797	3.346	3.969	5.097	4.932	3.859	4.226	4.18	3.797	4.642	5.618	5.617	5.637	5.661
metab_9254	Monoethylglycinexylidide	pos	HMDB0060656;PW_C040578	C16561	435.2713173	3.1809	0	36.5	-4.195676101	3.989	3.908	3.116	3.341	5.215	3.386	3.147	2.898	3.831	3.356	3.69	4.628	4.593	4.5	3.422	3.78	4.386	3.928	4.029	2.75	4.116	4.046	4.09	4.073
metab_9262	PA(19:2(10Z,13Z)/TXB2)	pos	HMDB0264550	-	423.2285782	3.173	0	60.9	-6.557828071	5.08	3.774	4.967	4.491	4.475	3.936	5.228	4.507	5.402	4.231	3.479	4.114	4.14	5.096	4.447	4.613	4.405	4.337	3.71	4.207	4.439	4.43	4.482	4.445
metab_9269	Benazepril	pos	HMDB0014682;PW_C009037;MJDBOTE0001359	C06843	447.1876072	3.1652	0	43.8	-3.384071522	4.92	4.703	3.902	3.395	3.373	3.388	5.144	5.352	4.386	4.574	4.851	4.862	3.434	3.521	3.417	4.307	3.427	3.407	3.396	3.324	4.425	4.4	4.421	4.402
metab_9282	PG(18:2(9Z,12Z)/TXB2)	pos	HMDB0269217	-	453.2399757	3.1496	0	32.2	-4.164598789	4.975	4.857	4.826	5.241	5.098	4.832	4.883	4.743	4.619	5.13	4.592	4.492	4.756	5.47	5.302	4.974	4.654	4.838	4.88	5.17	5.077	5.045	5.026	5.029
metab_9283	Ile Glu Val	pos	-	-	360.2127124	3.1496	62.2	0	-0.555869356	3.751	4.298	4.777	5.588	4.417	4.066	2.574	2.53	3.943	3.704	3.477	4.222	4.818	5.213	4.714	2.561	3.982	3.447	3.913	4.014	4.525	4.479	4.497	4.477
metab_9300	Bufuralol	pos	HMDB0249434	C13769	284.1603199	3.134	0	71.2	-6.814482001	4.435	4.97	4.18	2.291	4.671	4.697	4.845	4.979	4.802	4.629	4.674	5.069	4.642	3.375	4.13	4.913	4.905	4.664	4.821	4.422	4.771	4.744	4.73	4.692
metab_9305	N-Eicosapentaenoyl Valine	pos	HMDB0242083	-	446.2608581	3.1263	0	31.8	-8.225696935	4.831	5.349	5.726	6.166	5.396	5.395	4.935	5.271	5.041	5.325	4.934	4.837	5.57	6.282	5.768	4.937	5.537	5.391	4.908	5.614	5.58	5.575	5.578	5.582
metab_9306	Mitemcinal	pos	HMDB0254757	-	400.7290481	3.1263	0	43	-3.073229796	3.364	3.98	2.993	2.987	3.731	3.819	3.642	5.036	3.392	4.122	4.921	4.862	3.43	3.114	2.983	4.188	3.02	3.835	4.769	2.916	4.502	4.5	4.518	4.546
metab_9309	(3Z,5E)-Hepta-3,5-dienoylcarnitine	pos	HMDB0241692	-	302.1962446	3.1263	0	47.3	0.168033183	5.5	5.596	5.449	5.829	5.446	5.317	5.319	4.772	5.384	5.714	5.305	5.42	5.581	5.69	5.386	5.155	5.414	5.305	5.276	5.386	5.496	5.477	5.483	5.479
metab_9312	Lys-Asp-Tyr	pos	HMDB0304806	-	389.1818036	3.1187	0	46.3	-0.336334888	5.067	5.114	4.367	4.378	4.694	4.111	5.254	5.558	4.648	3.985	4.978	5.196	4.621	3.047	4.57	4.549	4.48	4.276	4.313	3.887	4.854	4.75	4.844	4.83
metab_9322	Leucyl-leucine	pos	HMDB0254039;HMDB0028933	C11332	245.1858528	3.1109	0	55.8	-0.475992784	5.244	5.403	5.003	5.086	5.216	4.883	4.944	4.875	4.951	4.658	5.001	5.266	4.664	5.143	4.968	4.582	4.535	4.579	4.889	4.769	5.117	5.098	5.115	5.074
metab_9323	Butanal	pos	HMDB0003543	C01412	73.0654713	3.1109	34.2	0	9.436782429	3.403	3.111	3.118	3.075	2.998	2.288	3.344	3.167	2.33	3.071	3.126	2.99	3.018	4.787	4.644	2.632	3.025	3.179	3.276	3.054	3.663	3.659	3.641	3.563
metab_9335	3-Hydroxyhept-4-enoylcarnitine	pos	HMDB0241685	-	288.1806545	3.0952	0	61.6	0.366081702	3.499	3.113	2.902	3.364	3.482	2.999	4.117	2.739	2.836	2.856	2.139	2.707	2.759	5.445	4.576	2.264	2.133	2.68	3.277	2.869	4.294	4.253	4.275	4.292
metab_9343	1,2-Cyclohexanedicarboxylic acid, 4-methyl-	pos	HMDB0253138	-	169.0858631	3.0869	0	41.7	-0.309498953	3.899	3.542	3.746	4.055	3.171	3.481	4.6	3.957	4.412	4.193	4.081	4.491	4.058	4.522	3.722	4.745	4.213	4.122	5.058	4.507	4.258	4.253	4.214	4.247
metab_9350	Cepharanthine	pos	HMDB0249813	C09391	629.2652927	2.3725	0	46	5.088596184	6.257	6.321	6.385	6.208	6.527	6.517	6.317	5.967	6.567	6.365	6.518	6.311	6.523	6.183	6.198	6.424	6.489	6.444	6.415	6.275	6.352	6.351	6.344	6.35
metab_9366	Psma-hbed-CC	pos	HMDB0259528	-	947.4289289	3.0638	0	74.3	4.763129467	5.2	3.44	3.383	4.116	3.355	3.371	5.812	6.131	5.915	3.388	4.217	5.098	3.417	3.504	4.328	5.943	3.41	3.389	5.435	4.441	5.259	5.331	5.343	5.344
metab_9367	Cholyl-L-dopa	pos	HMDB0242386	-	626.3139813	3.0638	0	78.9	8.522576361	3.718	5.134	2.682	3.863	2.654	4.291	4.221	3.82	2.729	4.243	2.751	2.783	2.716	2.803	3.859	4.661	2.709	3.906	4.029	4.299	4.536	4.475	4.315	4.523
metab_9368	Alpha-Muramic acid	pos	HMDB0248237	-	525.1939157	3.0638	0	63.8	7.35004318	4.591	4.598	4.941	4.666	5.084	4.856	4.689	4.701	4.764	5.123	4.627	5.034	5.308	5.49	5.17	4.869	5.373	5.12	4.889	5.182	5.06	5.011	5.062	5.065
metab_9379	Hydroxyprolyl-Isoleucine	pos	HMDB0028866	-	511.2748685	3.056	0	41.1	2.116639455	5.126	4.927	3.731	4.25	2.359	5.028	4.301	3.378	4.114	4.196	3.984	3.817	2.977	3.633	3.556	3.936	3.761	2.393	4.372	3.917	4.404	4.36	4.321	4.377
metab_9401	CDP-DG(6 keto-PGF1alpha/20:3(5Z,8Z,11Z))	pos	HMDB0291936	-	570.7656622	3.0326	0	96.6	8.569438561	4.649	5.328	5.42	6.133	4.824	4.469	4.901	4.693	5.118	4.791	4.432	4.769	5.272	5.327	5.449	4.337	4.428	3.974	4.188	4.722	5.137	5.08	5.141	5.144
metab_9404	Lucidenic acid F	pos	HMDB0036436	-	470.266519	2.279	0	41.1	8.263195535	6.053	5.779	6.122	6.029	6.166	5.994	5.815	6.02	5.949	5.957	5.91	5.703	5.971	6.434	6.349	5.764	5.758	5.817	5.902	5.999	6.056	6.056	6.062	6.045
metab_9405	Hypoglycin B	pos	HMDB0029428	C08280	334.139593	3.0326	0	79.7	8.335106428	4.972	4.972	4.922	5.003	4.901	4.625	4.763	4.746	4.454	4.341	4.962	4.601	4.595	3.452	4.458	4.484	3.764	4.213	4.794	4.56	4.859	4.822	4.835	4.824
metab_9407	Pectenotoxin 7	pos	HMDB0032711	-	933.4134277	3.0247	0	72.4	-9.537139523	5.76	5.914	5.769	5.319	5.767	5.892	6.203	6.152	6.521	5.894	6.426	6.524	6.299	4.091	4.583	6.305	6.158	6.029	6.064	5.495	5.962	5.958	5.953	5.955
metab_9410	Tilisolol	pos	HMDB0259093	-	349.1504941	3.0247	0	60.1	2.092532595	4.391	4.858	4.725	4.459	4.679	4.43	3.911	4.46	4.109	3.203	4.26	4.048	4.29	3.318	4.322	3.872	3.439	3.594	3.591	3.581	4.444	4.388	4.361	4.363
metab_9412	Phenylalanylglutamine	pos	HMDB0028993	-	326.1708078	3.0247	0	63.5	-0.816918165	5.159	2.418	2.361	3.116	2.333	2.349	4.924	3.522	4.469	4.17	2.429	2.462	2.394	4.943	4.82	2.405	2.387	2.367	2.356	4.103	4.857	4.859	4.84	4.861
metab_9417	PA(20:5(7Z,9Z,11E,13E,17Z)-3OH(5,6,15)/22:4(7Z,10Z,13Z,16Z))	pos	HMDB0265933	-	432.2236115	3.017	0	39.9	-5.64222234	5.682	5.648	5.84	5.112	5.792	5.53	5.548	5.062	5.632	5.35	5.528	5.021	5.444	4.958	5.055	5.045	5.081	5.174	4.899	5.288	5.455	5.435	5.432	5.442
metab_9427	12-Hydroxyjasmonic acid glucoside	pos	HMDB0301837	C08558	421.2079747	3.009	0	61.5	2.965188496	5.652	5.526	5.699	5.464	5.511	5.666	5.497	4.915	5.118	5.638	5.194	4.907	5.586	6.092	5.748	5.378	5.764	5.675	5.182	5.88	5.788	5.784	5.784	5.808
metab_9436	Microcystin-LR	pos	HMDB0254706	C05371	498.2847595	2.9933	0	80.6	6.232331406	2.405	2.369	3.27	3.874	3.642	3.498	3.496	3.878	2.452	2.318	3.879	3.273	3.963	2.675	3.123	4.016	3.249	3.438	3.343	3.153	4.966	4.974	4.974	4.847
metab_9447	Tyrosyl-Isoleucine	pos	HMDB0029108	-	295.1649944	2.9856	0	34	-0.813267568	6.092	6.018	5.77	5.412	6.177	5.8	5.865	5.742	5.963	5.491	5.92	5.871	5.544	5.692	5.224	5.449	5.292	5.475	5.74	5.641	5.801	5.786	5.779	5.776
metab_9463	Spironolactone	pos	PW_C008934;HMDB0014565	C07310	381.1875604	2.9699	0	40.9	-1.723028811	5.03	4.78	4.958	5.829	4.897	5.477	4.85	4.208	4.759	5.334	4.5	4.505	5.12	5.881	5.563	4.572	4.757	4.732	5.059	5.136	5.35	5.336	5.327	5.342
metab_9469	Ala Val Ala Ile Gln	pos	-	-	501.3031492	2.9621	39	0	0.050243295	4.589	4.668	4.533	2.898	4.399	4.51	4.971	5.646	4.319	4.449	4.844	4.015	2.937	3.025	2.893	4.798	3.851	4.228	4.943	4.337	4.474	4.472	4.47	4.232
metab_9470	H-Val-pro-asn-leu-pro-gln-arg-phe-NH2	pos	HMDB0246134	-	485.2894598	2.9621	0	51	9.067185396	4.996	2.685	5.414	4.637	5.418	3.063	3.737	0.5291	4.722	3.695	4.759	2.563	4.631	3.994	4.377	0.5511	3.062	2.884	0.5169	2.837	4.461	4.331	4.332	4.322
metab_9472	4-Deacetylneosolaniol	pos	HMDB0036158	C19748	358.1859025	2.9621	0	40.1	-0.370916178	4.551	4.637	4.794	4.689	4.381	4.666	4.453	3.997	3.803	4.414	4.405	4.426	4.699	5.121	4.805	4.341	4.642	4.447	3.925	4.365	4.641	4.637	4.575	4.639
metab_9476	Butenoylcarnitine	pos	HMDB0249460	-	230.1385436	2.4114	0	37.4	-0.615027044	4.099	3.85	3.938	4.013	3.912	3.839	3.945	3.164	4.02	4.146	3.508	3.585	4.061	5.062	4.357	3.841	3.893	3.647	3.454	3.504	4.442	4.488	4.488	4.491
metab_9483	Phenylalanyl-Gamma-glutamate	pos	HMDB0029009	-	276.1341379	2.9542	0	79	-0.443405736	5.336	5.502	5.379	5.789	5.474	5.153	5.243	5.364	5.204	5.08	5.237	5.137	5.202	5.025	5.177	4.994	4.985	5.011	5.208	5.128	5.334	5.293	5.271	5.274
metab_9486	7-Acetylintermedine	pos	HMDB0302036	C16750	705.3549256	2.9465	0	44	-2.887429995	2.209	4.384	4.879	5.35	4.201	4.108	4.081	2.13	4.224	5.091	4.514	2.815	4.781	4.951	5.061	4.21	3.678	3.959	3.377	4.568	4.805	4.882	4.803	4.819
metab_9496	Petasinoside	pos	HMDB0030317	-	545.2564571	2.9388	0	36.4	-3.641745846	5.342	6.072	5.39	5.256	5.062	6.161	5.91	5.538	5.596	5.609	5.861	4.929	4.753	4.674	4.782	5.589	4.706	6.002	6.065	5.631	5.806	5.804	5.797	5.807
metab_9508	CDP-DG(20:5(5Z,8Z,11Z,14Z,16E)-OH(18R)/i-22:0)	pos	HMDB0294358	-	572.7852368	2.9229	0	60.7	4.160785457	5.747	6.02	5.19	3.991	5.794	5.797	5.773	6.015	5.304	5.722	5.839	5.719	4.542	3.708	4.799	6.05	5.92	6.047	5.829	5.131	5.723	5.715	5.711	5.729
metab_9513	Val-pro-pro	pos	HMDB0253034	-	344.217689	2.9229	0	59.3	-0.991171746	5.167	4.152	4.203	3.799	3.587	3.425	4.933	4.476	4.15	4.367	3.902	3.886	4.33	5.191	5.085	3.969	3.178	3.158	3.43	3.074	4.751	4.796	4.746	4.749
metab_9514	Ile Leu	pos	-	-	245.1858621	2.9229	63.9	0	-0.438226909	5.128	5.327	5.13	5.496	5.124	4.844	5.065	5.101	5.147	4.643	5.108	5.279	4.896	5.029	4.814	4.87	4.567	4.544	5.311	4.724	5.198	5.177	5.167	5.169
metab_9527	PS(20:5(5Z,8Z,11Z,14Z,16E)-OH(18)/22:5(7Z,10Z,13Z,16Z,19Z))	pos	HMDB0283459	-	458.7402603	2.9072	0	78.6	2.444570288	5.223	4.808	5.543	5.628	5.741	5.185	5.151	4.837	5.039	5.262	5.103	4.953	5.464	5.878	5.754	5.165	5.338	5.308	5.15	5.484	5.539	5.548	5.54	5.547
metab_9528	PA(20:3(8Z,11Z,14Z)/PGE1)	pos	HMDB0265123	-	421.2331538	2.9072	0	76.1	-1.485956885	4.585	4.465	5.2	5.698	5.015	4.463	3.963	3.541	4.702	4.778	4.517	4.328	5.227	4.663	5.158	4.439	4.768	4.551	4.548	5.102	5.04	5.02	4.995	5.038
metab_9541	Ingenol	pos	HMDB0253484	C09112	412.2076036	2.8994	0	47.2	-5.284926733	4.639	3.754	3.333	3.94	1.023	3.802	4.801	1.06	3.979	4.452	1.111	3.365	1.867	5.803	5.035	1.089	1.075	2.509	1.044	0.9786	4.5	4.515	4.495	4.522
metab_9543	Asparaginyl-Tryptophan	pos	HMDB0028742	-	319.1398396	2.8994	0	54.2	-0.760291468	4.839	4.767	4.836	5.053	4.766	4.392	4.58	4.623	4.431	4.158	4.652	4.518	4.695	3.69	4.496	4.105	3.893	4.102	4.325	4.281	4.686	4.684	4.658	4.645
metab_9551	2,8-Quinolinediol	pos	HMDB0240311	C06342	162.0548596	2.8915	60.5	0	-0.591907876	4.93	4.882	5.065	5.043	4.707	4.887	4.978	4.962	4.978	4.954	5.076	5.258	5.341	5.356	5.235	5.24	5.408	5.358	5.089	5.246	5.11	5.105	5.108	5.117
metab_9557	Andrographolide	pos	HMDB0248395;MJDBOTE0001465	C20214	414.2238374	2.8838	0	31.5	-3.587711652	4.518	4.937	4.99	4.729	4.028	4.727	4.048	3.558	3.697	5.379	4.76	4.147	3.937	5.591	4.7	3.589	4.059	4.185	3.838	4.463	4.624	4.582	4.633	4.612
metab_9562	Paromomycin I	pos	HMDB0015490;HMDB0242512	C00832	629.3083031	2.876	0	56.3	0.718244216	5.281	5.48	4.326	3.277	4.995	3.891	5.891	5.109	5.557	5.13	3.866	3.737	3.529	4.403	4.638	4.822	3.761	3.29	4.746	3.206	4.709	4.678	4.679	4.73
metab_9575	Isoleucyl-prolyl-proline	pos	HMDB0253021	-	358.2335024	2.8684	0	56.9	-0.446416908	2.945	4.048	4.064	3.366	4.179	3.593	3.695	5.676	3.975	2.858	3.774	3.985	2.886	3.229	2.92	2.896	2.879	2.858	2.848	2.775	4.262	4.318	4.3	4.317
metab_9576	Hippuryl-L-lysine	pos	HMDB0253017	-	349.1868398	2.8684	0	74.3	-0.624888359	5.631	3.258	3.409	4.401	3.857	3.59	5.386	3.914	4.52	4.528	3.087	2.253	3.506	5.107	4.914	3.056	3.276	3.305	2.881	4.295	5.058	5.022	5.022	5.025
metab_9579	4-Hydroxy-2,6,6-trimethyl-3-oxo-1,4-cyclohexadiene-1-carboxaldehyde	pos	HMDB0037602	-	198.1124595	2.8684	0	54.6	-0.057068268	4.589	4.511	4.534	4.582	4.716	4.264	4.535	4.503	4.191	4.393	4.5	4.491	4.57	4.615	4.643	4.358	4.57	4.418	4.322	4.328	4.595	4.568	4.567	4.581
metab_9592	Gentamicin A sulfate	pos	HMDB0252686	-	491.2347908	2.8527	0	45.7	5.182731464	5.039	5.492	5.784	6.407	5.053	5.537	5.004	4.5	5.164	5.316	4.85	5.049	5.534	6.215	5.874	4.863	5.359	5.266	4.865	5.56	5.691	5.677	5.678	5.715
metab_9609	Jasmolone glucoside	pos	HMDB0032870	-	360.2017953	2.837	0	42.3	0.340841909	4.618	4.878	4.812	4.748	4.891	4.949	3.917	3.829	4.244	4.823	4.947	3.365	3.953	5.132	4.808	4.057	4.815	4.482	3.997	4.465	4.798	4.744	4.796	4.782
metab_9615	4-(1-Hydroxy-2-{[1-(4-hydroxyphenyl)propan-2-yl]amino}ethyl)benzene-1,2-diol	pos	HMDB0245699	-	624.333794	2.8293	0	34.1	9.652267193	6.826	7.074	5.813	4.024	5.359	6.348	6.998	7.197	6.896	6.316	6.741	6.852	5.499	4.987	4.85	6.749	6.362	6.493	6.537	5.763	6.638	6.609	6.609	6.612
metab_9618	Glycyl-histidyl-arginyl-proline	pos	HMDB0252877	-	430.2296843	2.8293	0	42	-2.746628651	3.939	5.291	4.99	4.816	4.804	5.626	4.997	3.453	5.006	4.995	5.031	3.541	3.838	4.611	4.112	4.683	4.238	5.52	5.137	5.02	5.216	5.194	5.196	5.212
metab_9619	Gln Leu Val	pos	-	-	359.2289227	2.8293	80.9	0	0.073191437	4.536	4.657	4.727	4.314	4.747	4.103	4.48	4.456	4.824	4.153	4.5	4.523	4.197	3.518	3.45	4.278	3.455	3.739	4.252	4.231	4.438	4.406	4.404	4.41
metab_9624	Protoprimulagenin A 3-[glucosyl-(1->3)-galactosyl-(1->4)-[rhamnosyl-(1->2)]-glucuronide]	pos	HMDB0033157	-	552.2896355	2.8215	0	59.8	7.917108034	4.166	4.399	5.102	5.399	4.522	4.203	4.763	4.603	4.728	4.671	4.392	4.681	4.925	5.065	5.206	4.787	4.734	4.467	4.514	4.685	4.96	4.762	4.91	4.886
metab_9625	His Ile Ile	pos	-	-	382.2447714	2.8215	56.4	0	-0.287192217	3.44	3.404	3.444	5.126	4.498	3.335	3.404	3.36	3.544	3.352	3.509	4.187	3.921	4.529	4.399	3.835	3.374	3.353	3.775	3.27	4.394	4.418	4.44	4.476
metab_9632	Cilastatin	pos	HMDB0247784;HMDB0015535;MJDBOTE0001591	C01675	376.186514	2.8138	0	66.9	-9.924371994	4.982	5.436	4.236	3.509	4.927	3.955	5.44	5.789	4.945	4.401	4.964	5.325	3.816	2.76	3.501	4.521	3.921	4.263	4.035	2.563	4.915	4.904	4.91	4.886
metab_9639	Arenobufagin	pos	HMDB0248571	C20035	439.2105382	2.8061	0	30.5	3.432848274	5.488	5.547	5.749	5.244	5.632	5.63	5.439	5.096	5.263	5.677	4.869	5.277	5.381	6.026	5.667	5.492	5.869	5.66	5.253	5.56	5.658	5.647	5.647	5.654
metab_9640	Ascomycin	pos	HMDB0248652	C12102	407.7424602	2.8061	0	83.3	8.145110007	5.223	5.178	5.592	4.98	5.493	4.63	4.74	5.074	4.978	4.272	5.128	4.866	5.236	4.44	5.08	4.475	4.476	4.226	4.564	4.286	5.113	5.046	5.11	5.097
metab_9643	Humilixanthin	pos	HMDB0039123	C08548	291.1006857	2.8061	0	53.2	9.621634295	5.193	5.231	5.131	5.29	5.353	5.28	5.05	5.249	4.981	5.158	5.188	5.269	5.277	4.262	4.784	5.215	5.379	5.42	5.1	5.151	5.255	5.246	5.241	5.239
metab_9645	11-alpha-O-beta-D-Glucopyranosyl-16alpha-O-methylneoquassin	pos	HMDB0039773	-	610.3186401	2.7983	0	66.7	-6.242792387	4.906	5.871	4.907	4.335	4.66	4.373	5.422	5.604	4.541	4.15	5.123	3.796	4.725	3.851	3.88	4.513	3.936	3.807	4.604	4.123	5.184	5.163	5.155	5.203
metab_9674	Diprotin A	pos	HMDB0251473	-	342.2386078	2.7747	0	41.6	-0.366558485	6.96	6.918	7.081	4.286	6.873	6.849	6.388	6.237	6.347	6.884	6.783	6.948	6.839	5.813	6.333	6.502	6.792	6.605	6.367	6.405	6.68	6.642	6.641	6.644
metab_9678	Ibutamoren	pos	HMDB0253337	-	570.2704435	2.767	0	30.6	-7.616425297	3.79	4.199	5.586	5.766	5.581	4.234	4.323	4.114	5.035	4.601	3.765	5.178	5.208	5.238	5.379	4.07	4.583	3.752	4.784	4.55	5.151	5.112	5.137	5.145
metab_9685	CDP-DG(i-20:0/5-iso PGF2VI)	pos	HMDB0294134	-	551.765916	2.7593	0	42.2	-9.866493548	4.984	4.825	2.499	3.877	4.515	4.408	4.924	5.322	3.93	4.298	4.736	4.963	3.8	3.495	3.693	4.839	5.27	4.963	4.056	2.23	4.411	4.374	4.298	4.409
metab_9688	Arginylasparagine	pos	HMDB0028704	-	302.1658228	2.7593	0	57.6	-1.181141166	4.655	4.488	4.788	3.223	4.975	3.217	4.237	3.646	3.709	3.253	4.547	4.38	4.937	4.021	3.218	3.916	3.415	3.53	3.701	3.152	4.471	4.463	4.478	4.475
metab_9697	L-Prolinamide, glycyl-L-prolyl-L-arginyl-	pos	HMDB0253912	-	389.2391808	2.7515	0	38.6	-3.813321825	3.473	4.049	5.091	5.561	4.389	3.824	3.437	3.393	3.484	3.937	4.247	3.481	4.975	5.522	4.991	3.424	4.201	3.833	3.375	4.077	4.73	4.722	4.722	4.735
metab_9698	Ultram	pos	HMDB0259401;HMDB0014339	C07153	286.1758874	2.7515	0	39	-7.076069948	5.28	5.436	4.975	4.831	5.241	5.115	5.373	5.572	5.188	5.072	5.183	5.009	4.812	4.83	4.924	5.095	4.693	4.903	5.243	4.916	5.141	5.075	5.074	5.077
metab_9701	Befunolol	pos	HMDB0248930	-	309.1805926	2.7437	0	66.8	-0.999830531	5.737	3.277	3.22	4.145	5.015	3.914	4.551	5.327	3.267	3.918	4.669	3.321	4.147	4.346	4.142	3.75	4.536	4.264	3.245	4.383	4.837	4.818	4.802	4.832
metab_9704	Tryptophyl-Threonine	pos	HMDB0029093	-	633.2623893	2.7359	0	79.4	-3.184762189	5.026	4.848	5.057	4.62	4.922	4.911	4.419	4.272	4.621	4.82	4.827	4.36	4.92	5.12	4.933	4.474	4.578	4.445	4.261	4.941	4.892	4.888	4.932	4.891
metab_9713	Arginylphenylalaninamide	pos	HMDB0257190	-	343.1863363	2.728	0	35.2	3.253076959	4.95	3.609	3.536	3.546	3.536	3.859	4.095	3.722	3.69	3.673	2.685	3.412	1.716	4.22	3.607	3.106	2.884	3.454	3.765	3.476	4.405	4.27	4.4	4.404
metab_9715	L-Tert-Leucine	pos	-	-	114.0915753	2.728	50.5	0	1.791598251	6.413	6.16	6.327	6.246	6.264	6.271	6.303	6.366	6.34	6.226	6.365	6.387	6.329	6.37	6.372	6.31	6.265	6.237	6.329	6.331	6.302	6.289	6.289	6.295
metab_9731	N-Acetyl-DL-Valine	pos	HMDB0011757	-	160.096815	2.7124	49.6	0	-0.02980364	5.145	5.087	5.028	5.45	5.465	5.171	4.842	4.933	4.787	5.159	5.084	5.059	5.165	5.162	5.263	4.836	5.077	5.004	5.015	4.976	5.148	5.138	5.13	5.133
metab_9738	Oryzalide B	pos	HMDB0037592	-	384.2126476	2.7047	0	70.2	-5.876181281	6.147	2.052	1.995	5.167	1.967	5.252	5.957	4.682	5.54	5.46	2.062	3.531	3.552	6.02	5.951	3.157	2.021	2.001	4.714	5.341	5.845	5.833	5.838	5.859
metab_9739	Oct-5-enedioylcarnitine	pos	HMDB0241709	-	316.1754737	2.7047	0	62.4	0.030912633	5.457	5.245	5.48	5.345	5.359	5.471	5.298	4.983	5.241	5.465	5.032	5.052	5.234	5.901	5.527	5.407	5.748	5.471	5.316	5.577	5.467	5.457	5.451	5.454
metab_9747	Met-leu-phe	pos	HMDB0254492	-	374.1918307	2.6969	0	56	5.269199812	4.314	4.98	3.686	3.499	3.954	4.131	4.73	4.288	4.4	4.293	3.782	3.641	4.034	4.625	4.484	4.337	4.475	4.61	3.501	4.194	4.659	4.655	4.681	4.667
metab_9755	Alpha-Acetyllysine	pos	HMDB0247927	-	399.2236147	2.6892	0	36.8	5.872148825	5.383	5.427	4.631	4.115	4.801	4.959	5.584	5.751	5.574	4.502	5.503	5.581	4.79	3.525	3.394	5.343	3.519	4.826	5.208	4.298	5.13	5.112	5.106	5.109
metab_9759	Pro Phe	pos	-	-	263.138843	2.6814	64.7	0	-0.670901605	4.866	5.344	5.059	5.396	5.565	5.217	5.122	4.939	5.373	5.244	4.761	5.228	4.873	5.753	5.41	4.999	5.187	5.07	5.301	5.195	5.331	5.324	5.315	5.314
metab_9760	Leukotriene C4	pos	LMFA03020003;PW_C000933;HMDB0005095;HMDB0001198	C02166	626.3143228	2.4896	0	46.4	5.98959509	5.717	6.388	4.807	4.189	4.511	5.372	6.3	6.158	5.787	5.539	5.769	5.171	4.226	4.064	3.624	5.57	4.536	5.118	5.634	4.917	5.67	5.656	5.663	5.664
metab_9773	Val Thr Val	pos	-	-	318.2020805	2.6658	54.4	0	-0.841349482	5.247	5.468	5.469	5.674	5.79	5.311	4.935	4.51	5.165	5.282	5.004	5.174	5.33	5.916	5.404	4.729	5.135	5.011	5.121	5.284	5.433	5.427	5.414	5.416
metab_9780	Glu Glu Ile	pos	-	-	390.1867895	2.6583	73.3	0	-0.775417662	4.709	4.794	5.269	5.68	4.884	4.746	4.692	4.323	4.791	5.138	4.886	4.903	5.086	5.43	5.282	4.56	4.576	4.626	4.755	4.969	5.176	5.191	5.176	5.174
metab_9782	Asp Ile Ala	pos	-	-	318.1657484	2.6583	36.4	0	-0.673322443	1.894	4.113	4.396	5.129	4.248	4.412	3.971	1.401	3.879	3.958	1.454	1.486	3.966	4.44	4.483	3.577	3.978	4.043	4.426	4.172	4.58	4.561	4.548	4.578
metab_9794	Soyasaponin A1	pos	HMDB0038606	C08982	646.2985424	2.643	0	65.7	-2.474589821	5.956	6.333	5.814	4.119	5.925	6.51	6.458	6.258	6.523	6.413	6.443	6.608	6.282	4.246	5.607	6.523	6.653	6.538	6.589	6.199	6.265	6.273	6.283	6.281
metab_9801	PS(20:2(11Z,14Z)/TXB2)	pos	HMDB0282291	-	462.760786	2.6356	0	59.6	-7.285281037	4.63	6.047	4.295	5.265	4.218	3.745	5.335	3.988	5.203	4.952	4.876	4.507	4.944	4.26	4.183	4.807	3.784	4.127	4.736	4.298	5.155	5.126	5.115	5.145
metab_9807	Ser Glu Leu	pos	-	-	389.2028106	2.5053	74	0	-0.763449817	4.491	5.026	5.146	5.693	4.796	4.59	4.843	4.384	4.918	4.524	4.274	4.597	4.695	5.491	5.107	4.284	4.35	4.486	4.618	4.557	5.003	5.004	5.025	5.001
metab_9810	Ile Pro Ile	pos	-	-	342.2384934	2.6282	35.8	0	-0.701871932	6.142	6.154	6.26	4.884	6.109	6.083	5.649	5.454	5.598	6.127	6.018	6.16	6.059	5.011	5.623	5.829	6.086	5.924	5.682	5.838	5.953	5.944	5.933	5.942
metab_9813	Physapruin A	pos	HMDB0303754	-	500.2766695	2.6203	0	45.7	6.901552412	1.753	1.718	5.027	5.908	1.634	3.818	1.718	1.675	1.708	4.254	1.729	3.762	5.018	5.794	5.286	1.705	4.194	4.247	1.658	4.748	4.449	4.486	4.662	4.547
metab_9815	Asp Glu Leu	pos	-	-	376.1711467	2.6203	62.9	0	-0.785035691	4.347	4.999	5.056	5.289	4.807	5.222	4.604	3.649	4.763	4.949	3.744	4.433	4.728	4.732	4.826	4.122	4.592	4.89	4.939	4.781	4.991	5.018	4.987	4.998
metab_9816	Aspartame	pos	HMDB0001894;MJDBOTE0001640	C11045	336.1550877	2.6203	0	67.9	-1.052334468	4.998	4.696	3.822	3.816	4.397	3.81	5.316	5.096	4.923	4.082	4.856	4.944	3.856	3.943	3.812	3.866	4.748	4.781	3.818	3.745	4.746	4.723	4.676	4.714
metab_9820	4-Hydroxy-3-methoxy-cinnamoylglycine	pos	HMDB0059747	C02564	293.112941	2.6125	0	44.9	-1.023847995	3.287	5.335	5.506	4.969	4.569	5.428	3.894	3.117	5.205	5.113	3.172	5.207	4.785	5.185	5.104	4.887	4.601	5.027	4.931	4.889	5.083	5.105	5.078	5.081
metab_9827	Orinapterin	pos	HMDB0000633;HMDB0000817;HMDB0000468	C06313	220.0830011	2.5053	0	75	0.422474612	4.539	3.516	4.63	4.791	4.206	4.642	3.61	3.155	4.17	4.355	4.642	4.643	5.04	4.499	4.069	4.561	4.377	4.165	4.658	4.644	4.477	4.456	4.467	4.414
metab_9828	L-Aspartyl-L-Phenylalanine	pos	HMDB0000706	-	281.1129086	2.5973	92.3	0	-1.033399474	4.878	5.598	5.414	5.761	5.581	5.544	5.269	5.026	5.11	5.313	5.108	4.789	5.101	5.354	5.354	5.348	4.925	5.318	5.586	5.495	5.533	5.507	5.498	5.499
metab_9834	Chlorobenzene	pos	HMDB0041855	C06990	154.0417055	2.5973	0	56.9	-0.873579512	7.58	7.406	7.514	7.411	7.42	7.497	7.535	7.564	7.577	7.464	7.576	7.611	7.517	7.586	7.538	7.547	7.504	7.492	7.552	7.543	7.52	7.511	7.513	7.519
metab_9835	Xi-5-Isopropyl-2(5H)-furanone	pos	HMDB0041474	-	91.05472111	2.5973	0	37.3	3.92239326	5.888	5.78	5.796	5.751	5.826	5.772	5.906	6.035	5.833	5.749	5.882	5.957	5.783	5.872	5.815	5.818	5.813	5.796	5.789	5.799	5.85	5.843	5.85	5.856
metab_9843	Lactupicrin methyl ester	pos	HMDB0303144	-	495.1385659	2.5896	0	35.4	-6.598462661	5.428	4.087	5.269	5.817	5.104	5.425	5.189	4.043	5.587	5.373	5.519	5.29	5.858	5.688	5.256	5.277	5.284	5.351	5.675	5.471	5.394	5.4	5.419	5.356
metab_9845	Perilloside B	pos	HMDB0040465	-	351.1403931	2.5896	0	54	-3.140928822	5.79	5.339	5.28	5.189	5.445	5.806	5.815	5.208	5.208	5.477	5.079	5.304	5.78	5.829	5.523	5.272	5.112	4.896	5.161	4.956	5.61	5.617	5.622	5.625
metab_9849	L-Threo-3-Phenylserine	pos	HMDB0002184	C03290	146.0599391	2.5205	0	80.3	-0.558993852	6.732	6.723	6.553	6.547	6.745	6.534	6.825	7.086	6.458	6.517	6.739	6.904	6.48	6.417	6.424	6.572	6.661	6.569	6.356	6.456	6.697	6.692	6.692	6.696
metab_9881	(5E)-3-Hydroxyhept-5-enoylcarnitine	pos	HMDB0241686	-	288.1802792	2.5589	0	55.5	-0.940592455	4.445	4.055	4.668	2.661	4.531	4.076	4.624	2.68	4.764	4.655	4.027	3.899	4.76	5.268	4.495	4.422	4.742	4.594	4.023	4.639	4.629	4.677	4.593	4.599
metab_9888	Cholyltryptophan	pos	HMDB0242374	-	559.3559914	2.5511	0	41.7	4.975063384	4.216	3.995	4.843	5.763	4.92	3.925	3.995	3.951	3.985	3.943	4.006	4.039	4.928	5.056	4.629	4.406	4.327	4.168	3.933	4.391	4.642	4.609	4.72	4.612
metab_9890	N-Desmethylrosuvastatin	pos	HMDB0060942	-	500.1886217	2.5511	0	30.2	5.342468286	6.515	5.725	6.277	6.728	6.421	6.429	6.426	5.787	6.329	6.334	6.514	6.584	6.697	6.414	6.15	6.34	6.386	6.334	6.427	6.383	6.433	6.433	6.429	6.449
metab_9896	Aciclovir	pos	HMDB0014925;MJDBOTE0001429	C06810	208.0827706	2.5511	0	79.4	-0.57916031	5.058	4.038	4.795	5.34	4.916	5.05	4.829	3.843	4.995	4.875	4.996	5.075	5.393	5.166	4.701	4.935	4.945	4.841	5.119	4.957	4.94	4.911	4.935	4.938
metab_9897	6-Carboxy-5,6,7,8-tetrahydropterin	pos	HMDB0060410	C20239	194.0670291	2.5511	0	76.5	-1.050723916	5.249	4.227	5.07	5.518	5.135	5.199	4.98	3.607	5.232	5.125	5.241	5.253	5.581	5.437	4.99	5.085	5.103	5.14	5.281	5.173	5.173	5.169	5.176	5.176
metab_9915	Phenobarbital	pos	HMDB0015305	C07434	465.1800723	2.5205	0	54.2	6.918476284	6.937	7.03	6.75	4.003	4.737	6.652	6.886	6.927	6.64	6.485	7.106	7.007	4.035	4.224	2.331	5.373	4.518	6.55	4.09	5.238	6.612	6.585	6.585	6.591
metab_9916	Asp Ile Trp	pos	-	-	433.2080324	2.5205	63.2	0	-0.297816623	5.617	5.516	5.424	4.448	4.526	5.461	5.602	5.537	5.195	5.393	5.513	5.684	4.488	4.802	4.991	4.933	4.911	5.279	4.649	5.3	5.431	5.386	5.41	5.47
metab_9917	(+/-)-Tryptophan	pos	HMDB0030396	C00806	409.1866522	2.5205	0	64.9	-0.929791832	5.991	5.945	5.837	5.97	6.313	5.776	6.161	6.677	5.436	5.742	5.952	6.326	5.861	5.673	5.82	6.005	6.161	5.795	5.647	5.825	6.035	6.028	6.023	6.033
metab_9919	2-Keto-6-acetamidocaproate	pos	HMDB0012150	C05548	229.1182227	2.5205	0	37.1	-0.324536969	5.894	5.629	5.638	4.783	4.853	5.664	5.633	5.441	5.577	5.631	5.736	5.704	4.976	5.431	5.352	5.09	5.173	5.565	5.038	5.368	5.583	5.562	5.562	5.568
metab_9928	Serotonin	pos	PW_C000178;HMDB0000259;MJDBSJD0000073	C00780	159.0915747	2.5205	0	65	-0.568004836	6.361	6.337	6.174	6.167	6.364	6.144	6.435	6.697	6.055	6.126	6.347	6.514	6.091	6.024	6.018	6.188	6.273	6.178	5.966	6.069	6.318	6.311	6.309	6.312
metab_9938	Homocapsaicin	pos	HMDB0036329	C20215	342.2019911	2.513	0	51.3	-6.181869322	5.374	5.527	4.194	4.315	3.779	4.935	5.703	6.024	5.193	4.514	5.248	5.378	3.494	3.952	3.477	4.515	4.075	3.891	4.306	3.989	5.103	5.091	5.042	5.102
metab_9946	Latrunculin a	pos	HMDB0253989	C16901	466.1613045	2.5053	0	47.3	-5.115386744	4.002	4.498	4.807	3.306	5.151	4.605	2.642	4.327	4.255	5.357	4.871	4.666	5.75	5.388	5.209	5.387	5.043	4.559	5.5	5.442	5.169	5.279	5.278	5.282
metab_9950	PGP(22:6(4Z,7Z,10Z,13Z,16Z,19Z)/18:2(9Z,12Z))	pos	PW_C062987;HMDB0116475	C03892	943.4511829	2.4975	0	71.1	4.343148393	6.152	4.19	4.382	4.127	4.104	4.12	5.592	5.34	5.691	5.862	5.797	5.135	4.166	4.253	4.903	5.677	4.159	4.139	5.185	4.946	5.324	5.334	5.333	5.277
metab_9951	12alpha-Hydroxy-13,18-dehydroparain	pos	HMDB0039557	-	816.388029	2.4975	0	41.3	-6.536670026	6.225	3.77	3.713	5.327	3.685	3.701	5.715	5.552	5.76	5.492	5.58	4.976	5.002	3.834	5.112	5.769	3.74	3.719	5.39	5.161	5.419	5.426	5.44	5.467
metab_9955	Obacunone	pos	HMDB0035858;MJDBOTE0000934	C08775	437.1948532	2.4975	0	44.1	-2.22787501	5.137	5.217	5.385	4.498	5.096	5.337	5.244	4.489	4.866	5.299	4.723	4.785	5.152	5.634	5.288	5.333	5.76	5.52	4.95	5.324	5.328	5.321	5.3	5.317
metab_9960	Antamanide	pos	HMDB0248456	-	596.2844227	2.4896	0	41.3	0.144082529	5.46	4.894	5.009	6.055	5.758	6.379	5.384	5.325	5.426	6.25	6.044	5.999	6.135	4.735	5.682	6.356	6.369	6.304	6.365	6.111	5.978	5.974	5.981	5.994
metab_9964	CDP-DG(20:3(8Z,11Z,14Z)-2OH(5,6)/a-13:0)	pos	HMDB0292782	-	508.7301518	2.4896	0	36.8	-9.074095994	5.551	5.987	4.976	2.431	4.005	5.256	5.801	5.226	5.235	5.339	5.706	5.501	5.068	2.557	2.426	5.783	5.654	5.625	5.598	4.513	5.352	5.348	5.296	5.35
metab_9979	CDP-DG(18:3(10,12,15)-OH(9)/i-12:0)	pos	HMDB0293348	-	479.717709	2.4818	0	35.5	8.514217301	4.169	5.209	4.005	3.094	4.552	3.524	4.834	5.649	4.193	4.1	4.434	4.657	3.456	3.22	3.396	4.86	5.048	4.546	4.389	3.416	4.527	4.462	4.462	4.487
metab_9982	Ser Ser Ile	pos	-	-	306.1657863	2.4818	68.1	0	-0.575586982	4.694	4.661	4.813	4.51	4.929	4.742	4.483	4.383	4.487	4.548	4.669	4.49	4.78	3.203	4.236	4.47	4.5	4.572	4.394	4.682	4.568	4.55	4.537	4.54
metab_9997	Cholylserine	pos	HMDB0242388	-	259.6595028	2.4739	0	51.5	5.866239904	4.286	4.601	4.555	4.325	4.589	4.259	3.985	5.06	4.021	3.964	4.565	4.195	4.034	4.291	3.839	4.174	3.377	3.81	4.199	3.945	4.338	4.277	4.273	4.28
metab_10008	PS(14:0/PGJ2)	pos	HMDB0280831	-	415.7111317	2.4661	0	71.5	-5.208751897	5.294	4.708	5.052	4.801	4.637	3.407	5.482	5.017	5.431	4.819	4.652	4.62	3.462	3.491	4.663	4.868	3.968	4.215	3.588	4.455	4.703	4.697	4.696	4.799
metab_10010	Gln Thr Ile	pos	-	-	361.2073459	2.4661	64.9	0	-2.263122126	4.328	4.471	4.649	5.453	4.942	4.072	3.779	4.451	4.316	3.276	3.929	4.31	4.405	5.021	4.206	3.199	3.975	3.786	3.618	3.926	4.44	4.401	4.4	4.408
metab_10014	Maitansine	pos	HMDB0254356;HMDB0254306	-	724.3245546	2.4585	0	36.2	5.628750732	4.197	4.137	3.802	6.203	2.488	2.504	4.372	4.208	4.273	3.743	3.959	4.553	3.91	5.196	2.505	4.194	4.301	2.522	4.105	2.439	4.739	4.748	4.576	4.717
metab_10015	Monosialoganglioside-GM1	pos	HMDB0254872	-	672.806408	2.4585	0	30.2	-7.51687344	5.418	6.338	5.925	4.495	6.618	5.974	5.368	5.703	5.378	4.699	5.682	5.083	4.856	4.578	4.447	5.369	4.892	5.691	5.244	5.067	5.716	5.691	5.691	5.703
metab_10018	Val Asp Val	pos	-	-	373.2078913	2.5821	66.7	0	-0.814422199	4.511	5.213	4.911	5.501	4.993	5.106	5.139	4.469	4.984	5.179	5.113	5.221	4.807	5.164	4.225	5.031	5.172	5.163	5.143	5.016	5.111	5.117	5.137	5.078
metab_10020	CDP-DG(PGJ2/22:3(10Z,13Z,16Z))	pos	HMDB0292356	-	573.7744184	2.4585	0	42	1.128725562	6.047	5.615	5.586	4.954	6.022	6.056	6.249	5.762	6.273	6.029	5.922	6.125	5.654	5	5.501	6.168	5.979	5.985	6.095	5.824	5.934	5.93	5.935	5.968
metab_10036	Ile Tyr	pos	-	-	295.1650852	2.4507	55.2	0	-0.504470403	5.164	5.182	5.397	5.676	5.443	5.086	4.944	4.979	5.035	4.949	5.002	4.944	5.246	5.593	5.335	4.979	4.93	4.959	5.058	5.27	5.287	5.283	5.242	5.276
metab_10047	1-Methoxy-2-propylamine	pos	-	-	90.0918122	2.4429	40.2	0	5.295994942	4.006	3.623	3.8	3.745	3.698	3.81	3.805	3.756	3.829	3.778	3.941	3.927	3.966	3.894	3.92	3.902	3.819	3.835	3.888	3.882	3.848	3.847	3.81	3.85
metab_10052	Enoxacin	pos	HMDB0014610;MJDBOTE0001740	C06979	679.224198	2.4351	0	37.9	6.407722336	3.838	3.802	3.745	3.739	3.717	3.733	5.541	3.904	5.803	3.75	4.68	3.846	4.861	3.865	3.734	5.368	4.651	5.28	4.155	4.452	4.677	4.84	4.818	4.842
metab_10058	L-Thyronine	pos	HMDB0000667	-	315.1336543	2.4351	0	52.6	-1.022350861	4.199	3.965	4.358	4.097	4.106	4.452	4.724	3.886	4.509	4.469	3.986	4.207	4.453	5.144	4.899	3.964	4.488	4.362	4.374	4.759	4.767	4.768	4.803	4.828
metab_10066	Asn Glu Leu	pos	-	-	375.1872363	2.4274	57.5	0	-0.505975386	4.061	4.719	4.926	5.376	4.643	4.788	4.241	3.771	4.344	4.501	3.262	4.353	4.595	5.197	4.73	4.052	4.235	4.352	4.596	4.578	4.902	4.898	4.869	4.891
metab_10067	Ile Leu Gly	pos	-	-	302.20726	2.4274	70.7	0	-0.573769336	5.067	4.783	5.138	4.242	5.06	4.724	4.817	4.569	4.77	4.343	5.07	4.426	4.745	4.006	4.516	4.477	4.065	4.456	4.216	4.582	4.792	4.789	4.775	4.755
metab_10068	Tuliposide A	pos	LMFA13010041;HMDB0303140	C08561	296.1351769	2.4274	0	51.6	4.256736773	3.701	4.487	4.942	5.73	4.989	4.802	4.425	4.055	4.728	4.581	4.056	4.484	5.052	5.51	5.06	5.138	4.94	4.698	4.589	5.067	5.003	4.982	4.981	4.988
metab_10069	Ascorbalamic acid	pos	HMDB0029944	-	281.0991256	2.4274	0	42.8	4.499819036	3.14	3.84	3.925	4.127	3.885	3.507	3.104	3.55	3.206	3.616	3.659	3.148	3.919	5.168	4.641	3.091	3.967	3.461	3.717	3.265	4.343	4.313	4.321	4.33
metab_10075	Glycylalanylprolylmethionylphenylalanylvalinamide	pos	HMDB0033241	-	584.3036847	2.4193	0	71.7	3.769365032	5.66	5.913	4.752	4.299	4.805	4.983	6.099	5.794	5.907	5.89	5.62	4.654	3.535	3.623	5.386	5.641	3.529	4.878	5.321	5.293	5.81	5.806	5.816	5.819
metab_10077	(9Z,11E,13E,15Z)-4-Oxo-9,11,13,15-octadecatetraenoic acid	pos	HMDB0031098	-	354.2022318	2.4193	0	64	-5.970905422	5.128	3.823	4.113	4.234	4.014	4.067	5.139	3.315	4.621	4.499	4.227	3.403	4.425	5.149	5.115	4.005	4.448	4.429	4.123	4.429	5.066	5.105	5.104	5.107
metab_10086	GluR3B peptide	pos	HMDB0252801	-	658.3046296	2.4114	0	37.8	-2.135131761	5.852	6.43	5.801	5.91	5.578	6.034	6.205	5.983	6.233	6.225	5.852	5.553	5.036	4.836	5.838	5.883	5.434	6.056	5.85	5.823	6.073	6.063	6.065	6.083
metab_10094	3-O-Methylfluorescein	pos	HMDB0245960	-	347.0904393	2.605	0	53.2	-2.775895553	5.549	5.001	5.489	3.613	4.528	5.315	5.271	5.063	4.81	5.29	5.344	5.398	5.447	3.694	3.563	5.586	5.638	5.63	4.795	4.704	5.203	5.201	5.201	5.19
metab_10100	Fevicordin B 2-[rhamnosyl-(1->4)-glucosyl-(1->6)-glucoside]	pos	HMDB0035498	-	508.2402814	2.4037	0	30.8	-1.147433553	6.295	6.337	6.03	5.343	5.868	5.979	6.235	6.037	6.32	6.128	6.41	6.427	6.315	3.666	5.554	6.403	6.304	6.396	5.97	5.868	6.143	6.135	6.118	6.141
metab_10113	Blumenol C glucoside	pos	HMDB0040668	-	436.2281364	2.3959	0	35.5	-6.546477738	4.416	3.064	4.41	5.296	4.293	3.063	4.544	4.476	4.235	4.019	4.02	4.585	4.239	4.826	4.464	4.093	4.459	4.482	4.19	3.941	4.469	4.468	4.444	4.389
metab_10118	Lysyl-aspartyl-glutamyl-leucine	pos	HMDB0247848	-	545.2927916	2.388	0	45.7	-0.321394142	4.941	4.766	5.431	5.522	4.773	4.409	4.643	3.747	4.729	4.424	4.432	4.532	5.268	4.945	5.243	3.687	4.499	4.436	3.716	4.717	4.931	4.916	4.888	4.941
metab_10124	4-Bis(2-hydroxyethyl)amino-L-phenylalanine	pos	HMDB0247322	-	310.1758834	2.388	0	65.5	-0.929749368	5.681	3.765	4.046	4.341	3.384	4.427	5.848	4.561	5.158	5.253	1.982	3.873	3.396	5.599	5.539	1.958	3.751	3.807	4.137	4.209	5.142	5.124	5.116	5.119
metab_10133	Val Ile Thr	pos	-	-	332.2177922	2.3802	34.9	0	-0.619765113	4.896	4.833	4.736	3.657	4.849	4.764	4.566	3.964	4.643	4.539	4.802	4.684	4.568	4.539	3.653	4.258	4.531	4.486	4.501	4.521	4.688	4.684	4.684	4.594
metab_10140	CDP-DG(PGE1/i-18:0)	pos	HMDB0293975	-	551.7666325	2.3725	0	65.1	-8.539098635	5.743	5.382	5.111	4.128	5.012	4.824	5.732	5.853	5.68	5.118	5.338	5.449	5.376	3.686	4.332	5.555	4.966	5.149	5.572	5.115	5.343	5.33	5.335	5.34
metab_10142	PIP(TXB2/18:2(9Z,12Z))	pos	HMDB0279180	-	515.2461588	2.3725	0	31.5	-9.434854695	5.552	4.767	4.144	4.977	3.658	4.87	5.042	5.362	4.46	5.435	5.094	4.795	4.546	3.625	4.237	4.851	4.357	4.487	4.54	4.432	4.799	4.771	4.777	4.774
metab_10146	Betaxolol	pos	PW_C008742;HMDB0014341;MJDBOTE0000884	C06849	330.2021974	2.3725	0	51.2	-5.751797848	5.253	5.409	4.488	3.3	5.082	4.897	5.089	5.172	5.166	4.937	5.057	5.082	4.216	3.747	4.222	4.785	4.537	4.33	4.845	4.112	4.822	4.82	4.823	4.693
metab_10156	Congmunoside XII	pos	HMDB0039417	-	722.3283849	2.3569	0	37.7	8.298818354	5.495	3.93	3.873	5.14	3.845	5.818	5.144	5.619	4.958	5.493	6.087	6.11	4.381	3.994	3.862	6.03	5.054	5.652	5.913	5.146	5.556	5.584	5.593	5.596
metab_10177	L-Theanine	pos	HMDB0034365	C01047	139.0865193	2.3492	0	55.5	-0.402431542	3.904	3.595	3.922	3.886	3.831	4.137	3.466	3.235	4.146	4.023	4.061	4.573	4.059	4.184	4.059	3.89	3.944	3.901	4.324	4.454	4.107	4.053	4.117	4.12
metab_10183	Cyclo(Arg-Gly-Asp-D-Phe-Val)	pos	HMDB0250680	-	588.2992769	2.3413	0	83.5	2.387890294	5.827	6.252	6.379	6.489	6.222	6.357	5.845	5.698	5.536	6.283	5.909	5.907	6.205	6.878	6.385	6.021	6.392	6.239	5.585	6.413	6.27	6.29	6.288	6.292
metab_10185	PI(PGJ2/22:5(7Z,10Z,13Z,16Z,19Z))	pos	HMDB0278242	-	493.260214	2.3413	0	53.4	8.594616725	5.285	4.86	4.934	5.857	5.03	5.388	5.253	4.276	4.779	5.352	1.693	2.517	4.949	6.455	6.076	3.805	3.757	1.921	4.866	5.323	5.569	5.592	5.592	5.59
metab_10195	Prolyl-Valine	pos	HMDB0029030	-	247.1650771	2.3413	0	36.3	-0.730761079	5.008	4.826	4.995	5.315	4.924	4.653	4.739	4.782	4.816	4.409	4.828	5.036	4.951	5.088	4.875	4.47	4.5	4.225	4.475	4.518	4.882	4.865	4.85	4.854
metab_10196	Carboxyethyllysine	pos	HMDB0249659	-	201.1233006	2.3413	0	43.4	-0.312904783	4.587	4.85	4.578	4.758	4.721	4.545	4.814	4.892	4.653	4.347	4.721	4.608	4.39	4.569	4.435	4.563	4.243	4.561	4.592	4.532	4.702	4.697	4.671	4.7
metab_10212	PA(TXB2/20:3(5Z,8Z,11Z))	pos	HMDB0264966	-	429.2316182	2.3256	0	83.9	1.022237572	4.301	4.426	3.863	5.058	4.109	3.721	4.241	4.534	3.469	4.84	3.18	3.213	3.974	5.654	5.021	3.156	3.456	3.118	3.853	4.142	4.583	4.579	4.578	4.635
metab_10216	3-Hydroxy-L-proline	pos	HMDB0002113	C04397	304.1500739	2.3256	0	38.9	-0.907752512	3.611	4.204	4.19	5.201	4.485	4.283	3.323	3.34	4.014	3.451	3.71	3.367	3.926	4.349	4.26	3.31	3.293	4.096	3.921	3.907	4.378	4.373	4.329	4.367
metab_10227	Citalopram N-oxide	pos	HMDB0060654;PW_C040514	C16607	373.1904991	2.3179	0	39.4	-4.992355247	5.76	5.69	5.652	5.393	5.321	5.564	5.841	5.797	5.625	5.542	5.667	5.278	5.611	5.111	5.384	5.456	5.52	5.434	5.303	5.233	5.555	5.551	5.533	5.547
metab_10228	Anabsin	pos	HMDB0036414	-	257.1481644	2.3179	0	49	8.534925728	3.339	5.453	4.446	4.034	4.08	5.494	4.187	3.774	3.597	3.888	3.286	3.442	3.196	4.721	4.039	3.941	3.806	4.27	4.538	4.932	3.933	4.095	4.143	4.062
metab_10251	CDP-DG(PGJ2/18:3(9Z,12Z,15Z))	pos	HMDB0291628	-	538.7392988	2.3024	0	53.5	8.808155678	4.826	3.908	3.72	5.286	4.588	5.296	5.344	4.922	5.29	4.991	4.829	4.916	5.228	4.487	5.055	5.004	4.724	4.539	5.312	4.768	5.143	5.183	5.16	5.185
metab_10267	Ganoderic acid theta	pos	HMDB0036310	-	531.2928283	2.6736	0	37.2	-4.556930757	5.437	5.51	5.321	5.268	5.881	4.732	5.653	6.177	5.348	5.239	5.276	4.811	5.193	4.832	4.816	5.234	5.02	4.965	5.379	4.459	5.369	5.379	5.364	5.374
metab_10269	Asn Asp Ile	pos	-	-	361.1715243	2.2946	40.9	0	-0.697575628	4.031	4.612	4.457	5.076	4.62	4.895	4.702	4.15	4.837	4.568	4.198	4.041	4.353	4.663	4.295	4.497	3.965	4.496	4.866	4.742	4.772	4.751	4.751	4.754
metab_10281	Nonivamide	pos	HMDB0029846;LMFA08020317	-	316.1868156	2.2868	0	38.8	-5.112056008	5.406	5.345	4.308	4.238	4.03	4.432	5.579	5.688	5.124	4.454	5.122	5.317	3.993	4.454	3.833	4.598	4.069	4.473	4.245	4.012	5.093	5.088	5.083	5.086
metab_10283	Seglitide	pos	HMDB0258209	-	853.4039781	2.279	0	66.9	6.948096868	5.242	6.165	3.361	3.355	3.333	4.889	5.91	6.216	5.383	4.823	5.309	3.492	4.64	3.482	3.35	5.025	4.614	4.015	4.681	3.524	5.176	5.091	5.086	5.091
metab_10286	PA(8:0/22:6(4Z,7Z,11E,13Z,15E,19Z)-2OH(10S,17))	pos	HMDB0266671	-	685.3137528	2.279	0	69	7.735549333	2.817	4.096	2.724	4.21	3.315	2.712	3.906	4.02	2.771	3.857	4.052	4.542	4.391	2.845	4.381	4.158	4.382	3.771	2.72	3.018	4.364	4.624	4.558	4.541
metab_10289	Gly-Ile	pos	HMDB0028844	-	189.1233025	2.279	38.7	0	-0.352733723	6.183	6.619	6.188	6.462	6.442	6.259	6.485	6.446	6.346	6.149	6.231	6.18	5.868	6.103	6.143	6.228	5.846	6.107	6.289	6.121	6.36	6.34	6.337	6.34
metab_10298	Riddelliine N-oxide	pos	HMDB0257221	-	731.3048824	2.2633	0	41	3.699639702	5.089	6.723	4.937	3.619	4.312	4.726	5.122	5.752	5.219	4.769	5.407	5.322	5.044	4.494	4.075	5.111	4.863	4.813	4.989	4.656	5.627	5.651	5.598	5.539
metab_10302	Luminespib	pos	HMDB0254202	-	488.2175864	2.2633	0	42.9	4.287507731	4.87	5.715	3.029	3.951	3.328	3.551	5.264	6.013	5.203	4.04	4.756	5.592	3.063	3.15	3.283	4.174	4.19	4.201	4.221	3.757	4.695	4.652	4.648	4.65
metab_10303	Dimerum acid	pos	HMDB0251372	-	449.2394008	2.2633	0	54.8	-0.124775246	4.354	3.429	4.033	3.143	3.025	4.699	3.034	0.8622	2.799	4.22	4.732	3.972	4.724	3.622	2.506	5.015	5.421	5.38	4.045	4.457	4.075	4.072	4.2	4.072
metab_10307	Leucyl-Glutamate	pos	HMDB0028928	-	302.1707595	2.2633	0	34.5	-1.106310249	5.269	5.738	4.57	4.423	5.375	5.053	5.536	5.512	5.315	5.003	5.12	4.956	4.442	3.96	4.573	4.906	4.805	5.065	5.257	4.766	5.228	5.223	5.21	5.169
metab_10318	Ala-Leu	pos	HMDB0251509;HMDB0028691	-	203.1390081	2.2553	77.3	0	-0.05341237	5.71	5.788	5.428	5.453	5.797	5.467	5.589	5.65	5.646	5.301	5.577	5.596	5.169	5.273	5.004	5.367	5.127	5.273	5.529	5.411	5.498	5.487	5.466	5.464
metab_10323	Kinetensin 4-7	pos	HMDB0012986	-	635.3032823	2.2475	0	75.5	1.457373041	6.26	5.53	5.254	4.758	5.199	5.156	5.969	5.799	6.267	5.994	6.112	5.876	5.632	3.141	5.802	6.247	5.406	5.813	5.913	5.965	6.05	6.062	6.062	6.063
metab_10324	Camellioside D	pos	HMDB0039115	-	583.2772803	2.2475	0	42.1	8.536302586	5.765	5.295	3.282	3.276	4.1	3.891	6.024	5.637	5.865	4.971	4.875	5.326	4.106	3.402	4.235	4.84	4.241	3.838	5.067	3.719	4.957	5.033	4.93	4.932
metab_10328	4'-Hydroxycilostazol, trans-	pos	HMDB0247541	-	449.225966	2.2475	0	42.6	-3.098308953	5.324	5.974	5.907	6.294	6.171	5.866	5.567	5.795	5.921	6.048	5.243	5.827	6.021	5.815	5.62	6.094	6.223	6.214	5.704	5.967	5.962	5.958	5.955	5.958
metab_10330	Gamma-Glu-leu	pos	HMDB0011171	-	261.1443813	2.7047	81.1	0	-0.449370791	6.118	6.052	6.038	6.246	6.347	5.926	6.152	6.05	5.927	5.985	6.102	6.084	6.252	6.274	6.302	6.04	6.223	6.128	5.958	5.986	6.179	6.16	6.162	6.163
metab_10331	N6-[2-(4-Aminophenyl)ethyl]adenosine	pos	HMDB0248518	-	400.1824311	2.2475	0	37.5	1.60014107	4.505	4.915	4.328	4.689	4.447	4.416	4.567	3.656	4.085	4.754	3.976	4.611	3.865	3.938	4.594	3.516	3.523	3.514	4.396	4.444	4.838	4.817	4.857	4.752
metab_10338	Propham	pos	-	C18887	180.1018482	2.2475	71.3	0	-0.317906374	4.7	4.413	4.704	4.363	4.551	4.643	4.642	4.59	4.811	4.593	4.709	4.859	4.862	4.776	4.67	4.771	4.898	4.794	4.792	4.962	4.635	4.634	4.641	4.616
metab_10341	2,3,4,5-Tetrahydro-2-pyridinecarboxylic acid	pos	HMDB0012130	C00450	92.04996493	2.2475	0	41.8	3.851145482	3.355	3.278	3.52	2.35	3.386	3.55	3.484	3.352	3.924	3.661	3.732	3.961	4.045	2.956	3.329	3.92	4.164	4.015	4.022	4.144	3.613	3.584	3.628	3.622
metab_10346	Panax ginseng Tetrapeptide	pos	HMDB0302146	-	504.2120376	2.2397	0	52.1	-7.128642092	4.954	6.001	3.104	2.356	2.333	2.349	5.478	5.918	5.345	4.812	5.476	4.678	2.469	2.482	3.339	4.494	4.016	3.806	4.346	2.285	5.113	5.118	5.101	5.104
metab_10357	Ent-6R,16bOH,17-Trihydroxy-7-oxo-6,7-seco-19,6-kauranolide 6-O-glucoside	pos	HMDB0038546	-	570.2883789	2.232	0	32.4	-4.748999871	5.598	5.945	4.254	3.639	3.857	4.139	5.774	6.15	5.575	4.535	5.551	5.059	3.759	3.765	3.634	4.985	4.284	4.428	4.551	3.811	5.296	5.292	5.274	5.282
metab_10358	Isoeruboside B	pos	HMDB0029769	-	552.2661752	2.232	0	58.4	0.555040189	5.391	5.536	4.523	3.019	5.09	4.784	5.459	5.573	5.463	4.836	5.11	4.761	4.126	3.145	4.39	4.518	3.051	4.234	5.131	4.609	5.026	5.035	5.017	5.027
metab_10364	PS(20:4(7E,9E,11Z,13E)-3OH(5S,6R,15S)/20:4(8Z,11Z,14Z,17Z))	pos	HMDB0282710	-	440.7477723	2.232	0	79.1	-9.99031596	5.238	4.838	4.629	2.669	3.627	3.07	5.6	5.266	5.472	4.022	4.895	4.958	3.573	2.795	4.333	3.943	2.702	2.681	4.251	3.925	4.713	4.796	4.729	4.71
metab_10366	PA(18:4(6Z,9Z,12Z,15Z)/22:6(5Z,8E,10Z,13Z,15E,19Z)-2OH(7S, 17S))	pos	HMDB0264372	-	409.2067535	2.232	0	51.4	4.570932941	5.078	4.91	5.125	5.068	5.727	5.05	4.862	4.726	4.952	5.175	4.971	5.022	5.403	5.616	5.08	5.169	5.554	5.461	5.144	5.421	5.331	5.286	5.289	5.302
metab_10373	Stallimycin	pos	HMDB0251483	-	499.250841	2.2242	0	54.2	-3.293577841	6.171	6.254	5.865	5.058	5.818	5.923	6.116	6.231	6.059	5.902	6.214	6.058	5.984	5.411	5.067	6.112	5.709	5.902	5.923	5.627	5.951	5.946	5.953	5.949
metab_10374	Glu Ile Phe Lys	pos	-	-	536.307736	2.7124	60	0	-0.259816618	5.166	4.953	4.958	4.506	5.632	3.888	5.389	5.626	4.915	4.736	5.188	4.684	4.956	4.875	4.933	5.277	4.775	4.671	4.752	4.605	5.193	5.188	5.183	5.185
metab_10376	Prolyl-Aspartate	pos	HMDB0029013	-	461.1877753	2.2242	0	38.2	-0.096196544	4.755	4.788	4.441	3.98	4.769	4.186	4.305	4.425	4.129	4.119	4.299	3.813	1.317	4.745	5.068	1.327	2.782	1.291	4.261	3.926	4.589	4.559	4.579	4.529
metab_10378	L-Glutamic acid 5-benzyl ester	pos	HMDB0250759	-	279.1338002	2.2242	0	30.9	-0.562260751	6.764	6.915	6.201	5.985	6.267	6.215	6.963	6.816	6.792	6.238	6.683	6.574	6.041	5.7	5.908	6.427	6.077	6.315	6.031	6.029	6.591	6.567	6.567	6.57
metab_10384	Dodeca-7,10-dienedioylcarnitine	pos	HMDB0241261	-	408.1766012	2.7203	0	31.4	-4.589852083	5.025	5.158	4.702	4.847	4.578	4.505	5.459	5.455	4.948	4.006	4.965	4.991	3.959	3.938	3.868	4.537	3.715	4.173	3.788	4.132	4.897	4.893	4.883	4.861
metab_10387	KAPA	pos	HMDB0240687	C01092	188.1280025	2.2164	75.4	0	-0.626969637	4.646	3.088	3.404	3.133	3.269	4.236	4.591	3.173	4.051	4.283	3.019	3.021	2.95	5.181	4.628	3.273	2.943	2.922	4.127	4.166	4.492	4.487	4.495	4.514
metab_10393	SELEPRESSIN	pos	HMDB0258213	-	546.7366424	2.2086	0	93.7	-4.342454464	4.796	4.124	4.467	3.796	3.935	5.241	5.408	4.26	4.842	5.062	4.704	4.583	4.979	3.923	4.186	4.516	4.455	4.462	5.031	4.331	4.922	5.073	5.075	5.07
metab_10403	Aceneuramic acid	pos	HMDB0000230;HMDB0259583	C19910	274.0919603	2.2086	0	35.7	-0.543455151	5.224	4.867	4.736	4.555	4.973	4.957	4.88	4.706	4.935	4.919	5.003	5.063	5.056	4.774	4.921	4.96	5.111	5.294	4.926	5.123	4.988	5.002	5.001	4.999
metab_10425	(E)-Casimiroedine	pos	HMDB0030274	C10577	462.1651758	2.193	0	37.5	9.648521421	5.17	5.202	5.404	4.09	4.42	5.389	5.019	4.682	5.179	5.362	5.538	5.325	5.325	4.217	4.086	5.301	5.435	5.51	4.895	4.943	4.996	5.009	4.991	5.045
metab_10426	Olopatadine n-oxide	pos	HMDB0060595	-	417.180035	2.193	0	56.5	4.408744482	6.142	6.785	5.853	4.97	4.994	6.068	6.445	6.789	6.547	5.995	6.654	6.6	5.688	3.865	4.637	6.493	5.818	6.111	6.269	5.386	6.226	6.212	6.206	6.209
metab_10430	Theasaponin F3	pos	HMDB0302087	-	653.2786252	2.1853	0	59.9	1.028715408	5.412	5.641	5.385	5.71	5.812	5.788	5.514	4.696	5.462	5.706	5.161	5.333	5.608	6.193	5.719	5.372	5.914	5.788	5.425	5.726	5.699	5.736	5.722	5.738
metab_10435	5-Keto-D-Gluconate	pos	HMDB0011731	C01062	236.0776804	2.1853	39.7	0	6.195805163	6.069	5.319	5.943	6.332	5.854	5.973	5.856	5.219	5.97	5.804	5.979	5.975	6.311	6.109	5.775	5.811	5.815	5.835	5.929	5.892	5.928	5.918	5.914	5.918
metab_10436	Dehydrodidemnin B	pos	HMDB0250948	C16862	566.8089827	2.7515	0	84.8	-4.097607602	6.028	7.11	6.002	4.224	5.519	6.072	6.588	6.487	6.333	6.063	6.172	6.164	5.063	4.122	4.963	6.257	6.315	6.297	5.992	5.644	6.356	6.353	6.332	6.344
metab_10439	Argatroban	pos	HMDB0014423;PW_C008815	C04931	531.2409654	2.1775	0	49.1	9.750105047	5.279	5.956	5.04	4.382	5.066	5.652	5.565	5.545	5.131	5.218	5.564	4.591	5.006	2.294	4.551	5.326	4.794	5.614	5.855	5.157	5.461	5.494	5.445	5.448
metab_10440	Ampeloside Bf2	pos	HMDB0031880	-	499.2328611	2.1775	0	34.4	-0.659916175	5.08	5.455	5.497	3.946	4.471	5.57	5.297	4.937	5.419	5.039	5.279	5.662	5.361	4.073	4.431	5.583	5.155	5.334	5.462	4.875	5.216	5.208	5.212	5.127
metab_10446	Canarigenin 3-[glucosyl-(1->4)-6-deoxy-alloside]	pos	HMDB0035433	-	744.3522735	2.1697	0	46	-6.302744509	5.07	5.886	4.823	3.926	3.904	4.848	6.138	4.606	6.053	4.262	4.333	4.558	3.965	4.053	4.344	4.794	4.33	4.559	4.607	4.589	4.751	4.86	4.733	4.72
metab_10448	Assamsaponin A	pos	HMDB0035432	-	598.2820896	2.1697	0	41.3	5.299285395	5.707	5.361	4.405	3.819	4.663	4.745	5.03	5.667	5.013	4.233	4.736	6.027	4.615	3.946	5.09	5.222	5.538	5.053	5.126	3.748	5.411	5.416	5.407	5.435
metab_10455	N(epsilon)-(carboxyethyl)lysine	pos	HMDB0255289	-	219.133882	2.1697	0	74.3	-0.235883735	6.011	6.106	5.985	6.182	6.2	5.908	5.906	5.929	5.933	5.768	5.838	5.906	5.739	6.094	5.829	5.739	5.685	5.69	5.982	5.944	6.023	6.013	6.003	6.005
metab_10458	PS(16:1(9Z)/20:5(5Z,8Z,11Z,14Z,17Z))	pos	LMGP03010220;PW_C060763;HMDB0112363	C02737	401.7368809	2.162	0	44.4	4.529439838	5.158	4.742	5.334	4.923	4.595	4.11	5.307	5.301	5.278	4.59	4.884	5.251	5.435	5.535	5.256	5.101	5.195	4.978	5.265	4.964	5.127	5.071	5.136	5.138
metab_10472	Musabalbisiane B	pos	HMDB0038681	-	516.2067657	2.1542	0	58.1	-1.578164654	5.8	5.479	5.838	5.528	5.914	5.626	5.744	5.708	6.063	5.762	6.019	5.955	6.072	5.251	5.758	6.018	6.028	5.925	5.928	5.762	5.699	5.701	5.692	5.722
metab_10473	1-(3-Methylbutanoyl)-6-apiosylglucose	pos	HMDB0039953	-	379.161016	2.1542	0	30.6	2.884023424	5.011	4.902	4.945	4.6	5.049	4.796	4.769	4.233	5.146	5.099	5.135	5.087	5.346	4.9	4.892	5.116	5.343	5.279	4.943	4.9	4.965	4.952	4.941	4.995
metab_10478	Tigecycline	pos	HMDB0014700;PW_C009054	C12012	627.3092757	2.1466	0	39.6	-7.540132739	5.532	5.808	5.4	2.275	2.253	5.452	5.901	5.69	5.721	5.418	5.864	5.297	5.346	2.401	4.062	5.766	4.995	5.43	5.465	5.059	5.461	5.49	5.489	5.488
metab_10480	Indoxam	pos	HMDB0249977	-	474.2019034	2.1466	0	40	-0.973354314	4.225	6.263	5.986	4.055	4.478	5.539	5.614	5.087	5.917	5.402	5.623	5.99	5.537	3.862	4.397	5.834	5.282	5.453	5.342	4.955	5.564	5.559	5.552	5.534
metab_10485	6,8-Dihydroxypurine	pos	HMDB0001182	-	153.0406289	2.1466	0	41.5	-0.479383786	3.335	2.857	4.057	5.235	3.332	3.172	3.146	3.436	4.706	3.757	2.868	4.266	3.618	4.569	4.302	3.47	2.981	3.049	3.668	3.97	4.204	4.324	4.324	4.326
metab_10494	Hydroxyterbinafine	pos	HMDB0060890	-	321.2023456	2.139	0	35.9	-9.208569482	5.17	5.179	5.157	4.686	5.333	5.087	4.903	4.409	4.847	4.968	5.01	5.369	5.156	5.907	5.329	4.887	5.151	4.881	4.819	5.047	5.236	5.217	5.234	5.237
metab_10495	Thr Ile Ala	pos	-	-	304.1865121	2.139	69.1	0	-0.611132002	5.289	5.304	5.105	3.74	5.373	5.188	5.111	4.839	5.163	4.848	5.151	5	4.918	4.767	4.55	4.742	4.755	4.883	4.875	4.916	5.072	5.082	5.058	5.053
metab_10503	(3S,3'S,5R,5'R,6R)-3,6-Epoxy-5,6-dihydro-3',5,8'-trihydroxy-beta,kappa-caroten-6'-one	pos	HMDB0037795	-	331.1951913	2.1311	0	43.1	-1.352569195	4.884	5.304	4.941	4.734	5.079	4.738	4.711	4.964	4.775	3.987	4.774	5.326	4.907	4.399	4.602	4.585	4.064	4.343	4.48	4.341	4.795	4.802	4.802	4.743
metab_10505	Caffeic acid ester	pos	HMDB0302344	C10484	307.0956727	2.1311	0	58.6	5.607293746	4.485	3.817	4.476	4.45	4.182	4.68	3.817	3.773	4.546	4.555	4.638	5.084	5.097	3.88	3.749	5.072	5.273	5.092	4.658	4.85	4.682	4.712	4.712	4.701
metab_10508	Arg-His-Phe-Trp-Gln-Gln	pos	HMDB0248576	-	451.222228	2.1233	0	57.4	-6.18187962	5.879	5.12	5.546	4.155	5.754	5.212	5.713	5.477	5.768	4.916	5.663	5.781	5.769	4.885	5.323	4.958	4.819	4.671	5.565	4.649	5.335	5.345	5.346	5.268
metab_10509	4-Amino-5-hydroxymethyl-2-methylpyrimidine	pos	HMDB0247327	C01279	320.1814652	2.1233	0	37.9	-5.335994547	4.949	5.064	5.009	4.221	5.007	4.855	4.621	4.174	4.694	4.47	4.906	4.937	4.77	4.965	4.788	4.62	4.673	4.534	4.639	4.817	4.939	4.924	4.926	4.913
metab_10515	(R)-1-O-[b-D-Apiofuranosyl-(1->2)-b-D-glucopyranoside]-1,3-octanediol	pos	HMDB0032798	-	459.256239	2.1155	0	59.8	-0.491768579	5.684	4.955	5.99	5.639	5.808	5.403	5.451	5.546	5.307	5.131	5.727	5.246	5.59	5.243	5.86	5.285	5.032	5.231	5.024	5.202	5.5	5.5	5.507	5.488
metab_10516	Centellasaponin B	pos	HMDB0040123	-	437.2173701	2.1155	0	75.7	6.714597681	5.104	5.169	4.841	5.719	4.448	3.765	5.69	5.822	5.126	4.478	4.622	4.936	4.983	5.248	4.792	4.712	4.916	4.812	4.569	3.7	5.033	4.992	5.004	4.994
metab_10517	Met Pro Leu	pos	-	-	360.194924	2.1155	37.1	0	-0.639983689	6.499	6.43	6.567	5.354	6.387	6.233	6.027	5.993	6.092	6.376	6.336	6.492	6.4	5.199	5.423	6.134	6.36	6.215	5.946	6.037	6.201	6.191	6.196	6.19
metab_10523	Phaseoloside D	pos	HMDB0039410;HMDB0303708	C08967	702.3306967	2.1077	0	31	6.330137074	5.865	5.316	4.612	4.066	4.256	6.276	5.893	5.861	6.001	5.686	6.615	6.691	5.327	4.492	4.061	6.503	5.714	6.06	6.461	5.603	5.912	6.024	6.025	6.02
metab_10527	Mascaroside	pos	HMDB0035603	C09132	557.2566987	2.1077	0	70.8	-4.872725137	6.567	7.047	5.728	4.392	4.417	6.026	6.968	6.965	6.82	6.121	6.724	6.744	5.197	3.371	4.4	6.244	5.287	5.771	6.299	5.288	6.418	6.41	6.413	6.406
metab_10528	CDP-DG(PGJ2/i-17:0)	pos	HMDB0293811	-	534.7509545	2.1077	0	69.8	1.234226342	5.176	5.013	5.124	4.633	4.849	5.836	5.15	5.21	5.062	5.505	5.873	5.454	5.797	4.661	3.658	5.731	5.667	5.661	5.577	5.267	5.153	5.154	5.2	5.151
metab_10538	5-Hydroxy-L-tryptophan	pos	PW_C000358;HMDB0000472	C00643	221.0918942	2.1077	0	80.1	-0.792641137	5.538	5.241	4.584	5.42	5.29	5.495	5.682	5.852	4.747	4.856	4.849	5.954	4.835	5.8	5.412	5.223	5.519	5.248	5.591	5.54	5.638	5.633	5.641	5.644
metab_10540	Glycylprolylhydroxyproline	pos	HMDB0002171	-	612.2986664	2.0999	0	51.4	-0.176424726	6.304	6.38	5.371	3.976	3.954	5.977	6.416	6.659	6.137	5.987	6.534	6.479	5.736	4.103	4.171	6.431	5.747	6.053	6.37	5.592	6.082	6.08	6.085	6.093
metab_10545	Hemorphin-7	pos	HMDB0253085	-	499.2503121	2.7904	0	31.7	4.335573336	7.024	7.284	6.503	5.171	5.427	6.924	7.215	6.814	6.596	6.837	6.982	6.869	5.633	4.863	5.467	7.144	6.928	7.055	6.922	6.295	6.816	6.784	6.788	6.786
metab_10549	Lacto-N-triose I	pos	HMDB0039750	-	528.1921759	2.0922	0	53.3	-0.219906982	5.436	6.153	5.906	4.307	6.019	5.939	5.261	5.458	5.406	5.815	5.74	5.476	5.741	5.642	5.676	5.666	6.091	6.066	5.496	5.558	5.756	5.79	5.751	5.759
metab_10563	Ser Leu	pos	-	-	219.1338442	2.0769	82.5	0	-0.409219057	5.594	5.635	5.711	5.726	5.75	5.58	5.521	5.467	5.607	5.475	5.481	5.612	5.566	6.056	5.696	5.35	5.527	5.346	5.733	5.613	5.73	5.704	5.709	5.707
metab_10568	Gln Ile Thr Asp	pos	-	-	476.2347623	2.0699	50.5	0	-0.719236612	4.682	4.867	5.465	5.689	4.806	5.258	4.676	4.511	4.956	5.079	4.77	4.457	5.472	5.742	5.617	5.073	5.406	5.357	4.893	5.319	5.369	5.393	5.356	5.375
metab_10574	Octanedioylcarnitine	pos	HMDB0241733	-	318.1910575	2.0621	0	53.3	-0.178114387	5.824	4.887	4.805	6.117	5.803	5.305	5.646	5.6	5.802	5.963	4.771	4.962	5.843	5.384	5.265	5.664	5.889	5.844	5.63	5.364	5.772	5.765	5.753	5.764
metab_10579	Syringomycin	pos	HMDB0303493	C12268	624.2916293	2.0545	0	97.7	-3.10603006	5.758	6.204	5.734	4.254	5.711	6.053	6.017	6.044	6.206	5.928	6.046	6.195	5.961	4.381	5.156	6.094	5.95	5.974	5.988	5.498	5.915	5.926	5.925	5.869
metab_10580	Alpha-D-GalpNAc-(1->3)-[alpha-L-Fucp-(1->2)]-D-Galp	pos	HMDB0247725	-	512.1974521	2.0545	0	64.6	0.134083207	5.609	5.495	6.042	5.899	5.904	6.149	5.39	5.197	5.852	6.195	5.624	5.71	6.181	6.797	6.482	5.839	6.235	6.139	5.969	6.403	6.121	6.151	6.147	6.154
metab_10581	Capecitabine	pos	PW_C009523;HMDB0015233	C12650	392.1812461	2.0545	0	42.3	-4.200996044	5.102	4.842	5.218	4.691	5.286	5.216	4.928	4.364	4.884	5.233	4.953	5.252	5.322	5.343	5.032	4.959	5.274	5.229	4.917	4.995	5.142	5.118	5.125	5.114
metab_10588	3-Hydroxyhexanoylcarnitine	pos	HMDB0013131;HMDB0061630	-	276.1803688	2.0545	0	54	-0.655918666	6.074	6.202	6.219	6.02	6.158	6.26	5.791	5.459	5.856	6.396	6.144	6.221	6.463	6.247	5.809	5.771	6.042	5.961	5.768	5.809	6.072	6.057	6.049	6.043
metab_10590	L-Prolyl-4-hydroxy-L-prolin	pos	HMDB0256781	-	211.107666	2.0545	0	42	-0.231061985	5.597	5.396	5.504	5.316	5.454	5.33	5.665	5.645	5.901	5.548	5.557	5.652	5.53	5.518	5.428	5.495	5.385	5.399	5.373	5.312	5.51	5.51	5.537	5.542
metab_10596	3-Methyl-1-phenyl-1-butanone	pos	-	-	163.1117166	2.0545	58.5	0	-0.153464588	5.432	5.406	5.38	5.462	5.503	5.296	5.49	5.651	5.269	5.301	5.38	5.472	5.265	5.419	5.346	5.209	5.287	5.278	5.161	5.302	5.436	5.43	5.435	5.437
metab_10600	L-Valine	pos	HMDB0000883;PW_C000704;MJDBOTE0000526	C00183	100.0760868	2.0545	0	38.1	3.38623802	5.87	5.609	5.794	8.14	6.015	5.938	5.759	5.73	5.8	5.713	5.888	5.903	5.835	6.213	6.442	5.858	5.768	5.716	5.822	5.87	7.017	6.999	6.939	6.98
metab_10601	4-Vinylcyclohexene dioxide	pos	HMDB0246593	C19311	105.0701868	2.0545	0	33.4	2.213871626	5.121	5.028	5.116	5.13	5.224	5.104	5.119	5.207	5.161	5.14	5.079	5.155	5.021	5.221	5.09	4.987	4.992	4.989	4.965	5.071	5.12	5.121	5.1	5.127
metab_10602	Toluene	pos	HMDB0034168	C01455	93.070341	2.0545	0	54	5.043439037	5.2	5.142	5.143	5.177	5.237	5.061	5.262	5.38	5.109	5.103	5.19	5.244	5.101	5.205	5.15	5.068	5.082	5.096	5.014	5.124	5.193	5.193	5.178	5.195
metab_10603	Benzene	pos	HMDB0001505	C01407	79.05485068	2.0545	0	40.2	7.995925058	4.65	4.604	4.569	4.63	4.702	4.562	4.74	4.895	4.524	4.566	4.632	4.666	4.574	4.671	4.617	4.466	4.541	4.539	4.482	4.6	4.654	4.665	4.656	4.664
metab_10607	12-Oxo-c-LTB3	pos	HMDB0060154	-	655.3042346	2.0466	0	31.1	-8.640398717	5.7	5.927	5.074	3.667	4.652	5.563	5.722	5.982	5.63	5.391	5.944	5.919	5.617	4.295	3.662	5.877	5.287	5.669	5.762	5.183	5.615	5.578	5.655	5.621
metab_10613	(-)-Arctiin	pos	HMDB0301809	C16915	552.2410076	2.0466	0	88.7	-5.484401208	3.885	3.639	4.43	5.172	3.771	5.028	4.177	3.595	3.628	5.043	4.137	4.637	5.318	5.397	5.352	4.785	5.365	5.154	4.981	4.912	4.702	4.698	4.699	4.744
metab_10617	AzI	pos	HMDB0031775	-	481.2452282	2.0466	0	47.3	6.866054975	5.04	5.369	4.365	3.716	3.63	5.127	5.282	4.297	5.607	5.196	5.132	5.516	4.462	3.779	4	5.192	5.193	5.178	5.401	4.903	5.102	5.099	5.143	5.101
metab_10620	Elbasvir	pos	HMDB0251738	-	441.7183154	2.0466	0	32.7	-0.416648298	5.811	5.385	5.622	2.558	2.536	5.834	5.806	4.957	5.736	5.718	5.79	5.696	5.564	3.74	2.964	5.961	6.11	5.933	5.866	5.595	5.537	5.518	5.561	5.521
metab_10631	Arctiopicrin	pos	HMDB0301857	C09297	364.1813264	2.0466	0	37	-9.058831604	4.81	5.748	4.327	3.157	3.135	4.445	4.43	4.352	5.553	5.007	5.571	5.635	4.093	3.284	3.153	5.776	5.169	5.369	5.377	3.086	4.769	4.714	4.759	4.546
metab_10636	Capsaicin	pos	HMDB0002227;LMFA08020085;MJDBOTE0001453	C06866	328.186468	2.0466	0	31.8	-6.049709939	5.017	5.435	4.558	4.239	4.517	5.276	5.479	5.697	5.054	5.252	5.115	5.294	4.295	4.386	4.419	5.439	4.897	5.302	5.338	4.851	5.159	5.154	5.154	5.082
metab_10641	5'-Deoxy-5'-fluorouridine	pos	HMDB0060406;HMDB0246881	C12739	279.1007348	2.0466	0	43.1	8.306296106	5.784	5.698	5.895	5.534	6.195	5.681	5.67	5.771	5.812	5.733	5.698	5.829	6.023	5.24	5.849	5.759	5.917	5.856	5.552	5.531	5.78	5.775	5.771	5.77
metab_10642	Lysylvaline	pos	HMDB0028964	-	268.1653476	2.0466	0	42.7	8.91337471	4.829	2.973	2.916	2.989	2.888	2.904	4.104	2.929	3.385	2.921	2.984	3.017	2.949	4.758	4.461	2.96	2.942	2.922	3.242	3.148	4.102	4.028	4.021	4.076
metab_10644	2-Hydroxyfelbamate	pos	PW_C040524;HMDB0060670	C16582	237.0867592	2.0466	0	50.3	-0.881990576	5.213	4.686	4.899	4.457	4.534	5.228	5.414	5.173	4.576	4.755	4.924	5.3	5.018	5.341	5.001	4.689	5.021	4.912	4.761	5.248	5.231	5.248	5.261	5.264
metab_10645	Nopalinic acid	pos	HMDB0029437	C01683	227.1024583	2.0466	0	63.5	-0.668077717	5.541	5.387	5.52	5.154	5.462	5.559	5.371	5.307	5.375	5.534	5.462	5.587	5.624	5.764	5.449	5.42	5.624	5.57	5.437	5.497	5.537	5.532	5.508	5.535
metab_10654	2-Phenylacetamide	pos	HMDB0010715	C02505	118.065328	2.0466	64.8	0	1.498004685	5.739	5.708	5.659	5.766	5.809	5.621	5.824	5.961	5.608	5.625	5.705	5.775	5.606	5.718	5.686	5.555	5.61	5.599	5.482	5.627	5.738	5.73	5.73	5.744
metab_10657	4-Hydroxy-4-methyl-5-hexenoic acid gamma lactone	pos	HMDB0032333	-	91.0547362	2.0466	0	31	4.042072869	5.669	5.643	5.613	5.701	5.736	5.563	5.764	5.893	5.544	5.559	5.638	5.699	5.561	5.695	5.638	5.484	5.546	5.531	5.436	5.57	5.667	5.672	5.669	5.675
metab_10681	CDP-DG(22:6(4Z,8Z,10Z,13Z,16Z,19Z)-OH(7)/20:1(11Z))	pos	HMDB0291778	-	559.7773831	2.837	0	38.5	1.927882757	6.731	7.491	6.552	5.035	6.138	6.315	7.355	7.285	6.804	6.618	6.464	6.115	5.116	4.4	5.519	6.858	6.459	6.568	6.382	5.696	6.843	6.804	6.803	6.806
metab_10700	Soyasaponin beta-A	pos	HMDB0302655	-	542.2551258	2.031	0	33.1	-7.832982654	5.232	5.538	4.364	3.653	4.022	5.356	5.579	4.977	5.33	4.902	5.614	5.72	5.14	3.095	3.036	5.662	5.527	5.506	5.582	4.858	5.113	5.164	5.137	5.122
metab_10714	PIP(22:2(13Z,16Z)/PGF1alpha)	pos	HMDB0280275	-	357.8641816	2.031	0	72.4	-0.082679259	4.602	4.799	3.474	4.167	3.446	4.068	4.669	3.586	4.186	4.359	4.167	5.282	3.508	5.057	4.314	4.261	3.501	3.48	5.005	3.434	4.21	4.343	4.264	4.006
metab_10720	2-Chloroacetophenone	pos	HMDB0245061;HMDB0246089	-	137.0152052	2.5973	0	44.2	-0.318654655	5.497	5.304	5.436	5.293	5.354	5.423	5.472	5.461	5.496	5.381	5.484	5.532	5.442	5.497	5.469	5.498	5.41	5.431	5.471	5.468	5.408	5.421	5.415	5.441
metab_10737	Collagen	pos	HMDB0303213	C00211	427.2115914	2.0232	0	55.3	0.54255298	4.565	4.749	4.317	4.815	4.007	4.908	5.314	5.665	5.153	4.673	4.882	4.745	4.167	4.743	3.758	5.245	5.404	5.216	5.298	4.25	4.784	4.781	4.886	4.809
metab_10747	HBOA trihexose	pos	HMDB0304552	C08283	122.096509	2.0232	0	35.5	0.529541272	4.064	4.157	4.549	4.492	4.402	4.534	5.137	4.245	5.237	5.006	4.419	5.139	4.912	4.615	4.359	5.173	4.669	4.737	5.665	5.237	4.849	4.857	4.845	4.859
metab_10760	PS(6 keto-PGF1alpha/14:1(9Z))	pos	HMDB0280931	-	421.7217138	2.0153	0	39.3	-7.885767217	5.078	5.225	5.077	3.394	3.372	5.181	5.425	4.32	5.585	5.515	5.15	5.453	4.133	3.52	4.343	5.47	5.004	5.192	5.465	5.127	5.077	5.069	5.056	5.075
metab_10781	Spinacoside C	pos	HMDB0034870	-	475.2273251	2.007	0	30.1	7.580526623	4.068	4.498	4.848	4.61	5.068	4.675	4.592	4.253	4.432	4.663	4.179	4.395	5.428	3.532	4.629	4.656	5.038	5.071	4.28	4.797	4.66	4.67	4.663	4.66
metab_10788	Rosmaricine	pos	HMDB0041446	-	409.2079752	2.007	0	43.8	-5.222975781	6.108	5.913	6.351	6.321	6.242	6.136	5.893	5.613	6.263	6.402	6.193	6.146	6.73	5.881	5.837	6.342	6.578	6.574	6.254	6.522	6.325	6.318	6.32	6.315
metab_10789	PA(22:6(4Z,7Z,10Z,13Z,16Z,19Z)/18:4(6Z,9Z,12Z,15Z))	pos	LMGP10010831;PW_C062838;HMDB0115412	C00416	393.2110417	2.007	0	59.5	2.615237102	4.702	4.791	4.546	3.337	3.521	4.528	5.102	3.461	5.213	4.709	4.82	4.966	3.688	3.432	3.675	4.668	3.95	4.447	4.501	4.112	4.671	4.666	4.666	4.74
metab_10793	PS(20:3(8Z,11Z,14Z)/LTE4)	pos	HMDB0282495	-	485.263175	2.8838	0	70.7	-8.157919948	6.241	6.238	6.524	6.547	6.564	6.152	5.985	6.021	6.067	6.18	6.161	5.91	6.297	5.78	6.293	6.131	6.059	6.079	6.078	6.298	6.294	6.262	6.261	6.264
metab_10797	Aclacinomycin Y	pos	HMDB0247948;HMDB0247949	C18639	827.3531566	1.9991	0	60.4	-8.079342901	5.157	5.898	3.833	3.827	3.805	4.015	5.716	6.299	5.072	4.567	5.308	5.286	4.543	3.953	3.822	4.162	3.859	4.141	4.555	3.756	4.996	4.957	4.988	4.995
metab_10809	Isokobusone	pos	HMDB0036791	C16977	267.1337409	1.9991	0	35.1	2.682715019	4.852	4.896	4.846	5.002	4.459	4.444	4.759	4.797	4.815	4.346	4.743	4.741	4.714	4.754	4.68	4.42	4.356	4.215	4.559	4.305	4.757	4.747	4.732	4.755
metab_10815	Kynurenic Acid	pos	PW_C000566;HMDB0000715;MJDBOTE0000367	C01717	190.0497963	2.8915	97.3	0	-0.387328366	6.053	5.996	6.17	6.118	5.778	5.944	6.034	6.026	6.027	5.996	6.177	6.341	6.43	6.422	6.287	6.265	6.464	6.442	6.134	6.33	6.183	6.17	6.174	6.174
metab_10825	Rebaudioside C	pos	HMDB0034947;LMPR01040132	-	476.2246505	2.876	0	53.4	-1.184368655	5.318	5.978	5.938	6.745	6.384	6.302	5.809	4.685	5.897	6.005	5.947	6.039	6.485	6.154	5.906	6.04	6.523	6.43	6.144	6.257	6.224	6.203	6.223	6.228
metab_10832	Dimethyl C7	pos	HMDB0251368	-	451.7140739	1.9757	0	56.2	0.403838478	5.217	5.474	5.488	5.111	4.458	4.663	5.151	4.686	4.662	4.683	5.034	5.191	5.379	5.188	4.976	4.75	5.132	4.963	4.194	4.255	5.209	5.205	5.204	5.227
metab_10869	2-(Difluoromethyl)arginine	pos	HMDB0247212	-	490.2504598	1.9446	0	70.5	-0.736398058	5.066	5.136	5.092	4.631	4.897	4.864	4.738	4.756	4.551	4.743	5.052	4.512	5.014	5.264	4.782	4.343	4.539	4.341	4.504	4.512	4.954	4.963	4.971	4.974
metab_10872	Leu Glu Asp	pos	-	-	376.1715787	1.9446	67.4	0	0.366444231	3.809	3.998	4.036	5.157	4.34	4.102	4.019	4.501	3.989	3.806	3.461	4.292	4.126	4.574	4.533	3.691	3.609	3.697	3.732	4.247	4.393	4.412	4.411	4.373
metab_10884	Strictosidine	pos	HMDB0304492	C03470	548.2562935	1.9289	0	82	-7.473625195	4.885	4.758	4.454	4.851	3.948	5.129	5.307	5.446	4.875	4.666	5.002	4.743	4.573	4.62	4.304	5.078	4.481	4.958	5.367	4.803	4.676	4.782	4.889	4.765
metab_10887	Benzenebutanoic acid, alpha-(acetylamino)-2-amino-gamma-oxo-	pos	HMDB0245586	-	292.1289593	2.8684	0	65	-0.892379404	5.539	5.76	5.792	6.275	5.974	5.616	5.476	5.51	5.292	5.573	5.489	5.258	5.546	5.413	5.733	5.473	5.368	5.446	5.637	5.629	5.774	5.72	5.719	5.721
metab_10899	Gluten exorphin C	pos	HMDB0059796	-	356.6902691	1.9211	0	34.6	2.584110142	3.933	5.55	3.313	3.745	2.719	4.726	5.323	4.999	5.026	4.081	4.862	4.396	3.018	3.489	2.736	4.482	3.336	4.262	4.821	3.705	4.752	4.791	4.754	4.75
metab_10906	4-Methyl-5-Thiazoleethanol	pos	HMDB0032985	C04294	144.0477057	1.9132	92.4	0	-0.388692118	3.994	4.359	4.564	5.263	4.716	4.705	4.43	4.525	5.036	4.308	4.245	4.461	4.679	4.952	4.667	4.334	4.409	4.379	4.361	5.708	4.997	5.005	5.008	5.011
metab_10931	Tryptophyl-Alanine	pos	HMDB0029076	-	592.2826745	1.8741	0	41.1	-9.330078907	5.479	5.877	4.981	5.086	5.157	4.388	5.811	5.843	5.44	5.617	5.65	5.678	4.851	2.469	4.27	5.494	5.287	5.352	4.904	4.643	5.392	5.355	5.363	5.373
metab_10964	Asp Gly Val	pos	-	-	290.1343637	1.8663	85.5	0	-1.030867396	5.346	5.515	5.319	5.053	5.3	5.442	5.446	5.214	5.417	5.109	5.527	5.479	5.099	4.246	4.866	5.043	5.271	5.378	5.149	4.962	5.329	5.306	5.322	5.327
metab_10968	Isoleucylhydroxyproline	pos	HMDB0028908	-	245.1495216	1.8663	0	65.4	-0.253713728	7.331	7.639	6.892	6.194	6.7	6.786	7.515	7.49	7.265	7.052	7.254	7.285	6.516	6.099	6.641	7.067	6.848	6.955	6.543	6.551	7.213	7.182	7.182	7.184
[truncated: 1,418 more rows]
