# Supplementary material for: Seasonal Breeding Alters Fecal Microbiota and Metabolome in the Male Captive Yangtze Finless Porpoise (Neophocaena asiaeorientalis asiaeorientalis)
Source: Ecol Evol. 2025 Jun 22;15(6):e71611. doi: 10.1002/ece3.71611 (PMC12182982; doi:10.1002/ece3.71611)
Supplement: Supplementary file 1 — Data S1 [file ECE3-15-e71611-s001.zip › ece371611-sup-0004-TableS4.xlsx]

## Sheet: Sheet1
Table S4: The differential metabolites identified from B and NB seasonal groups.
ID	Metabolite	Regulate	KEGG Compound ID	Library ID	VIP_pred_OPLS-DA	VIP_PLS-DA	FC(MC/MS)	P_value	FDR
neg_4287	4-oxo-Retinoic acid	up	C16678	HMDB0006285;PW_C002706	4.6758	3.9512	4.0091	0.0001756	0.02934
pos_1159	Mikamycin B	up	C11615	HMDB0256777	4.4276	3.398	2.346	0.01897	0.3295
pos_1157	Cimicifugoside	up	C08935	HMDB0250252	4.0013	2.9646	1.7222	0.02027	0.3332
pos_4774	5-(N-Hexadecanoyl)aminofluorescin	down	-	HMDB0246734	3.8562	3.6083	0.6387	3e-05	0.04406
pos_7845	Merodesmosine	down	-	HMDB0030407	3.6665	2.8151	0.6339	0.01007	0.286
pos_4573	Remikiren	up	C07465	HMDB0014357	3.6126	2.6384	1.5223	0.04208	0.3993
pos_7867	Lisinopril	down	D00362	HMDB0001938;PW_C001297;MJDBOTE0001460	3.4911	3.3703	0.6017	0.0005418	0.1067
neg_4327	Milbemycin A4	down	-	HMDB0254730;HMDB0242623;HMDB0254721	3.4461	2.5426	0.5109	0.01395	0.1876
pos_214	Dhv-PGE2	down	-	HMDB0251112	3.4197	3.6221	0.5859	0.01182	0.2964
neg_4443	Leptomycin B	down	-	HMDB0254018	3.3257	2.578	0.6288	0.01088	0.1716
pos_6807	Salmefamol	down	C11771	HMDB0257468	3.3139	2.9471	0.6253	0.0337	0.3834
neg_4531	Doisynoestrol	up	C15453	HMDB0252206	3.2096	3.1463	1.9773	0.01689	0.1969
pos_4921	Remifentanil	down	C08021	PW_C009349;HMDB0015036	3.0682	2.5571	0.7163	0.009038	0.2716
neg_4472	Denudatin B	up	C10554	HMDB0251001	2.9751	2.3995	1.1961	7.676e-06	0.009618
pos_2453	Thiomorpholine 3-carboxylate	up	C03901	HMDB0059611	2.9418	2.7989	1.4234	0.00193	0.1587
pos_9411	Prolyl-Aspartate	down	-	HMDB0029013	2.9359	2.2255	0.7478	0.03312	0.3818
pos_5184	Bufalin	up	C16922	LMST01130001;HMDB0249428	2.9126	2.2123	1.2828	0.009478	0.2781
pos_2627	Fluticasone propionate	down	-	HMDB0005036	2.8801	2.6586	0.7159	0.01121	0.2933
neg_3655	Avenanthramide A2	up	-	HMDB0029297	2.8132	2.208	1.2728	0.0001669	0.02873
pos_4790	LysoPC(20:2(11Z,14Z)/0:0)	down	C04230	HMDB0010392	2.8046	2.3713	0.7661	0.002434	0.1726
pos_7640	Lyciumoside VIII	up	-	HMDB0033210	2.7731	2.7241	1.6198	0.03	0.3759
pos_6668	6,7-Diketolithocholic Acid	up	-	-	2.7604	2.5218	1.2506	0.005296	0.2306
pos_9345	Dimerum acid	up	-	HMDB0251372	2.7573	2.1367	1.3057	0.03333	0.383
pos_6875	1-O-Acetyl britannilactone	down	-	HMDB0243974	2.7531	2.4958	0.8063	0.0007508	0.108
pos_4620	17-Dimethylaminogeldanamycin	down	-	HMDB0244766	2.7367	2.7152	0.6871	0.01372	0.3037
pos_10620	7-Hydroxy-6-methyl-8-ribityl lumazine	up	C05995	HMDB0004256;PW_C002109	2.727	2.5311	1.2605	9.985e-05	0.05747
pos_6844	Cholylmethionine	down	-	HMDB0242382	2.7231	2.1061	0.7975	0.04134	0.3993
pos_1319	Mesobilirubinogen	down	C05790	HMDB0001898	2.7058	2.2393	0.8175	0.009934	0.2859
neg_4403	Corynantheine	up	C17872	HMDB0250477	2.6233	2.1293	1.1703	0.0001547	0.02837
pos_8176	Pimozide	down	C07566	HMDB0015232	2.6039	2.3131	0.8092	0.0009678	0.1154
pos_7659	Rifampicin	down	C06688	HMDB0257225	2.5748	2.2338	0.8517	0.0001342	0.05906
neg_6284	Alpha-Bisabolol oxide B	up	C16774	HMDB0038197	2.5272	2.1511	1.8893	0.04139	0.2732
pos_7534	Herbimycin a	down	C11225	HMDB0253109	2.5259	2.2165	0.8236	0.002306	0.1695
neg_4728	Euglobal Ia1	up	C09927	HMDB0030032	2.4871	2.0194	1.1339	0.0003727	0.04182
neg_9617	Orotic Acid	down	C00295	HMDB0000226;PW_C000151;MJDBOTE0000334	2.4673	1.9121	0.8012	0.01188	0.1751
pos_4925	Phenylacetylglycine	down	C05598	HMDB0000821;MJDBOTE0000576	2.4296	2.0829	0.8514	0.0005329	0.1067
pos_10262	PA(18:4(6Z,9Z,12Z,15Z)/20:5(5Z,8Z,11Z,14Z,16E)-OH(18R))	up	-	HMDB0264364	2.4197	1.7611	1.1686	0.04864	0.4081
pos_7700	MURABUTIDE	down	-	HMDB0254948	2.4029	2.2371	0.8474	0.0005099	0.1067
neg_7448	Luteinizing-hormone-releasing-hormone	down	-	HMDB0256376	2.3133	1.9284	0.8335	0.01492	0.1904
pos_9647	(-)-Arctiin	up	C16915	HMDB0301809	2.3102	2.0408	1.181	0.004875	0.2289
neg_8217	Ramipril Diketopiperazine	down	-	HMDB0060869	2.3068	1.8664	0.8426	0.002171	0.0924
pos_4446	(2R,5S)-2-(6-Aminopurin-9-yl)-5-(methylsulfanylmethyl)oxolane-3,4-diol	up	-	HMDB0257557	2.2926	2.0297	1.1537	0.0002166	0.07281
neg_6946	Gamma-Glutamyl-2-aminobutyrate	up	-	HMDB0240645;HMDB0242176	2.29	1.7994	1.2502	0.006608	0.1424
pos_9009	Latrunculin a	up	C16901	HMDB0253989	2.2815	2.1764	1.2065	0.006307	0.2381
pos_7205	Limonin	down	C03514	HMDB0035921;HMDB0302538;MJDBOTE0000799	2.2769	1.9603	0.8441	0.013	0.3002
neg_7798	Cyclacillin	up	C12766	HMDB0015135	2.2606	1.7612	1.2193	0.01019	0.1655
pos_8628	Paromomycin I	down	C00832	HMDB0015490;HMDB0242512	2.2417	2.1075	0.8173	0.01224	0.2964
pos_7319	2,5-Bis(acetylamino)pentanoic acid	up	-	HMDB0242108	2.2402	1.8747	1.1291	0.0008698	0.1098
neg_7781	Kudzusaponin SA4	down	-	HMDB0031353	2.2383	1.7174	0.8309	0.0249	0.222
neg_3373	MG(0:0/PGE2/0:0)	down	-	HMDB0260527	2.2289	1.7525	0.794	0.03007	0.2367
pos_10496	L-Tyrosine	down	C00082	PW_C000103;HMDB0000158;MJDBOTE0000356	2.2231	1.829	0.8622	0.005975	0.2365
neg_1599	Trehalose	down	C01083	HMDB0000975;PW_C000776	2.2107	2.1675	0.7865	0.03813	0.2615
pos_1215	Ganoderic acid H	down	-	HMDB0035987	2.2019	1.8186	0.8932	0.001354	0.1277
pos_4366	Vanillylamine	down	C16666	HMDB0012309	2.2	2.0419	0.8437	0.001119	0.1154
pos_942	Dodeca-7,10-dienedioylcarnitine	down	-	HMDB0241261	2.1919	1.8992	0.8642	0.004603	0.2277
pos_7346	Cinncassiol C	up	-	HMDB0035166	2.1919	1.7379	1.1546	0.01575	0.3126
pos_7466	11'-Carboxy-gamma-chromanol	up	-	HMDB0012517	2.1699	1.8298	1.3828	0.04252	0.3993
pos_1659	5a-Cholestane-3a,7a,12a,23,25-pentol	up	-	LMST01010238;HMDB0000558	2.1695	1.9832	1.1851	0.006371	0.2381
neg_1678	Serylglutamic acid	down	-	HMDB0029038	2.1422	1.7018	0.8172	0.03205	0.2427
pos_8706	11-alpha-O-beta-D-Glucopyranosyl-16alpha-O-methylneoquassin	down	-	HMDB0039773	2.1391	1.8021	0.8686	0.01443	0.3037
neg_6204	Tyramine glucuronide	up	C03033	HMDB0010328	2.1273	1.6976	1.199	0.01304	0.1835
pos_4459	Ethchlorvynol	up	C07833	HMDB0014335	2.1224	1.9002	1.1446	0.0004135	0.1031
neg_2850	PC(2:0/20:5(7Z,9Z,11E,13E,17Z)-3OH(5,6,15))	down	-	HMDB0288872	2.1215	1.8115	0.6983	0.04159	0.2737
neg_6955	5alpha-Ethoxy-6beta-hydroxy-5,6-dihydrophysalin B	down	-	HMDB0029626	2.1198	1.9579	0.7475	0.04598	0.2873
neg_4114	Nelfinavir	down	C07257	HMDB0014365	2.1188	1.7216	0.8681	0.006106	0.1424
neg_5885	Estradiol-17alpha 3-D-glucuronoside	up	C04300	LMST05010026;HMDB0010349	2.1145	1.7937	1.1	0.003168	0.1093
neg_30	Rutinose	up	C08247	HMDB0247100;HMDB0302439	2.1033	1.6229	1.1059	0.0004381	0.04424
neg_3291	Propacetamol	down	-	HMDB0256808	2.0943	1.7079	0.8405	0.04605	0.2873
pos_9540	Caffeic acid ester	up	C10484	HMDB0302344	2.0893	1.5006	1.1078	0.03376	0.3834
neg_3352	Butirosina	down	-	HMDB0248282	2.0795	1.8397	0.8584	0.007467	0.1469
pos_4971	Taurodehydrocholic acid	down	-	HMDB0258743	2.0654	2.1887	0.7981	0.02673	0.3623
pos_5484	Abscisic alcohol	up	C13456	HMDB0039635	2.0636	1.5423	1.0837	0.01603	0.3132
neg_6885	Evobioside	up	-	HMDB0038020	2.0633	1.6289	1.1755	0.02276	0.215
neg_7048	4-O-Methylhonokiol	down	-	HMDB0246556	2.0561	1.601	0.876	0.006676	0.1424
pos_10313	Galactosylhydroxylysine	up	C05547	HMDB0242167;HMDB0246151;HMDB0000600	2.0461	3.0538	3.9252	0.04722	0.4021
neg_2403	Laninamivir	down	C21557	HMDB0253972	2.0443	1.7401	0.8125	0.04987	0.2952
pos_193	Setariol	down	-	HMDB0041583	2.0406	1.8729	0.8625	0.02911	0.3731
neg_2546	Benzeneacetamide-4-O-sulphate	down	-	HMDB0059994	2.0373	1.6019	0.8429	0.01258	0.1818
pos_8485	Tilisolol	down	-	HMDB0259093	2.0358	1.5755	0.8866	0.02072	0.3332
pos_8641	Isoleucyl-prolyl-proline	down	-	HMDB0253021	2.034	1.8635	0.8086	0.01901	0.3295
neg_1861	Phthalic anhydride	up	-	HMDB0256501	2.0324	1.6842	1.1957	0.01996	0.207
neg_5567	Citral propylene glycol acetal	up	-	HMDB0037286	2.0319	1.7244	1.2089	0.02392	0.219
pos_7745	Phe Phe	down	-	-	2.0289	1.637	0.8665	0.01979	0.3324
pos_9070	PS(14:0/PGJ2)	down	-	HMDB0280831	2.0257	1.7656	0.8629	0.01663	0.3182
pos_10461	(2R,2'S)-Isobuteine	up	-	HMDB0030411	2.02	1.5134	1.1273	0.03913	0.3937
pos_4558	Etimicin	down	-	HMDB0252101	2.0129	1.9101	0.79	0.04254	0.3993
neg_827	Sinapaldehyde	up	C05610	HMDB0258653;HMDB0258301	1.9994	1.6852	1.1892	0.007694	0.1479
neg_7041	Lipoamide	up	C00248	LMFA08010006;HMDB0000962;HMDB0304823;PW_C000769	1.9989	1.5335	1.2049	0.02751	0.2306
pos_4564	Arg Glu Ser	down	-	-	1.9984	1.8225	0.8839	0.002072	0.165
neg_5852	Guan-fu base A	up	-	HMDB0252967	1.9984	1.5583	1.1211	0.00503	0.1327
neg_7277	Zanamivir	down	C08095	HMDB0014698	1.9894	1.6024	0.8743	0.003515	0.1167
pos_7137	Desglucocoroloside	up	-	HMDB0033709	1.9891	1.622	1.0973	0.02609	0.3582
neg_9700	3-Hydroxyphenylacetylglutamine sulfate	up	-	HMDB0304917	1.9815	1.5766	1.1719	0.01507	0.1906
neg_6607	Foliandrin	down	-	HMDB0252427	1.9686	1.6941	0.8483	0.01851	0.2031
pos_1449	Testosterone enanthate	up	C08157	LMST02020075;HMDB0005814	1.9665	1.7449	1.1446	0.04705	0.4021
neg_5874	Androsterone sulfate	up	-	HMDB0002759	1.9572	1.7134	1.1745	0.0375	0.2601
pos_10614	L-Aspartate-semialdehyde	down	C00441	HMDB0012249	1.9484	1.5529	0.8922	0.02721	0.3649
pos_1264	Met Ile Trp	down	-	-	1.9372	1.4211	0.9246	0.02646	0.3599
pos_7996	2-Methyl-1-hydroxypropyl-ThPP	up	C15976	HMDB0006866	1.9323	1.569	1.0906	0.002067	0.165
pos_4653	Ala Ile Ile	down	-	-	1.927	1.4855	0.9089	0.01235	0.2964
neg_8007	Cucumopine	up	C08475	HMDB0301842	1.923	1.5014	1.1294	0.005179	0.1338
neg_4088	Buprenorphine 3-beta-D-Glucuronide	down	-	HMDB0249443	1.9205	1.6017	0.892	0.007205	0.1462
neg_4405	Dhesn	down	-	HMDB0251109	1.9165	1.5378	0.8536	0.01949	0.2069
neg_5717	17beta-Estradiol 3-sulfate	up	C08357	HMDB0004448	1.9118	1.576	1.1577	0.02447	0.2215
neg_6979	5-Megastigmen-7-yne-3,9-diol 3-glucoside	up	-	HMDB0032842	1.8964	1.5259	1.1646	0.01131	0.1743
neg_8780	Catechin 7-glucoside	down	C09617	HMDB0037949	1.891	1.6025	0.8443	0.03926	0.265
neg_1756	Gamma-Glutamylserine	down	-	HMDB0029158	1.8895	1.5031	0.8771	0.02938	0.235
pos_7831	Gln Ile Ile	down	-	-	1.8714	1.4836	0.8827	0.04758	0.4032
pos_3901	Dialdehyde	down	C11678	HMDB0251125	1.8689	1.8284	0.8552	0.04705	0.4021
neg_3702	1,4-Benzothiazine-O-quinonimine	down	-	HMDB0012491	1.8665	1.5284	0.8564	0.03417	0.2503
pos_9380	2,3,4,5-Tetrahydro-2-pyridinecarboxylic acid	up	C00450	HMDB0012130	1.8664	1.4942	1.1308	0.02354	0.3436
pos_4379	(3a,5b,7a,12a)-24-[(carboxymethyl)amino]-1,12-dihydroxy-24-oxocholan-3-yl-b-D-Glucopyranosiduronic acid	down	-	HMDB0002472	1.8632	1.5276	0.9121	0.01517	0.3062
pos_8695	Cilastatin	down	C01675	HMDB0247784;HMDB0015535;MJDBOTE0001591	1.8588	1.8737	0.8331	0.04003	0.3961
neg_7017	Oxypeucedanin hydrate	down	-	HMDB0256020	1.8582	1.5812	0.8597	0.03963	0.2665
neg_3363	Tafamidis	up	-	HMDB0258677	1.8546	1.4579	1.0844	5.743e-05	0.01661
pos_4213	Soyasaponin aa	down	-	HMDB0040505	1.8542	1.9499	0.8676	0.00465	0.2277
pos_7318	PGP(PGD2/a-25:0)	down	-	HMDB0274708	1.854	1.3398	0.9303	0.02122	0.3352
neg_6524	Idazoxan	up	C10968	HMDB0253375	1.8511	1.463	1.1016	0.00142	0.08148
neg_5141	Taurocholic Acid	down	C05122	HMDB0000036;PW_C000025;LMST05040001;MJDBOTE0000483	1.8358	1.5024	0.8866	0.03261	0.2455
neg_4431	Nona-4,7-dienedioylcarnitine	up	-	HMDB0241772	1.8356	1.6776	1.1775	0.01568	0.1933
neg_2386	6-Hydroxymethylpterin	up	-	HMDB0247079	1.8308	1.3827	1.1352	0.009708	0.1633
neg_3589	Suspensolide F	down	C17429	HMDB0031918	1.816	1.6175	0.8854	0.009362	0.1598
pos_10339	Coelenterazine	down	C15037	HMDB0250397	1.811	1.9977	0.8675	0.006273	0.2381
neg_7602	2-Hydroxypyridine	up	C02502	HMDB0013751	1.8082	1.3516	1.1248	0.007602	0.1479
neg_9837	Isocitrate	up	C00311	HMDB0001874;HMDB0304324;HMDB0000193	1.8076	1.4941	1.0994	0.01532	0.1915
pos_10095	N-[2-(3,4-Dihydroxyphenyl)ethyl]octanamide	down	-	HMDB0255033	1.8065	1.3713	0.9273	0.01954	0.3301
neg_4785	PA(10:0/i-12:0)	up	C00416	PW_C063996;HMDB0115611	1.7998	1.4111	1.0862	0.002337	0.09557
neg_9213	7,8-Dihydropteroic acid	down	C00921	HMDB0001412	1.7996	1.5992	0.8969	0.004617	0.1315
pos_3462	Amosulalol	down	-	HMDB0249622	1.7975	1.3695	0.9189	0.04337	0.401
neg_7531	DG(20:5(5Z,8Z,11Z,14Z,16E)-OH(18R)/0:0/8:0)	down	-	HMDB0297186	1.7975	1.6293	0.9013	0.005291	0.1348
pos_8610	Asparaginyl-Tryptophan	down	-	HMDB0028742	1.783	1.3933	0.9208	0.01268	0.3001
pos_5050	Morphiceptin	down	-	HMDB0005777	1.7825	1.6052	0.9085	0.009603	0.2796
pos_3785	PIP(TXB2/18:1(15Z))	down	-	HMDB0278973	1.7797	1.6978	0.9011	0.005705	0.2341
pos_4017	Licoricesaponin J2	down	-	HMDB0039448	1.7779	1.2911	0.9393	0.03537	0.3862
neg_3700	Prolyl	down	-	HMDB0256800	1.7749	1.4676	0.8746	0.02899	0.2345
pos_8981	Phenobarbital	down	C07434	HMDB0015305	1.7748	2.4165	0.8005	0.0449	0.4013
pos_6705	Arg-Thr-Lys-Arg	up	-	HMDB0304796	1.7741	1.4301	1.0754	0.01482	0.3049
neg_9181	Vulgamycin	down	-	HMDB0259880	1.7713	1.3985	0.8878	0.01501	0.1906
neg_7554	4-Oxo-1,4-dihydroquinoline-3-carboxylic acid	up	-	HMDB0246559	1.7462	1.3804	1.061	7.6e-05	0.02116
pos_3996	Asn His Tyr	down	-	-	1.7444	1.4302	0.9164	0.01684	0.3187
neg_6289	4-((6-Methoxyquinolin-8-yl)amino)pentanoic acid	up	-	HMDB0247386	1.7431	1.5124	1.1529	0.03712	0.2591
pos_9001	Homocapsaicin	down	C20215	HMDB0036329	1.7429	1.8427	0.8541	0.03149	0.3788
neg_2323	4-Methylumbelliferyl beta-D-xylopyranoside	down	-	HMDB0247186	1.7343	1.4097	0.8828	0.03824	0.2621
neg_3853	Exatecan	up	-	HMDB0252142	1.7317	1.3626	1.0672	0.0002758	0.03455
pos_7917	Kukoamine C	up	C17617	HMDB0060526	1.7275	1.4269	1.1083	0.03447	0.3862
pos_3461	Faropenem	up	C13310	HMDB0041892	1.7261	1.2837	1.0791	0.04425	0.4013
neg_1713	2-Oxazolidinone	down	C06695	HMDB0245282	1.722	1.334	0.9009	0.02654	0.227
pos_6916	3-Palmitoylcatechin	up	-	HMDB0245965	1.721	1.4877	1.0634	0.002747	0.1819
pos_4346	Fosteabine	down	C21596	HMDB0252470	1.7063	1.3595	0.9173	0.02712	0.3649
pos_11082	Epoxiconazole	up	C11229	HMDB0242676	1.7055	1.8259	1.1861	0.02356	0.3436
pos_8682	Gln Leu Val	down	-	-	1.6945	1.6003	0.892	0.006224	0.2381
neg_3952	N-((6-Methyl-5-oxo-3-thiomorpholinyl)carbonyl)-L-histidyl-L-proline	up	-	HMDB0250383	1.6882	1.3189	1.0867	0.003294	0.1115
pos_7218	PGP(6 keto-PGF1alpha/i-14:0)	down	-	HMDB0275022	1.6839	1.7925	0.8819	0.004089	0.2217
neg_4573	2-Oxo-3-hydroxy-lysergide	up	-	HMDB0245284	1.6825	1.3167	1.0883	0.003659	0.1191
neg_9881	Daidzein	up	C10208	HMDB0003312;LMPK12050038;MJDBOTE0000779	1.6824	1.4806	1.1097	0.03569	0.2534
neg_2928	Morphine 3-Sulfate	up	-	HMDB0254891	1.681	1.2216	1.1145	0.04384	0.28
neg_6726	Leonurine	down	C16985	HMDB0254014	1.6732	1.3539	0.9211	0.002292	0.09518
neg_5597	Gilteritinib	up	-	HMDB0252717	1.6692	1.307	1.0943	0.01487	0.1904
neg_6016	Fluocortolone Pivalate	up	-	HMDB0252353	1.6682	1.3025	1.0683	0.002625	0.1007
neg_9815	2-Methylguanosine	down	-	HMDB0001107;HMDB0005862	1.6654	1.3404	0.9043	0.03482	0.2512
neg_1988	N-[4-Cloro-3-(T-butyloxome)phenyl-2-methyl-3-furan-carbothiamide	up	-	HMDB0259384	1.6625	1.3887	1.1169	0.02292	0.2157
pos_4088	N-hydroxy-L-tryptophan	down	C19716	HMDB0255152	1.6596	1.4135	0.9364	0.005597	0.2326
neg_9861	Methylmalonic acid	up	C02170	LMFA01170118;PW_C000130;HMDB0000202	1.6546	1.3292	1.1084	0.02313	0.2158
neg_5980	Teloxantrone	up	-	HMDB0258795	1.6545	1.4481	1.0849	0.005067	0.1327
pos_5138	Acetylpterosin C	down	-	HMDB0030764	1.6508	1.3437	0.9317	0.01429	0.3037
neg_2087	Glu-Thr	down	-	HMDB0028829	1.6501	1.3543	0.9067	0.03389	0.2493
pos_7670	Zymosterol intermediate 2	down	C05437	PW_C002697;HMDB0006271	1.6405	1.4646	0.8974	0.03615	0.3862
pos_8059	Pro Pro Thr	down	-	-	1.6389	1.6154	0.8905	0.01912	0.3297
neg_6498	Sulfolithocholic acid	up	-	HMDB0000907;LMST05020015	1.6352	1.2866	1.0721	0.004046	0.1275
pos_8480	Hypoglycin B	down	C08280	HMDB0029428	1.6349	1.3559	0.9199	0.03128	0.3788
neg_6876	Phenytoin catechol	up	-	HMDB0060865;PW_C040700	1.634	1.4654	1.1609	0.04756	0.2893
neg_5774	Salutaridinol	up	C05220	HMDB0304480	1.6332	1.3439	1.0848	0.01864	0.2038
neg_7682	Arecaidine	down	C10128	HMDB0030352	1.6308	1.3384	0.891	0.03751	0.2601
pos_4604	Ile Trp	down	-	-	1.6293	1.3767	0.932	0.005843	0.2341
neg_6999	Milbemycin alpha7	down	-	HMDB0254725;HMDB0254730;HMDB0242623;HMDB0254721	1.6271	1.3551	0.9253	0.006148	0.1424
pos_10037	Ile Gly	down	-	-	1.6236	1.3039	0.9455	0.002885	0.1853
neg_400	Formononetin methylated	down	-	HMDB0304567	1.6187	1.4153	0.9158	0.01416	0.1888
neg_4675	PA(8:0/i-12:0)	up	C00416	PW_C064070;HMDB0115685	1.6175	1.262	1.0607	0.002138	0.09186
pos_9370	N6-[2-(4-Aminophenyl)ethyl]adenosine	down	-	HMDB0248518	1.6166	1.3355	0.9103	0.0408	0.3993
pos_8423	1,2-Cyclohexanedicarboxylic acid, 4-methyl-	up	-	HMDB0253138	1.6158	1.4774	1.1142	0.02686	0.3628
pos_4837	Pentamidine	down	C07420	HMDB0014876;MJDBOTE0001531	1.615	1.3582	0.9476	0.001036	0.1154
pos_931	Ganoderic acid theta	down	-	HMDB0036310	1.6121	1.5363	0.9159	0.007513	0.2521
pos_7962	Gln Leu Ile	down	-	-	1.6032	1.2531	0.9382	0.01394	0.3037
pos_7954	Gly Val Trp	down	-	-	1.6017	1.1727	0.9414	0.04418	0.4013
neg_8559	TIAZOFURIN	up	C22196	HMDB0259072	1.5968	1.3931	1.1356	0.04594	0.2873
neg_6318	Tanabalin	up	C20205	HMDB0041330	1.5765	1.2989	1.0991	0.01625	0.1948
pos_4066	Tetracosahexaenoic acid, n-3	down	-	HMDB0060117	1.5764	1.4886	0.9417	0.0001842	0.07221
pos_4353	PE(DiMe(11,5)/20:3(8Z,11Z,14Z)-2OH(5,6))	down	-	HMDB0284796	1.5758	1.5661	0.8859	0.04934	0.4096
pos_8618	2,8-Quinolinediol	up	C06342	HMDB0240311	1.5751	1.5892	1.0652	2.283e-06	0.01708
pos_4423	Glutamylleucine	down	-	HMDB0028823	1.5739	1.6134	0.8987	0.02557	0.355
neg_8760	10-Hydroxy-3-methoxy-1,3,5,7-cadinatetraen-9-one	down	C09695	HMDB0036456	1.572	1.3028	0.8864	0.03314	0.2462
pos_2752	Ile Gln	down	-	-	1.5689	1.2155	0.9365	0.02165	0.3352
neg_6499	PA(10:0/8:0)	up	C00416	HMDB0114778;PW_C062193	1.5668	1.2475	1.0625	0.004072	0.1275
pos_8217	Ganglioside GD3 (d18:0/12:0)	down	-	HMDB0011856	1.5652	1.6072	0.9225	0.003682	0.2119
neg_2092	Imidazolepropionic acid	down	C20522	HMDB0002271	1.5652	1.3407	0.8975	0.04523	0.2846
pos_2685	4-Hydroxy-4-(3-pyridyl)-butanoic acid	down	C19579	HMDB0001119	1.563	1.4139	0.8917	0.02792	0.3685
neg_4391	N-Acetyl gemifloxacin	up	-	HMDB0060633	1.5595	1.4053	1.0991	0.0416	0.2737
neg_4022	Salsolinol 1-carboxylate	up	-	HMDB0013068	1.5578	1.2532	1.0867	0.006547	0.1424
neg_2667	Butyl (S)-3-hydroxybutyrate [arabinosyl-(1->6)-glucoside]	up	-	HMDB0039214	1.5564	1.3718	1.1182	0.02279	0.215
neg_7285	Henatinib	up	-	HMDB0253087	1.5564	1.2483	1.0814	0.00376	0.1203
neg_1860	S-(-)-ureidoglycolate	down	-	HMDB0304474	1.5554	1.4748	0.9127	0.01429	0.1888
neg_4279	Atractylodin	up	C16918	HMDB0248710	1.5542	1.273	1.0816	0.01048	0.1679
neg_3625	Isofebrifugine	up	C10698	HMDB0253633;HMDB0242253	1.5528	1.2582	1.077	0.01337	0.1851
pos_8493	PA(20:5(7Z,9Z,11E,13E,17Z)-3OH(5,6,15)/22:4(7Z,10Z,13Z,16Z))	down	-	HMDB0265933	1.5517	1.466	0.9328	0.002772	0.1819
neg_1625	Ethenoadenosine	up	-	HMDB0252011	1.5473	1.2807	1.09	0.01986	0.2069
neg_4545	Mycophenolic acid O-acyl-glucuronide	up	C20383	HMDB0060491;PW_C040621	1.5433	1.2506	1.1024	0.01573	0.1936
neg_846	Pcera-1	down	-	HMDB0256170	1.5402	1.2511	0.9109	0.04165	0.2737
pos_8050	Angiotensin A	up	C20970	HMDB0248424	1.5397	1.7419	1.138	0.01797	0.3257
pos_5063	Leu Leu Phe	down	-	-	1.5368	1.521	0.8969	0.01445	0.3037
pos_4616	Gln Tyr Trp	down	-	-	1.5357	1.6044	0.9046	0.01297	0.3002
neg_5875	Gossyrubilone	up	-	HMDB0033266	1.5356	1.1634	1.0553	0.002858	0.1054
pos_828	Glu Leu	down	-	-	1.5342	1.2709	0.951	0.002209	0.1687
pos_4365	Cromakalim	down	C11819	HMDB0250542	1.5183	1.1005	0.9573	0.02055	0.3332
pos_8772	Arginylphenylalaninamide	down	-	HMDB0257190	1.518	1.7336	0.8456	0.03437	0.3862
neg_6098	1-(3,4-Methylenedioxyphenyl)-2-aminopentane	up	-	HMDB0243792	1.5163	1.2422	1.0724	0.0132	0.1845
pos_771	Glutamylisoleucine	down	-	HMDB0028822	1.5127	1.3749	0.9377	0.003876	0.2151
pos_4583	Jubanine B	down	-	HMDB0030206	1.5107	1.2531	0.9365	0.04287	0.3993
neg_7175	Fasoracetam	down	C13311	HMDB0252174	1.5093	1.2452	0.9265	0.0379	0.2612
neg_6399	Dactimicin	up	C17979	HMDB0250824	1.503	1.2965	1.0804	0.01373	0.1864
pos_984	Kynurenic Acid	up	C01717	PW_C000566;HMDB0000715;MJDBOTE0000367	1.5011	1.5723	1.0524	4.689e-06	0.01754
neg_2743	Emorfazone	down	-	HMDB0251777	1.4947	1.3274	0.8935	0.04301	0.2782
neg_6035	Lomefloxacin	up	C07078	HMDB0015113	1.4942	1.1784	1.0776	0.02087	0.2093
pos_6754	FS4 toxin	up	-	HMDB0037064	1.4914	1.2202	1.0621	0.01451	0.3037
pos_2589	Tert-Butyl (2-(2-hydroxyethoxy)ethyl)carbamate	down	-	HMDB0244567	1.489	1.7204	0.921	0.0005921	0.1071
neg_6026	2-(2-Acetyl-3-Hydroxy-5-methoxyphenyl)acetic Acid	up	-	-	1.4867	1.1743	1.0761	0.01744	0.1992
pos_4843	Ethinamate	down	C07832	HMDB0015165	1.4862	1.5097	0.8905	0.03188	0.3788
pos_9060	Cholylserine	down	-	HMDB0242388	1.4833	1.1627	0.9262	0.04535	0.4013
neg_9109	Tetraazacyclododecanetetraacetic acid	up	-	HMDB0257787	1.4825	1.3667	1.0859	0.02804	0.2318
pos_4723	Ketone Ester	up	-	HMDB0253792	1.4795	1.2526	1.0668	0.01118	0.2933
neg_6750	20-Hydroxy-leukotriene E4	up	C03577	LMFA03020025;HMDB0012639;LMFA03020062	1.4789	1.1593	1.0639	0.006184	0.1424
neg_9880	N-Glycolylneuraminic acid	up	C03410	HMDB0242723;HMDB0062502;HMDB0000833	1.4721	1.25	1.0783	0.03797	0.2613
pos_4551	Physagulin D	down	-	HMDB0041049;LMST01160046	1.469	1.5053	0.91	0.007737	0.2528
neg_2698	Aminohippuric acid	up	D06890	HMDB0001867	1.4674	1.2121	1.0616	0.005716	0.1395
neg_8886	N-gamma-Glutamyl-S-allylcysteine	down	-	HMDB0031874	1.4597	1.2412	0.9295	0.03188	0.2425
neg_8336	Lodoxamide	up	-	HMDB0254146;HMDB0254147	1.4512	1.2194	1.0864	0.02093	0.2093
neg_9826	Trifolin	up	C12626	HMDB0257804;LMPK12111663;HMDB0030864;HMDB0304745	1.4436	1.2329	1.0935	0.04805	0.2903
pos_9124	Ile Leu Gly	down	-	-	1.4417	1.1675	0.9379	0.04566	0.4013
pos_8556	Phenylalanyl-Gamma-glutamate	down	-	HMDB0029009	1.4409	1.1914	0.9548	0.003364	0.1997
pos_8006	Tryptophyl-Proline	down	-	HMDB0029091	1.4351	1.1545	0.9493	0.03872	0.3936
neg_3391	Glucoiberverin	down	C08412	HMDB0304681	1.4337	1.1176	0.9232	0.02804	0.2318
pos_7627	Trp Leu	down	-	-	1.4294	1.5201	0.9003	0.01989	0.3329
pos_8446	Alpha-Muramic acid	up	-	HMDB0248237	1.4272	1.2583	1.0635	0.007973	0.2582
neg_427	3-Keto-b-D-galactose	up	C05394	HMDB0001385	1.4237	1.1337	1.0638	0.01002	0.1647
pos_7930	N6,2'-o-dibutyryladenosine	up	-	HMDB0255304	1.4231	1.1623	1.0619	0.01537	0.3084
neg_9186	5'-Hydroxytenoxicam	up	-	HMDB0014098	1.4213	1.2005	1.0684	0.03943	0.2654
pos_3474	Aminosalicylic Acid	up	C02518	HMDB0014378	1.4205	1.0929	1.0427	0.01491	0.3049
pos_529	6-O-(6-Deoxy-alpha-L-mannopyranosyl)-beta-D-glucopyranose	up	C08247	HMDB0247100;HMDB0302439	1.4193	1.4889	1.0894	0.01714	0.3188
pos_10060	Lichenin	up	C00478	HMDB0302349	1.4179	1.2009	1.051	0.01559	0.3109
pos_7820	Gly Leu Leu	down	-	-	1.4157	1.2523	0.9423	0.009395	0.2773
pos_598	Gly Ile Arg	down	-	-	1.4132	1.3144	0.9395	0.005501	0.2326
neg_7372	(2R,3R,4E)-2,3-Dihydroxy-5-(methylsulfanyl)pent-4-enoylcarnitine	up	-	HMDB0241865	1.4113	1.1743	1.0893	0.03	0.2364
pos_2537	Lotaustralin	down	C08334	HMDB0033865	1.411	2.7698	0.6834	0.04907	0.4093
neg_2558	Osmundalactone	up	-	HMDB0031303	1.4101	1.2289	1.1508	0.04384	0.28
neg_3296	Flumethasone	down	C14479	HMDB0252336;MJDBOTE0001546	1.4099	1.2097	0.9162	0.03146	0.2417
pos_4857	Pectenotoxin 1	down	C16871	HMDB0033490	1.4096	1.5626	0.8975	0.01659	0.3182
pos_10230	6-Formylpterin	up	-	HMDB0247066	1.3994	1.2509	1.071	0.031	0.3788
pos_2896	Glycyl-Lysine	down	-	HMDB0028846	1.3936	1.1894	0.9453	0.01283	0.3002
pos_2039	TETRAHYDROURIDINE	down	-	HMDB0258911	1.3917	1.4794	0.9205	0.02979	0.3759
neg_8899	2-(N-Morpholino)-ethanesulfonic acid	up	-	HMDB0246678	1.3902	1.16	1.0846	0.04498	0.2835
pos_9331	Gly-Ile	down	-	HMDB0028844	1.3902	1.2036	0.9613	0.001982	0.1612
neg_9906	S-Sulfo-L-Cysteine	up	C05824	HMDB0000731	1.3879	1.1381	1.0623	0.008419	0.1542
neg_6173	Riddelliine	up	-	HMDB0257220	1.3823	1.1053	1.059	0.01011	0.1652
neg_4538	Hydroxychloroquine	up	C07043	HMDB0015549	1.3821	1.115	1.0667	0.02014	0.2072
pos_4656	Phe Ile	down	-	-	1.3796	1.4009	0.9276	0.01491	0.3049
pos_630	Ser Ile Ser	down	-	-	1.3784	1.1926	0.9608	0.0006732	0.1071
pos_3944	Phe Val	down	-	-	1.376	1.1159	0.9425	0.04455	0.4013
pos_7196	Alectinib	up	-	HMDB0248129	1.3719	1.0423	1.034	0.03164	0.3788
pos_10729	N-Methyl-L-Threonine	down	-	-	1.3716	1.1763	0.9473	0.03157	0.3788
neg_466	Ceranapril	down	-	HMDB0249824	1.3641	1.2265	0.9373	0.0296	0.2356
neg_9153	Hydroxyprolyl-Tyrosine	up	-	HMDB0028875	1.3616	1.0921	1.0563	0.01003	0.1647
neg_874	D-Pinitol	up	C03844	HMDB0034219;MJDBOTE0000955	1.3561	1.0773	1.0668	0.01984	0.2069
neg_7921	Valeryl 4-hydroxy valsartan	up	-	HMDB0259747	1.3555	1.054	1.0564	0.01565	0.1933
neg_1537	5-L-Glutamyl-taurine	up	C05844	PW_C002088;HMDB0004195	1.3488	1.1575	1.0631	0.02903	0.2345
pos_4317	Asp Val Leu	down	-	-	1.3426	0.95	0.9646	0.04498	0.4013
neg_7900	7,8-Dihydroneopterin	up	C04874	PW_C001537;HMDB0002275	1.342	1.0341	1.0637	0.02994	0.2363
pos_6781	17a,20a-Dihydroxycholesterol	up	C05487	PW_C002916;HMDB0006764	1.3407	1.1722	1.0664	0.04922	0.4096
neg_6507	Papaverrubine B	up	-	HMDB0030169	1.3398	1.0899	1.0528	0.009514	0.1615
pos_9614	Alpha-D-GalpNAc-(1->3)-[alpha-L-Fucp-(1->2)]-D-Galp	up	-	HMDB0247725	1.3398	1.287	1.0632	0.03192	0.3788
neg_6485	2-Hexylthiophene	up	-	HMDB0032329	1.3367	1.0178	1.0761	0.01959	0.2069
pos_3496	Thr Leu	down	-	-	1.3364	1.1489	0.9479	0.0188	0.3286
pos_7919	Mimosine	up	C04771	HMDB0031398;HMDB0015188	1.3359	1.4948	1.141	0.04473	0.4013
neg_6608	(R)-N-Methylsalsolinol	up	-	HMDB0003626	1.3351	1.1567	1.0657	0.02411	0.2194
pos_2546	(2S,4S,6S)-2-[2-(4-Hydroxy-3-meyhoxyphenyl)ethyl]tetrahydro-6-(4,5-dihydroxy-3-methoxyphenyl)-2H-pyran-4-yl 4-acetate	down	-	HMDB0030503	1.3349	1.3951	0.9169	0.03639	0.3862
pos_1915	CDP-DG(22:6(4Z,7Z,10Z,13E,15E,19Z)-OH(17)/i-17:0)	up	-	HMDB0293861	1.3337	1.08	1.0443	0.04167	0.3993
neg_7826	Dihydrocaffeic acid 3-O-glucuronide	up	-	HMDB0041720	1.3333	1.0883	1.0792	0.04237	0.2761
neg_2486	Vindoline	up	C01626	HMDB0259814;MJDBOTE0000982	1.3329	1.0751	1.0636	0.02136	0.2099
pos_10595	His Leu	down	-	-	1.3318	1.1431	0.9522	0.01482	0.3049
neg_69	Valechlorin	up	-	HMDB0041045	1.3252	1.0969	1.0502	0.01735	0.1992
pos_4495	PIP(22:6(4Z,7Z,10Z,13E,15E,19Z)-OH(17)/22:3(10Z,13Z,16Z))	down	-	HMDB0280366	1.3219	1.4418	0.9259	0.01478	0.3049
pos_9226	L-Theanine	up	C01047	HMDB0034365	1.3208	1.2759	1.0868	0.01273	0.3002
neg_4412	(10S,11S)-Pterosin C	down	-	HMDB0030763	1.3204	1.2464	0.9158	0.04787	0.29
pos_4560	Ile Phe	down	-	-	1.3202	1.0964	0.9523	0.01452	0.3037
pos_3731	Beta-Tyrosine	down	C04368	HMDB0003831	1.3102	1.2229	0.9561	0.0043	0.2277
neg_2579	2-(1,2,3,4-Tetrahydroxybutyl)thiazolidine-4-carboxylic acid	up	-	HMDB0244783	1.3075	1.1661	1.0771	0.01688	0.1969
pos_3411	Asn Ile	down	-	-	1.3033	1.1875	0.9524	0.002659	0.1808
neg_4705	O-Desmethyltramadol glucuronide	up	-	HMDB0060856;PW_C040591	1.3031	1.0436	1.0528	0.0161	0.1943
pos_9378	Propham	up	C18887	-	1.2957	1.1692	1.0452	0.000664	0.1071
pos_6929	MG(PGE2/0:0/0:0)	up	-	HMDB0260468	1.2933	1.4172	1.0699	0.008111	0.2594
neg_4515	Pipethiadene	up	-	HMDB0256582	1.2907	1.0624	1.049	0.02095	0.2093
neg_351	Glutamic acid glutamate	down	-	HMDB0252808	1.2892	1.2383	0.9477	0.02382	0.2186
neg_4716	Isoflupredone acetate	up	C14636	HMDB0253640	1.288	1.0678	1.0592	0.01737	0.1992
neg_8075	Norzolmitripan	up	-	HMDB0060966	1.2875	1.0435	1.0675	0.01215	0.1778
neg_9179	Hydroxyprolyl-Lysine	down	-	HMDB0028868	1.2833	1.1204	0.9383	0.02913	0.2345
neg_2552	Hapten A	up	-	HMDB0253050	1.2775	0.9993	1.0537	0.007295	0.1462
neg_7098	Epilincomycin	up	C06812	HMDB0251851;HMDB0015564	1.2769	1.0486	1.0572	0.01357	0.1864
pos_507	Lysylisoleucine	up	-	HMDB0028955;HMDB0028954	1.2755	1.1973	1.072	0.04687	0.4021
pos_5319	Levobunolol	up	C07914	PW_C009623;HMDB0015341	1.2751	1.2415	1.0659	0.01036	0.286
pos_8139	Leu Ile	down	-	-	1.2721	1.1196	0.9486	0.02273	0.3435
pos_9413	L-Glutamic acid 5-benzyl ester	down	-	HMDB0250759	1.2707	1.2411	0.9483	0.03907	0.3937
pos_9141	GluR3B peptide	down	-	HMDB0252801	1.27	1.4676	0.9321	0.01381	0.3037
pos_10132	PA(22:6(4Z,7Z,11E,13Z,15E,19Z)-2OH(10S,17)/8:0)	down	-	HMDB0266672	1.2606	1.4899	0.9088	0.04196	0.3993
pos_7206	Dodec-9-enedioylcarnitine	up	-	HMDB0241226	1.2503	1.1122	1.0468	0.038	0.3921
pos_1953	Ile Arg	down	-	-	1.2462	0.9912	0.9622	0.04764	0.4032
neg_3876	Saquinavir-NO	down	-	HMDB0257486	1.2431	1.0438	0.9423	0.04304	0.2782
neg_6583	Tenuifolin	down	-	HMDB0258821	1.2377	0.9975	0.9561	0.007157	0.1462
pos_3574	Asp Leu	down	-	-	1.2299	0.9804	0.9671	0.02195	0.3373
neg_7099	2-Hydroxy-4-Methoxy-3,5-bis(3-Methylbut-2-enyl)-6-(2-phenylethyl)benzoic Acid	up	-	-	1.2245	1.0363	1.0498	0.01429	0.1888
pos_8758	Ultram	down	C07153	HMDB0259401;HMDB0014339	1.218	1.1171	0.9526	0.01212	0.2964
pos_9359	Ala-Leu	down	-	HMDB0251509;HMDB0028691	1.2162	1.1406	0.9552	0.006821	0.2407
neg_9154	Isovaleric Acid	up	C08262	HMDB0000718;LMFA01020181;MJDBOTE0000751	1.2069	0.9956	1.0468	0.02618	0.2257
pos_8521	Tyrosyl-Isoleucine	down	-	HMDB0029108	1.205	1.0376	0.9575	0.03213	0.3788
neg_6424	Devd-cho	up	-	HMDB0251076	1.1977	1.0152	1.0496	0.04875	0.2922
pos_1405	(9E)-Dodecenoylcarnitine	up	-	HMDB0241209	1.187	1.0241	1.0312	0.02812	0.3698
neg_6821	Fluticasone	up	C07815	HMDB0005036;HMDB0252416	1.1784	0.9852	1.0594	0.04302	0.2782
pos_2619	Asp Leu Gln	down	-	-	1.1739	1.0103	0.9535	0.03605	0.3862
neg_3133	Farnesylcysteine	down	C19691	HMDB0011627	1.1713	1.1866	0.9386	0.03485	0.2512
neg_3389	Glycyl-Tryptophan	down	-	HMDB0028852	1.1704	0.9511	0.9547	0.04286	0.278
neg_819	9-(Tetrahydrofuran-2-yl)-9h-purin-6-amine	up	-	HMDB0244787	1.168	1.0235	1.052	0.02548	0.2247
pos_7789	Dec-4-enedioylcarnitine	up	-	HMDB0241082	1.1658	1.0404	1.0434	0.02897	0.3731
pos_9349	Leucyl-Glutamate	down	-	HMDB0028928	1.1654	1.3367	0.9237	0.0415	0.3993
pos_3963	CDP-DG(20:3(8Z,11Z,14Z)-2OH(5,6)/22:3(10Z,13Z,16Z))	down	-	HMDB0292366	1.1641	1.186	0.9597	0.003861	0.2151
neg_600	Nitro-prednisolone	up	-	HMDB0255638	1.1639	0.941	1.0447	0.04222	0.2755
neg_485	StemRegenin 1	up	-	HMDB0258494	1.1632	1.0365	1.0529	0.03589	0.2537
pos_6749	(10E)-8-Hydroxydodec-10-enoylcarnitine	up	-	HMDB0241225	1.1616	0.9169	1.0272	0.04994	0.4097
pos_708	3-Oxo-alpha-ionol	down	-	HMDB0303805	1.1612	0.9917	0.9693	0.0004943	0.1067
neg_6519	Janthitrem C	down	C20601	HMDB0040684	1.1529	0.9443	0.9533	0.04764	0.2893
pos_4680	CDP-DG(i-13:0/TXB2)	down	-	HMDB0293401	1.1527	1.2129	0.9406	0.04928	0.4096
neg_3354	Homovanillin	up	C05581	HMDB0005175;PW_C002411	1.1524	1.0602	1.0649	0.03771	0.2605
neg_6018	15-Hydroxynorandrostene-3,17-dione glucuronide	up	C03033	HMDB0010353;LMST05010033	1.1523	0.9418	1.0379	0.04786	0.29
neg_7845	Lamivudine sulfoxide	up	-	HMDB0060599;PW_C040661	1.1455	0.8943	1.0402	0.01146	0.175
pos_2082	L-Lysine	down	C00047	HMDB0301757;HMDB0000182;PW_C000118;MJDBOTE0000528	1.1404	1.0659	0.9721	0.0008541	0.1098
pos_159	Isobutyryl carnitine	up	-	-	1.1381	1.7844	1.1906	0.04148	0.3993
pos_9508	1-(3-Methylbutanoyl)-6-apiosylglucose	up	-	HMDB0039953	1.1363	1.0363	1.0492	0.03427	0.3862
pos_749	RN486	up	-	-	1.1323	1.0414	1.0469	0.0362	0.3862
neg_2799	Tetraxetan	up	-	HMDB0251592	1.1214	0.9531	1.0488	0.03353	0.2478
neg_6935	Isoleucyl-Tryptophan	down	-	HMDB0028918	1.1202	0.998	0.9469	0.04037	0.2697
pos_4067	Ile Tyr Gln	down	-	-	1.1201	1.2133	0.9343	0.03861	0.3936
neg_6989	Glycochenodeoxycholic acid 3-glucuronide	down	C03033	LMST05010048;HMDB0002579	1.1169	0.9072	0.9513	0.03486	0.2512
neg_2485	Beta-Alanine, N-(N-(1-carboxy-2-phenylethyl)-L-phenylalanyl)-, (S)-	up	-	HMDB0257548	1.1161	0.9339	1.0476	0.02704	0.2295
neg_3176	P-Toluenesulfonic Acid	up	C06677	HMDB0059933	1.1122	0.9214	1.043	0.007136	0.1462
pos_10969	Gentisyl Alcohol	up	C10792	-	1.1113	0.8292	1.0255	0.0231	0.3436
pos_3775	Perindoprilat glucuronide	up	-	HMDB0060863;PW_C040678	1.1101	1.0105	1.0376	0.02247	0.341
neg_6401	3-Deoxyestrone	up	C14972	HMDB0245855	1.102	0.9459	1.0404	0.03381	0.2493
pos_9243	Carboxyethyllysine	down	-	HMDB0249659	1.0943	0.8446	0.9673	0.03571	0.3862
pos_10105	6S,9R-Dihydroxy-4,7E-megastigmadien-3-one 9-[apiosyl-(1->6)-glucoside]	down	-	HMDB0029773	1.0934	1.5717	0.908	0.0458	0.4013
neg_7034	Verdamicin	down	-	HMDB0259789	1.081	0.8873	0.9469	0.04606	0.2873
pos_10557	N6-Acetyl-L-lysine	down	C02727	HMDB0000206	1.0781	0.8434	0.97	0.03756	0.3898
neg_7074	1-Methyl-2-nitro-3-((tetrahydrofuran-3-yl)methyl)guanidine	down	C18509	HMDB0244741	1.0752	0.9757	0.956	0.03774	0.2606
neg_6311	[3-(2-Aminopropyl)-6-methylidenecyclohexa-1,3-dien-1-yl]methanediol	up	-	HMDB0257571	1.0591	0.949	1.0406	0.03642	0.2564
neg_6368	Methysergide	up	C07199	HMDB0014392	1.0524	0.8762	1.0399	0.04006	0.2689
pos_9490	N(epsilon)-(carboxyethyl)lysine	down	-	HMDB0255289	1.0454	0.841	0.9753	0.02506	0.3524
pos_9272	Citalopram N-oxide	down	C16607	HMDB0060654;PW_C040514	1.0391	1.0528	0.9612	0.01039	0.286
pos_1682	Theasapogenol E	up	-	HMDB0034518	1.0328	0.8529	1.026	0.01563	0.3109
pos_10622	4-Oxo-L-proline	down	C01877	HMDB0246561;HMDB0304793	1.0327	1.0919	0.9483	0.03449	0.3862
neg_4463	Cyclopropanecarboxamide, 1,2,2,3,3-pentamethyl-	up	-	HMDB0250674	1.0326	0.8868	1.0578	0.04945	0.2944
neg_3977	16-oxo-palmitate	down	-	HMDB0304028	1.0271	1.087	0.9525	0.04646	0.2875
pos_4981	5-Hydroxydec-8-enoylcarnitine	up	-	HMDB0241076	1.0185	1.0018	1.0435	0.03569	0.3862
neg_4444	17-beta-estradiol 3-sulfate-17-(beta-D-glucuronide)	down	C11289	HMDB0010358	1.0145	1.0287	0.961	0.04624	0.2873
neg_671	Taurochenodeoxycholate-3-sulfate	up	-	HMDB0002486;LMST05020029	1.0042	0.8404	1.0272	0.02252	0.2145
pos_115	2-Hydroxycinnamic acid	down	C05838;C01772	HMDB0002641;HMDB0041592	1.0017	0.8112	0.9827	0.01512	0.3062
