# Supplementary material for: Seasonal Breeding Alters Fecal Microbiota and Metabolome in the Male Captive Yangtze Finless Porpoise (Neophocaena asiaeorientalis asiaeorientalis)
Source: Ecol Evol. 2025 Jun 22;15(6):e71611. doi: 10.1002/ece3.71611 (PMC12182982; doi:10.1002/ece3.71611)
Supplement: Supplementary file 1 — Data S1 [file ECE3-15-e71611-s001.zip › ece371611-sup-0005-TableS5.xlsx]

## Sheet: Sheet1
Table S5: Summary of KEGG pathway enrichment.
Pathway	Hits	Total	Raw p	Class
Taurine and hypotaurine metabolism	24	4406	0.02544	Metabolism of other amino acids
Phenylalanine, tyrosine and tryptophan biosynthesis	34	4406	0.04842	Amino acid metabolism
Pancreatic cancer	1900-01-02	4406	0.02077	Cancer: specific types
Lysine degradation	50	4406	0.01482	Amino acid metabolism
Phenylalanine metabolism	49	4406	0.01403	Amino acid metabolism
Tyrosine metabolism	78	4406	0.04703	Amino acid metabolism
Protein digestion and absorption	47	4406	0.01253	Digestive system
Choline metabolism in cancer	1900-01-01	4406	0.005524	Cancer: overview
Bile secretion	97	4406	0.01777	Digestive system
